# Supplementary material for: Clonal expansion and linear genome evolution through breast cancer progression from pre-invasive stages to asynchronous metastasis
Source: Oncotarget. 2015 Jan 29;6(8):5634–49. doi: 10.18632/oncotarget.3111 (PMC4467391; doi:10.18632/oncotarget.3111)
Supplement: Supplementary file 2 [file oncotarget-06-5634-s002.xlsx]

## Sheet: Supplementary Table 2
Supplementary Table 2: Copy number evolution of the studied cancer genome with specified fractions of aberration types.							Summarized categories of copy number events
DCIS 1	% of genome	Mb	Total altered genome Mb / % of genome				DCIS 1	% of genome	Mb	Total altered genome Mb / % of genome
Copy Neutral	72.62	2348.59	885.41 Mb / 27.37 %				Copy Neutral	72.62	2348.59	885.41 Mb / 27.37 %
Copy gain	0.21	7.05					Copy gain	3.05	99.14
High copy gain	1.81	58.71					Copy loss	24.31	786.27
Very High copy gain	0.94	30.56
Extremely high copy gain	0.09	2.82
LOH	24.26	784.71
Homozygote Loss	0.048	1.56
DCIS 2 complete	% of genome	Mb	Total altered genome Mb / % of genome				DCIS 2 complete	% of genome	Mb	Total altered genome Mb / % of genome
Copy Neutral	71.1	2299.44	934.56 Mb / 28.89 %				Copy Neutral	71.1	2299.44	934.56 Mb / 28.89 %
Copy gain	1.74	56.2					Copy gain	4.58	148.29
High copy gain	1.81	58.71					Copy loss	24.31	786.27
Very High copy gain	0.94	30.56
Extremely high copy gain	0.09	2.82
LOH	24.26	784.71
Homozygote Loss	0.048	1.56
DCIS 2 subclone	% of genome	Mb	Total altered genome Mb / % of genome				DCIS 2 Subclone	% of genome	Mb	Total altered genome Mb / % of genome
Copy Neutral	68.33	2209.66	1024.34 Mb / 31.67 %				Copy Neutral	68.33	2209.66	1024.34 Mb / 31.67 %
Copy gain	1.74	56.2					Copy gain	4.58	148.29
High copy gain	1.81	58.71					Copy loss	27.08	876.05
Very High copy gain	0.94	30.56
Extremely high copy gain	0.09	2.82
LOH	27.04	874.49
Homozygote Loss	0.048	1.56
Primary tumor complete	% of genome	Mb	Total altered genome Mb / % of genome				Primary tumor complete	% of genome	Mb	Total altered genome Mb / % of genome
Copy Neutral	62.97	2036.4	1197.60 Mb / 37.03%				Copy Neutral	62.97	2036.4	1197.60 Mb / 37.03 %
Copy gain	2.87	92.96					Copy gain	6.58	213.08
High copy gain	2.68	86.74					Copy loss	30.44	984.52
Very High copy gain	0.94	30.56
Extremely high copy gain	0.09	2.82
LOH	30.39	982.96
Homozygote Loss	0.048	1.56
Primary tumor subclone	% of genome	Mb	Total altered genome Mb / % of genome				Primary tumor subclone	% of genome	Mb	Total altered genome Mb / % of genome
Copy Neutral	62.04	2005.99	1228.01 Mb / 37.96%				Copy Neutral	62.04	2005.99	1228.01 Mb / 37.96%
Copy gain	2.87	92.96					Copy gain	6.58	213.08
High copy gain	2.68	86.74					Copy loss	31.37	1014.93
Very High copy gain	0.94	30.56
Extremely high copy gain	0.09	2.82
LOH	31.33	1013.37
Homozygote Loss	0.048	1.56
Asynchronous metastasis complete	% of genome	Mb	Total altered genome Mb / % of genome				Asynchronous metastasis complete	% of genome	Mb	Total altered genome Mb / % of genome
Copy Neutral	59.04	1909.05	1324.95 Mb / 40.96%				Copy Neutral	59.04	1909.05	1324.95 Mb / 40.96 %
Copy gain	2.06	66.78					Copy gain	7.4	239.55
High copy gain	2.31	74.86					Copy loss	33.56	1085.4
Very High copy gain	2.6	84.22
Extremely high copy gain	0.42	13.69
LOH	33.51	1083.84
Homozygote Loss	0.048	1.56
Asynchronous metastasis subclone	% of genome	Mb	Total altered genome Mb / % of genome				Asynchronous metastasis subclone	% of genome	Mb	Total altered genome Mb / % of genome
Copy Neutral	33.79	1092.18	2141.82 Mb / 66.21 %				Copy Neutral	33.78	1092.18	2141.82 Mb / 66.22 %
Copy gain	2.06	66.78					Copy gain	7.4	239.55
High copy gain	2.31	74.86					Copy loss	58.82	1902.27
Very High copy gain	2.6	84.22
Extremely high copy gain	0.42	13.69
LOH	53.17	1719.42
Homozygote Loss	5.65	182.85
Supplementary Table 2. Copy number evolution of the studied cancer genome with specified fractions of aberration types.
