# Supplementary material for: Clonal expansion and linear genome evolution through breast cancer progression from pre-invasive stages to asynchronous metastasis
Source: Oncotarget. 2015 Jan 29;6(8):5634–49. doi: 10.18632/oncotarget.3111 (PMC4467391; doi:10.18632/oncotarget.3111)
Supplement: Supplementary file 4 [file oncotarget-06-5634-s004.xlsx]

## Sheet: Supplementary Table 5
Supplementary Table 5: Genes affected by copy number gain events exclusive to the asynchronous metastasis
High copy gain event on chromosome 1 containing 5 genes.
#chr1:218,504,266-219,371,568 (867,302)
Gene Symbol	Chromosome	Start	End	Length	Name	Description	Biological Process	Cellular Component	Molecular Function	OMIM MorbidMap count	Other Aliases	Sanger Gene Census	LocusLink ID
RRP15	chr1	218458628	218511325	52698	ribosomal RNA processing 15 homolog (S. cerevisiae)	This gene encodes a protein that co-purifies with human nucleoli. A similar protein in budding yeast is a component of pre-60S ribosomal particles, and is required for the early maturation steps of the 60S subunit. [provided by RefSeq, Jul 2008]		mitochondrion, nucleolus, nucleus			CGI-115, KIAA0507	n	51018
RP11-224O19.2	chr1	218517537	218519020	1484	uncharacterized LOC728463								728463
TGFB2	chr1	218518675	218617961	99287	transforming growth factor, beta 2	This gene encodes a member of the transforming growth factor beta (TGFB) family of cytokines, which are multifunctional peptides that regulate proliferation, differentiation, adhesion, migration, and other functions in many cell types by transducing their signal through combinations of transmembrane type I and type II receptors (TGFBR1 and TGFBR2) and their downstream effectors, the SMAD proteins…	SMAD protein import into nucleus, activation of protein kinase activity, activation-induced cell death of T cells, angiogenesis, axon guidance, blood coagulation, blood vessel remodeling, cardiac epithelial to mesenchymal transition, cardiac muscle cell proliferation, cardioblast differentiation, cartilage condensation, catagen, cell cycle arrest, cell death, cell growth, cell migration, cell mor…	axon, extracellular matrix, extracellular region, extracellular region, extracellular space, neuronal cell body, platelet alpha granule lumen	beta-amyloid binding, cytokine activity, growth factor activity, protein binding, protein binding, protein heterodimerization activity, protein homodimerization activity, receptor binding, receptor signaling protein serine/threonine kinase activity, transforming growth factor beta receptor binding, type II transforming growth factor beta receptor binding, type II transforming growth factor beta r…		LDS4, TGF-beta2	n	7042
RP11-135J2.4	chr1	219254316	219347130	92815	uncharacterized LOC643723								643723
LYPLAL1	chr1	219347191	219386207	39017	lysophospholipase-like 1		biological_process, negative regulation of Golgi to plasma membrane protein transport, protein depalmitoylation	cellular_component, cytosol	lysophospholipase activity			n	127018
Very high copy gain event on chromosome 6 containing 9 genes.
#chr6:150,768,039-152,611,744 (1,843,705)
Gene Symbol	Chromosome	Start	End	Length	Name	Description	Biological Process	Cellular Component	Molecular Function	OMIM MorbidMap count	Other Aliases	Sanger Gene Census	LocusLink ID
PLEKHG1	chr6	150920998	151164799	243802	pleckstrin homology domain containing, family G (with RhoGef domain) member 1				Rho guanyl-nucleotide exchange factor activity		ARHGEF41	n	57480
MTHFD1L	chr6	151186814	151423023	236210	methylenetetrahydrofolate dehydrogenase (NADP+ dependent) 1-like	The protein encoded by this gene is involved in the synthesis of tetrahydrofolate (THF) in the mitochondrion. THF is important in the de novo synthesis of purines and thymidylate and in the regeneration of methionine from homocysteine. Several transcript variants encoding different isoforms have been found for this gene.[provided by RefSeq, Jun 2011]	folic acid-containing compound biosynthetic process, folic acid-containing compound metabolic process, formate metabolic process, one-carbon metabolic process, tetrahydrofolate interconversion, tetrahydrofolate metabolic process	cytosol, mitochondrion	ATP binding, formate-tetrahydrofolate ligase activity, methenyltetrahydrofolate cyclohydrolase activity, methylenetetrahydrofolate dehydrogenase (NADP+) activity, protein homodimerization activity		FTHFSDC1, MTC1THFS, dJ292B18.2, RP1-292B18.2	n	25902
AKAP12	chr6	151561133	151679694	118562	A kinase (PRKA) anchor protein 12	The A-kinase anchor proteins (AKAPs) are a group of structurally diverse proteins, which have the common function of binding to the regulatory subunit of protein kinase A (PKA) and confining the holoenzyme to discrete locations within the cell. This gene encodes a member of the AKAP family. The encoded protein is expressed in endothelial cells, cultured fibroblasts, and osteosarcoma cells. It ass…	G-protein coupled receptor signaling pathway, positive regulation of cAMP biosynthetic process, positive regulation of protein kinase A signaling, protein targeting, regulation of protein kinase C signaling	cell cortex, cytoplasm, cytoskeleton, plasma membrane	adenylate cyclase binding, protein binding, protein kinase A binding		SSeCKS, AKAP250	n	9590
ZBTB2	chr6	151685249	151712677	27429	zinc finger and BTB domain containing 2		regulation of transcription; DNA-templated, transcription; DNA-templated	nucleus	DNA binding, metal ion binding		ZNF437	n	57621
RMND1	chr6	151725896	151773316	47421	required for meiotic nuclear division 1 homolog (S. cerevisiae)	The protein encoded by this gene belongs to the evolutionary conserved sif2 family of proteins that share the DUF155 domain in common. This protein is thought to be localized in the mitochondria and involved in mitochondrial translation. Mutations in this gene are associated with combined oxidative phosphorylation deficiency-11. Alternatively spliced transcript variants have been found for this g…	translation	mitochondrion			RMD1, C6orf96, COXPD11, bA351K16, bA351K16.3	n	55005
C6orf211	chr6	151773392	151791234	17843	chromosome 6 open reading frame 211							n	79624
CCDC170	chr6	151815174	151942328	127155	coiled-coil domain containing 170	The function of this gene and its encoded protein is not known. Several genome-wide association studies have implicated the region around this gene to be involved in breast cancer and bone mineral density, but no link to this specific gene has been found. [provided by RefSeq, May 2010]					C6orf97, bA282P11.1		80129
ESR1	chr6	152011630	152424408	412779	estrogen receptor 1	This gene encodes an estrogen receptor, a ligand-activated transcription factor composed of several domains important for hormone binding, DNA binding, and activation of transcription. The protein localizes to the nucleus where it may form a homodimer or a heterodimer with estrogen receptor 2. Estrogen and its receptors are essential for sexual development and reproductive function, but also play…	androgen metabolic process, antral ovarian follicle growth, cellular response to estradiol stimulus, chromatin remodeling, epithelial cell development, epithelial cell proliferation involved in mammary gland duct elongation, gene expression, intracellular estrogen receptor signaling pathway, intracellular steroid hormone receptor signaling pathway, male gonad development, mammary gland alveolus d…	Golgi apparatus, integral component of membrane, membrane, nucleoplasm, nucleus, plasma membrane	beta-catenin binding, chromatin binding, core promoter sequence-specific DNA binding, enzyme binding, estrogen receptor activity, estrogen response element binding, estrogen-activated sequence-specific DNA binding RNA polymerase II transcription factor activity, identical protein binding, nitric-oxide synthase regulator activity, protein binding, sequence-specific DNA binding transcription factor…	6	ER, ESR, Era, ESRA, ESTRR, NR3A1	n	2099
SYNE1	chr6	152442818	152958534	515717	spectrin repeat containing, nuclear envelope 1	This gene encodes a spectrin repeat containing protein expressed in skeletal and smooth muscle, and peripheral blood lymphocytes, that localizes to the nuclear membrane. Mutations in this gene have been associated with autosomal recessive spinocerebellar ataxia 8, also referred to as autosomal recessive cerebellar ataxia type 1 or recessive ataxia of Beauce. Alternatively spliced transcript varia…	Golgi organization, cell death, cytoskeletal anchoring at nuclear membrane, muscle cell differentiation, nuclear matrix anchoring at nuclear membrane, nucleus organization	Golgi apparatus, SUN-KASH complex, cytoplasm, cytoskeleton, integral component of membrane, nuclear envelope, nuclear membrane, nuclear outer membrane, nucleolus, nucleus, postsynaptic membrane, sarcomere	actin binding, lamin binding, protein binding, protein homodimerization activity	2	8B, CPG2, ARCA1, EDMD4, MYNE1, Nesp1, SCAR8, C6orf98, dJ45H2.2	n	23345
Very high copy gain event on chromosome 8 containing 6 genes
#chr8:49,267,570-51,674,726 (2,407,156)
Gene Symbol	Chromosome	Start	End	Length	Name	Description	Biological Process	Cellular Component	Molecular Function	OMIM MorbidMap count	Other Aliases	Sanger Gene Census	LocusLink ID
LOC101929217	chr8	49532962	49536455	3494	uncharacterized LOC101929217								101929217
RP11-770E5.1	chr8	49464126	49611069	146944	uncharacterized LOC101929268								101929268
EFCAB1	chr8	49627473	49647870	20398	EF-hand calcium binding domain 1				calcium ion binding			n	79645
SNAI2	chr8	49830238	49833999	3762	snail family zinc finger 2	This gene encodes a member of the Snail family of C2H2-type zinc finger transcription factors. The encoded protein acts as a transcriptional repressor that binds to E-box motifs and is also likely to repress E-cadherin transcription in breast carcinoma. This protein is involved in epithelial-mesenchymal transitions and has antiapoptotic activity. Mutations in this gene may be associated with spor…	Notch signaling pathway, canonical Wnt signaling pathway, cartilage morphogenesis, cell migration involved in endocardial cushion formation, cellular response to epidermal growth factor stimulus, cellular response to fibroblast growth factor stimulus, cellular response to ionizing radiation, desmosome disassembly, embryo development, epithelial to mesenchymal transition, epithelial to mesenchymal…	cytoplasm, nuclear chromatin, nucleus	RNA polymerase II core promoter proximal region sequence-specific DNA binding transcription factor activity involved in negative regulation of transcription, RNA polymerase II distal enhancer sequence-specific DNA binding transcription factor activity, chromatin binding, metal ion binding, sequence-specific DNA binding	2	SLUG, WS2D, SLUGH1, SNAIL2	n	6591
C8orf22	chr8	49966894	49988642	21749	chromosome 8 open reading frame 22		cell differentiation, multicellular organismal development					n	492307
SNTG1	chr8	50822348	51706678	884331	syntrophin, gamma 1	The protein encoded by this gene is a member of the syntrophin family. Syntrophins are cytoplasmic peripheral membrane proteins that typically contain 2 pleckstrin homology (PH) domains, a PDZ domain that bisects the first PH domain, and a C-terminal domain that mediates dystrophin binding. This gene is specifically expressed in the brain. Alternatively spliced transcript variants have been found…	cell communication	cytoplasm, cytoskeleton, nucleus, ruffle membrane, syntrophin complex	actin binding, protein C-terminus binding		SYN4, G1SYN	n	54212
Copy number gain event on chromosome 8 containing 2 genes
#chr8:51,674,726-52,543,235 (868,509)
Gene Symbol	Chromosome	Start	End	Length	Name	Description	Biological Process	Cellular Component	Molecular Function	OMIM MorbidMap count	Other Aliases	Sanger Gene Census	LocusLink ID
SNTG1	chr8	50822348	51706678	884331	syntrophin, gamma 1	The protein encoded by this gene is a member of the syntrophin family. Syntrophins are cytoplasmic peripheral membrane proteins that typically contain 2 pleckstrin homology (PH) domains, a PDZ domain that bisects the first PH domain, and a C-terminal domain that mediates dystrophin binding. This gene is specifically expressed in the brain. Alternatively spliced transcript variants have been found…	cell communication	cytoplasm, cytoskeleton, nucleus, ruffle membrane, syntrophin complex	actin binding, protein C-terminus binding		SYN4, G1SYN	n	54212
PXDNL	chr8	52232136	52722005	489870	peroxidasin homolog (Drosophila)-like		hydrogen peroxide catabolic process, oxidation-reduction process	cytoplasm, extracellular space	endonuclease activity, heme binding, metal ion binding, peroxidase activity		PMR1, PRM1, VPO2	n	137902
Very high copy number gain event on chromosome 8 containing 10 genes
#chr8:53,340,062-55,371,592 (2,031,530)
Gene Symbol	Chromosome	Start	End	Length	Name	Description	Biological Process	Cellular Component	Molecular Function	OMIM MorbidMap count	Other Aliases	Sanger Gene Census	LocusLink ID
FAM150A	chr8	53446596	53478021	31426	family with sequence similarity 150, member A			extracellular region			UNQ9433	n	389658
RB1CC1	chr8	53535017	53627026	92010	reserved					1		n	85312
NPBWR1	chr8	53852467	53853454	988	neuropeptides B/W receptor 1		G-protein coupled receptor signaling pathway, opioid receptor signaling pathway, regulation of metabolic process, synaptic transmission	integral component of membrane, plasma membrane	neuropeptide receptor activity, opioid receptor activity, protein binding		GPR7	n	2831
OPRK1	chr8	54138275	54164257	25983	opioid receptor, kappa 1		adenylate cyclase-inhibiting G-protein coupled receptor signaling pathway, adenylate cyclase-inhibiting opioid receptor signaling pathway, behavior, defense response to virus, immune response, locomotory behavior, opioid receptor signaling pathway, phospholipase C-activating G-protein coupled receptor signaling pathway, regulation of saliva secretion, sensory perception, sensory perception of pai…	integral component of membrane, integral component of plasma membrane, plasma membrane	dynorphin receptor activity, dynorphin receptor activity, opioid receptor activity, protein binding		KOR, OPRK, KOR-1, K-OR-1	n	4986
ATP6V1H	chr8	54628102	54755871	127770	ATPase, H+ transporting, lysosomal 50/57kDa, V1 subunit H	This gene encodes a component of vacuolar ATPase (V-ATPase), a multisubunit enzyme that mediates acidification of intracellular organelles. V-ATPase-dependent organelle acidification is necessary for multiple processes including protein sorting, zymogen activation, receptor-mediated endocytosis, and synaptic vesicle proton gradient generation. The encoded protein is the regulatory H subunit of th…	ATP catabolic process, ATP hydrolysis coupled proton transport, cellular iron ion homeostasis, endocytosis, insulin receptor signaling pathway, interaction with host, modulation by virus of host morphology or physiology, phagosome maturation, regulation of catalytic activity, regulation of defense response to virus by virus, transferrin transport, transmembrane transport, vacuolar acidification, …	cytosol, lysosomal membrane, plasma membrane, vacuolar proton-transporting V-type ATPase; V1 domain	ATPase activity, enzyme regulator activity, protein binding, proton-transporting ATPase activity; rotational mechanism		SFD, NBP1, VMA13, CGI-11, MSTP042, SFDbeta, SFDalpha	n	51606
RGS20	chr8	54764367	54871864	107498	regulator of G-protein signaling 20	The protein encoded by this gene belongs to the family of regulator of G protein signaling (RGS) proteins, which are regulatory and structural components of G protein-coupled receptor complexes. RGS proteins inhibit signal transduction by increasing the GTPase activity of G protein alpha subunits, thereby driving them into their inactive GDP-bound forms. This protein selectively binds to G(z)-alp…	positive regulation of GTPase activity, positive regulation of GTPase activity, regulation of G-protein coupled receptor protein signaling pathway, termination of G-protein coupled receptor signaling pathway	cytoplasm, nucleus, plasma membrane	GTPase activator activity, protein binding		RGSZ1, ZGAP1, gz-GAP, g(z)GAP	n	8601
TCEA1	chr8	54879113	54935016	55904	transcription elongation factor A (SII), 1		DNA repair, erythrocyte differentiation, gene expression, nucleotide-excision repair, positive regulation of transcription from RNA polymerase II promoter, positive regulation of viral transcription, regulation of DNA-templated transcription; elongation, transcription elongation from RNA polymerase II promoter, transcription from RNA polymerase II promoter, transcription-coupled nucleotide-excisi…	nucleolus, nucleoplasm, nucleus	DNA binding, protein binding, zinc ion binding		SII, TCEA, TF2S, GTF2S, TFIIS	y	6917
LYPLA1	chr8	54958926	55014577	55652	lysophospholipase I	This gene encodes a member of the alpha/beta hydrolase superfamily. The encoded protein functions as a homodimer, exhibiting both depalmitoylating as well as lysophospholipase activity, and may be involved in Ras localization and signaling. Alternate splicing results in multiple transcript variants. Pseudogenes of this gene have been defined on chromosomes 4, 6, and 7. [provided by RefSeq, Jul 20…	fatty acid metabolic process, negative regulation of Golgi to plasma membrane protein transport, nitric oxide metabolic process, protein depalmitoylation, regulation of nitric-oxide synthase activity, small molecule metabolic process	cytosol, mitochondrion	lysophospholipase activity, palmitoyl-(protein) hydrolase activity, palmitoyl-(protein) hydrolase activity		APT1, LPL1, APT-1, LPL-I, hAPT1	n	10434
MRPL15	chr8	55047780	55061074	13295	mitochondrial ribosomal protein L15						RPML7, MRP-L7	n	65001
SOX17	chr8	55370494	55373456	2963	SRY (sex determining region Y)-box 17	This gene encodes a member of the SOX (SRY-related HMG-box) family of transcription factors involved in the regulation of embryonic development and in the determination of the cell fate. The encoded protein may act as a transcriptional regulator after forming a protein complex with other proteins. [provided by RefSeq, Jul 2008]	angiogenesis, canonical Wnt signaling pathway, cardiac cell fate determination, cardiogenic plate morphogenesis, cell migration involved in gastrulation, common bile duct development, embryonic foregut morphogenesis, embryonic heart tube development, embryonic heart tube morphogenesis, endocardial cell differentiation, endocardium formation, endoderm formation, endodermal cell fate determination,…	nucleus, transcription factor complex	RNA polymerase II distal enhancer sequence-specific DNA binding transcription factor activity, beta-catenin binding, sequence-specific DNA binding, transcription coactivator activity, transcription factor binding, transcription regulatory region DNA binding	1	VUR3	n	64321
Very high copy number gain event on chromosome 8 containing 17 genes
#chr8:67,357,604-68,340,343 (982,739)
Gene Symbol	Chromosome	Start	End	Length	Name	Description	Biological Process	Cellular Component	Molecular Function	OMIM MorbidMap count	Other Aliases	Sanger Gene Census	LocusLink ID
ADHFE1	chr8	67344717	67381044	36328	alcohol dehydrogenase, iron containing, 1	The ADHFE1 gene encodes hydroxyacid-oxoacid transhydrogenase (EC 1.1.99.24), which is responsible for the oxidation of 4-hydroxybutyrate in mammalian tissues (Kardon et al., 2006 [PubMed 16616524]).[supplied by OMIM, Mar 2008]	2-oxoglutarate metabolic process, cellular metabolic process, molecular hydrogen transport, small molecule metabolic process	mitochondrial matrix, mitochondrion	hydroxyacid-oxoacid transhydrogenase activity, metal ion binding		HOT, ADH8, HMFT2263	n	137872
C8orf46	chr8	67405490	67430759	25270	chromosome 8 open reading frame 46							n	254778
MYBL1	chr8	67474409	67525480	51072	v-myb avian myeloblastosis viral oncogene homolog-like 1		positive regulation of transcription; DNA-templated, regulation of transcription; DNA-templated, transcription; DNA-templated	nucleus	DNA binding, chromatin binding		AMYB, A-MYB	n	4603
VCPIP1	chr8	67542487	67579452	36966	valosin containing protein (p97)/p47 complex interacting protein 1		Golgi reassembly, endoplasmic reticulum membrane fusion, mitosis, protein K11-linked deubiquitination, protein K48-linked deubiquitination, protein ubiquitination, proteolysis	Golgi stack, cytoplasm, endoplasmic reticulum	ubiquitin-specific protease activity, ubiquitin-specific protease activity		DUBA3, VCIP135	n	80124
C8orf44	chr8	67579786	67593377	13592	chromosome 8 open reading frame 44							n	56260
C8orf44-SGK3	chr8	67579786	67774257	194472	C8orf44-SGK3 readthrough	This locus represents naturally occurring read-through transcription between the neighboring putative uncharacterized protein C8orf44 (GeneID 56260) and serine/threonine-protein kinase Sgk3 (GeneID 23678) genes on chromosome 8. The read-through transcript produces a protein that shares sequence identity with the downstream gene product. [provided by RefSeq, Feb 2011]	cell communication, ion transmembrane transport, protein phosphorylation, regulation of cell growth, regulation of cell migration, regulation of cell proliferation, regulation of sequence-specific DNA binding transcription factor activity, response to stress, transmembrane transport	cytoplasmic membrane-bounded vesicle, cytosol, early endosome, recycling endosome	ATP binding, calcium channel regulator activity, chloride channel regulator activity, phosphatidylinositol binding, potassium channel regulator activity, protein binding, protein kinase activity, protein serine/threonine kinase activity, sodium channel regulator activity				100533105
PTTG3P	chr8	67679631	67680240	610	pituitary tumor-transforming 3, pseudogene		DNA metabolic process, chromosome organization	cytoplasm, nucleus	SH3 domain binding		PTTG3, rcPTTG1		26255
SGK3	chr8	67624652	67774257	149606	serum/glucocorticoid regulated kinase family, member 3	This gene is a member of the Ser/Thr protein kinase family and encodes a phosphoprotein with a PX (phox homology) domain. The protein phosphorylates several target proteins and has a role in neutral amino acid transport and activation of potassium and chloride channels. Alternate transcriptional splice variants, encoding different isoforms, have been characterized. [provided by RefSeq, Jul 2008]					CISK, SGK2, SGKL	n	23678
MCMDC2	chr8	67782983	67834283	51301	minichromosome maintenance domain containing 2		DNA replication		ATP binding, DNA binding		C8orf45		157777
SNORD87	chr8	67834708	67834784	77	small nucleolar RNA, C/D box 87	Small nucleolar RNAs (snoRNAs) of the C/D class, such as SNORD87, are involved in 2-prime-methylation of preribosomal RNA precursors (Gogolevskaya et al., 2002 [PubMed 12119114]).[supplied by OMIM, Aug 2008]					U87, HBII-276		641648
SNHG6	chr8	67834164	67837777	3614	small nucleolar RNA host gene 6 (non-protein coding)						U87HG, HBII-276HG, NCRNA00058		641638
TCF24	chr8	67858735	67874825	16091	transcription factor 24		regulation of transcription; DNA-templated, transcription; DNA-templated	nucleus	DNA binding, protein dimerization activity		TCF-24, bHLHa25		100129654
PPP1R42	chr8	67900366	67940786	40421	protein phosphatase 1, regulatory subunit 42		regulation of phosphatase activity	centrosome, cytoplasm, manchette, microtubule cytoskeleton, microtubule organizing center	actin binding, dynein binding, tubulin binding		dtr, TLLR, LRRC67		286187
COPS5	chr8	67955314	67974562	19249	COP9 signalosome subunit 5	The protein encoded by this gene is one of the eight subunits of COP9 signalosome, a highly conserved protein complex that functions as an important regulator in multiple signaling pathways. The structure and function of COP9 signalosome is similar to that of the 19S regulatory particle of 26S proteasome. COP9 signalosome has been shown to interact with SCF-type E3 ubiquitin ligases and act as a …	cullin deneddylation, positive regulation of transcription from RNA polymerase II promoter, protein deneddylation, proteolysis, regulation of JNK cascade, regulation of cell cycle, transcription from RNA polymerase II promoter, translation, translational initiation	COP9 signalosome, cytoplasm, eukaryotic translation initiation factor 3 complex, nucleolus, nucleus, perinuclear region of cytoplasm	metal ion binding, metallopeptidase activity, protein binding, transcription coactivator activity, translation initiation factor activity		CSN5, JAB1, SGN5, MOV-34	n	10987
CSPP1	chr8	67976602	68108849	132248	centrosome and spindle pole associated protein 1	CSPP1 interacts with centrosomes and microtubules and plays a role in cell-cycle progression and spindle organization (Patzke et al., 2005 [PubMed 15580290]; Patzke et al., 2006 [PubMed 16826565]).[supplied by OMIM, Mar 2008]	positive regulation of cell division, positive regulation of cytokinesis	centrosome, cytoplasm, microtubule, spindle, spindle pole			CSPP	n	79848
ARFGEF1	chr8	68109883	68255912	146030	ADP-ribosylation factor guanine nucleotide-exchange factor 1 (brefeldin A-inhibited)	ADP-ribosylation factors (ARFs) play an important role in intracellular vesicular trafficking. The protein encoded by this gene is involved in the activation of ARFs by accelerating replacement of bound GDP with GTP. It contains a Sec7 domain, which may be responsible for guanine-nucleotide exchange activity and also brefeldin A inhibition. [provided by RefSeq, Aug 2011]	Golgi organization, endomembrane system organization, exocytosis, negative regulation of Rho GTPase activity, negative regulation of actin filament polymerization, positive regulation of protein glycosylation in Golgi, positive regulation of wound healing, protein transport, regulation of ARF protein signal transduction, regulation of establishment of cell polarity, vesicle-mediated transport	Golgi apparatus, Golgi membrane, cytoplasm, cytosol, nuclear matrix, nucleolus, nucleolus, nucleus, perinuclear region of cytoplasm, small nuclear ribonucleoprotein complex, trans-Golgi network, trans-Golgi network	ARF GTPase activator activity, ARF guanyl-nucleotide exchange factor activity, guanyl-nucleotide exchange factor activity, myosin binding, protein binding, protein kinase A regulatory subunit binding		BIG1, P200, ARFGEP1	n	10565
CPA6	chr8	68334404	68658620	324217	carboxypeptidase A6	The protein encoded by this gene belongs to the family of carboxypeptidases, which catalyze the release of C-terminal amino acid, and have functions ranging from digestion of food to selective biosynthesis of neuroendocrine peptides. Polymorphic variants and a reciprocal translocation t(6;8)(q26;q13) involving this gene, have been associated with Duane retraction syndrome.[provided by RefSeq, Sep…	proteolysis	proteinaceous extracellular matrix	metallocarboxypeptidase activity, zinc ion binding		CPAH, ETL5, FEB11	n	57094
Extremely high copy gain event on chromosome 8 containing 53 genes
#chr8:100,589,766-111,469,012 (10,879,246)
Gene Symbol	Chromosome	Start	End	Length	Name	Description	Biological Process	Cellular Component	Molecular Function	OMIM MorbidMap count	Other Aliases	Sanger Gene Census	LocusLink ID
VPS13B	chr8	100025493	100889814	864322	vacuolar protein sorting 13 homolog B (yeast)	This gene encodes a potential transmembrane protein that may function in vesicle-mediated transport and sorting of proteins within the cell. This protein may play a role in the development and the function of the eye, hematological system, and central nervous system. Mutations in this gene have been associated with Cohen syndrome. Multiple splice variants encoding distinct isoforms have been iden…	protein transport				CHS1, COH1	n	157680
COX6C	chr8	100890222	100906242	16021	cytochrome c oxidase subunit VIc	Cytochrome c oxidase, the terminal enzyme of the mitochondrial respiratory chain, catalyzes the electron transfer from reduced cytochrome c to oxygen. It is a heteromeric complex consisting of 3 catalytic subunits encoded by mitochondrial genes and multiple structural subunits encoded by nuclear genes. The mitochondrially-encoded subunits function in electron transfer, and the nuclear-encoded sub…	cellular metabolic process, generation of precursor metabolites and energy, respiratory electron transport chain, small molecule metabolic process	integral component of membrane, mitochondrial inner membrane	cytochrome-c oxidase activity			y	1345
RGS22	chr8	100973165	101118344	145180	regulator of G-protein signaling 22		positive regulation of GTPase activity, termination of G-protein coupled receptor signaling pathway	cytoplasm, plasma membrane	GTPase activator activity		PRTD-NY2	n	26166
FBXO43	chr8	101145587	101158099	12513	F-box protein 43	Members of the F-box protein family, such as FBXO43, are characterized by an approximately 40-amino acid F-box motif. SCF complexes, formed by SKP1 (MIM 601434), cullin (see CUL1; MIM 603134), and F-box proteins, act as protein-ubiquitin ligases. F-box proteins interact with SKP1 through the F box, and they interact with ubiquitination targets through other protein interaction domains (Jin et al.…	meiosis, negative regulation of meiosis, negative regulation of protein catabolic process, protein ubiquitination	nucleus	zinc ion binding		EMI2, ERP1, FBX43	n	286151
POLR2K	chr8	101162838	101166230	3393	polymerase (RNA) II (DNA directed) polypeptide K, 7.0kDa	This gene encodes one of the smallest subunits of RNA polymerase II, the polymerase responsible for synthesizing messenger RNA in eukaryotes. This subunit is shared by the other two DNA-directed RNA polymerases. [provided by RefSeq, Jul 2008]	7-methylguanosine mRNA capping, DNA repair, RNA splicing, gene expression, innate immune response, mRNA splicing; via spliceosome, nucleotide-excision repair, positive regulation of type I interferon production, positive regulation of viral transcription, regulation of transcription from RNA polymerase I promoter, termination of RNA polymerase I transcription, termination of RNA polymerase III tr…	DNA-directed RNA polymerase I complex, DNA-directed RNA polymerase II; core complex, DNA-directed RNA polymerase III complex, cytosol, nucleoplasm, nucleus	DNA binding, RNA polymerase I activity, RNA polymerase II activity, RNA polymerase III activity, zinc ion binding		RPB12, RPABC4, RPB7.0, hRPB7.0, hsRPB10a, RPB10alpha, ABC10-alpha	n	5440
SPAG1	chr8	101170262	101254132	83871	sperm associated antigen 1	The correlation of anti-sperm antibodies with cases of unexplained infertility implicates a role for these antibodies in blocking fertilization. Improved diagnosis and treatment of immunologic infertility, as well as identification of proteins for targeted contraception, are dependent on the identification and characterization of relevant sperm antigens. The protein expressed by this gene is reco…	single fertilization	cytoplasm	GTP binding, hydrolase activity		SP75, TPIS, CILD28, HSD-3.8	n	6674
RNF19A	chr8	101269286	101348446	79161	ring finger protein 19A, RBR E3 ubiquitin protein ligase	This gene encodes a member of the ring between ring fingers (RBR) protein family, and the encoded protein contains two RING-finger motifs and an in between RING fingers motif. This protein is an E3 ubiquitin ligase that is localized to Lewy bodies, and ubiquitylates synphilin-1, which is an interacting protein of alpha synuclein in neurons. The encoded protein may be involved in amyotrophic later…	cellular protein modification process, microtubule cytoskeleton organization, protein ubiquitination	centrosome, cytoplasm, integral component of membrane	ligase activity, transcription factor binding, zinc ion binding		RNF19	n	25897
MIR4471	chr8	101394990	101395073	84	microRNA 4471	microRNAs (miRNAs) are short (20-24 nt) non-coding RNAs that are involved in post-transcriptional regulation of gene expression in multicellular organisms by affecting both the stability and translation of mRNAs. miRNAs are transcribed by RNA polymerase II as part of capped and polyadenylated primary transcripts (pri-miRNAs) that can be either protein-coding or non-coding. The primary transcript …							100616451
ANKRD46	chr8	101521979	101572014	50036	ankyrin repeat domain 46	This gene encodes a protein containing multiple ankyrin repeats. Ankyrin domains function in protein-protein interactions in a variety of cellular processes. Alternative splicing results in multiple transcript variants. [provided by RefSeq, Jun 2012]		integral component of membrane			ANK-S, GENX-115279	n	157567
SNX31	chr8	101585111	101661893	76783	sorting nexin 31		cell communication, protein transport		phosphatidylinositol binding			n	169166
MIR7705	chr8	101715195	101715252	58	microRNA mir-7705	microRNAs (miRNAs) are short (20-24 nt) non-coding RNAs that are involved in post-transcriptional regulation of gene expression in multicellular organisms by affecting both the stability and translation of mRNAs. miRNAs are transcribed by RNA polymerase II as part of capped and polyadenylated primary transcripts (pri-miRNAs) that can be either protein-coding or non-coding. The primary transcript …					hsa-mir-7705		102466854
PABPC1	chr8	101715143	101734315	19173	poly(A) binding protein, cytoplasmic 1	This gene encodes a poly(A) binding protein. The protein shuttles between the nucleus and cytoplasm and binds to the 3' poly(A) tail of eukaryotic messenger RNAs via RNA-recognition motifs. The binding of this protein to poly(A) promotes ribosome recruitment and translation initiation; it is also required for poly(A) shortening which is the first step in mRNA decay. The gene is part of a small ge…	RNA metabolic process, cellular protein metabolic process, gene expression, gene silencing by RNA, mRNA metabolic process, mRNA polyadenylation, mRNA splicing; via spliceosome, mRNA stabilization, negative regulation of nuclear-transcribed mRNA catabolic process; nonsense-mediated decay, nuclear-transcribed mRNA catabolic process; deadenylation-dependent decay, nuclear-transcribed mRNA catabolic …	catalytic step 2 spliceosome, cytoplasm, cytoplasm, cytoplasmic stress granule, cytosol, nucleus, ribonucleoprotein complex	nucleotide binding, poly(A) RNA binding, poly(A) RNA binding, protein C-terminus binding, protein binding, translation activator activity		PAB1, PABP, PABP1, PABPC2, PABPL1	n	26986
YWHAZ	chr8	101930803	101965623	34821	tyrosine 3-monooxygenase/tryptophan 5-monooxygenase activation protein, zeta	This gene product belongs to the 14-3-3 family of proteins which mediate signal transduction by binding to phosphoserine-containing proteins. This highly conserved protein family is found in both plants and mammals, and this protein is 99% identical to the mouse, rat and sheep orthologs. The encoded protein interacts with IRS1 protein, suggesting a role in regulating insulin sensitivity. Several …	RNA metabolic process, apoptotic process, blood coagulation, gene expression, histamine secretion by mast cell, intrinsic apoptotic signaling pathway, mRNA metabolic process, negative regulation of apoptotic process, platelet activation, positive regulation of protein insertion into mitochondrial membrane involved in apoptotic signaling pathway, protein targeting to mitochondrion, signal transduc…	cell leading edge, cytoplasm, cytoplasmic vesicle membrane, cytosol, extracellular vesicular exosome, melanosome, mitochondrion, nucleoplasm, perinuclear region of cytoplasm, postsynaptic density, protein complex	identical protein binding, protein binding, protein complex binding, protein domain specific binding, protein kinase binding, transcription factor binding		YWHAD, KCIP-1, 14-3-3-zeta	n	7534
FLJ42969	chr8	102064281	102088479	24199	uncharacterized LOC441374						RP11-302J23.1		441374
ZNF706	chr8	102209265	102218292	9028	zinc finger protein 706				metal ion binding		HSPC038, PNAS-106, PNAS-113	n	51123
NACAP1	chr8	102381120	102381823	704	nascent-polypeptide-associated complex alpha polypeptide pseudogene 1						FKSG17		83955
GRHL2	chr8	102504667	102681952	177286	grainyhead-like 2 (Drosophila)	The protein encoded by this gene is a transcription factor that can act as a homodimer or as a heterodimer with either GRHL1 or GRHL3. Defects in this gene are a cause of non-syndromic sensorineural deafness autosomal dominant type 28 (DFNA28).[provided by RefSeq, Mar 2009]	in utero embryonic development, neural tube closure, regulation of transcription; DNA-templated, transcription; DNA-templated	cytoplasm, nucleolus, nucleus	DNA binding	1	BOM, DFNA28, TFCP2L3	n	79977
NCALD	chr8	102698769	103137135	438367	neurocalcin delta							n	93992
MIR5680	chr8	103137659	103137743	85	microRNA 5680	microRNAs (miRNAs) are short (20-24 nt) non-coding RNAs that are involved in post-transcriptional regulation of gene expression in multicellular organisms by affecting both the stability and translation of mRNAs. miRNAs are transcribed by RNA polymerase II as part of capped and polyadenylated primary transcripts (pri-miRNAs) that can be either protein-coding or non-coding. The primary transcript …							100847001
RRM2B	chr8	103216728	103251346	34619	ribonucleotide reductase M2 B (TP53 inducible)	This gene encodes the small subunit of a p53-inducible ribonucleotide reductase. This heterotetrameric enzyme catalyzes the conversion of ribonucleoside diphosphates to deoxyribonucleoside diphosphates. The product of this reaction is necessary for DNA synthesis. Mutations in this gene have been associated with autosomal recessive mitochondrial DNA depletion syndrome, autosomal dominant progressi…	DNA repair, deoxyribonucleoside diphosphate metabolic process, deoxyribonucleoside triphosphate metabolic process, deoxyribonucleotide biosynthetic process, kidney development, mitochondrial DNA replication, negative regulation of apoptotic process, nucleobase-containing small molecule interconversion, nucleobase-containing small molecule metabolic process, renal system process, response to oxida…	cytoplasm, nucleolus, nucleoplasm, nucleus	metal ion binding, ribonucleoside-diphosphate reductase activity; thioredoxin disulfide as acceptor	3	P53R2, MTDPS8A, MTDPS8B	n	50484
UBR5	chr8	103264501	103424917	160417	ubiquitin protein ligase E3 component n-recognin 5	This gene encodes a progestin-induced protein, which belongs to the HECT (homology to E6-AP carboxyl terminus) family. The HECT family proteins function as E3 ubiquitin-protein ligases, targeting specific proteins for ubiquitin-mediated proteolysis. This gene is localized to chromosome 8q22 which is disrupted in a variety of cancers. This gene potentially has a role in regulation of cell prolifer…	DNA repair, cell proliferation, cellular response to DNA damage stimulus, cellular response to DNA damage stimulus, negative regulation of double-strand break repair, negative regulation of histone H2A K63-linked ubiquitination, positive regulation of canonical Wnt signaling pathway, positive regulation of catenin import into nucleus, positive regulation of protein import into nucleus; translocat…	cytoplasm, nucleus	RNA binding, protein binding, ubiquitin binding, ubiquitin-protein ligase activity, ubiquitin-ubiquitin ligase activity, zinc ion binding		DD5, EDD, HYD, EDD1	n	51366
ODF1	chr8	103563847	103573245	9399	outer dense fiber of sperm tails 1	The outer dense fibers are cytoskeletal structures that surround the axoneme in the middle piece and principal piece of the sperm tail. The fibers function in maintaining the elastic structure and recoil of the sperm tail as well as in protecting the tail from shear forces during epididymal transport and ejaculation. Defects in the outer dense fibers lead to abnormal sperm morphology and infertil…	cell differentiation, multicellular organismal development, spermatogenesis	outer dense fiber	protein domain specific binding, structural molecule activity		ODF, RT7, ODF2, ODFP, SODF, CT133, ODF27, ODFPG, HSPB10, ODFPGA, ODFPGB	n	4956
KLF10	chr8	103661004	103668130	7127	Kruppel-like factor 10	This gene encodes a member of a family of proteins that feature C2H2-type zinc finger domains. The encoded protein is a transcriptional repressor that acts as an effector of transforming growth factor beta signaling. Activity of this protein may inhibit the growth of cancers, particularly pancreatic cancer. Alternative splicing results in multiple transcript variants. [provided by RefSeq, Jun 201…	bone mineralization, cell proliferation, cell-cell signaling, negative regulation of cell proliferation, negative regulation of transcription from RNA polymerase II promoter, positive regulation of osteoclast differentiation, skeletal system development, somatic stem cell maintenance, transcription; DNA-templated, transforming growth factor beta receptor signaling pathway	nucleus	DNA binding, metal ion binding, protein binding, sequence-specific DNA binding transcription factor activity		EGRA, TIEG, TIEG1, EGR-alpha	n	7071
AZIN1	chr8	103838535	103876397	37863	antizyme inhibitor 1	Ornithine decarboxylase (ODC) catalyzes the conversion of ornithine to putrescine in the first and apparently rate-limiting step in polyamine biosynthesis. Ornithine decarboxylase antizymes play a role in the regulation of polyamine synthesis by binding to and inhibiting ornithine decarboxylase. The protein encoded by this gene is highly similar to ODC. It binds to ODC antizyme and stabilizes ODC…	cellular nitrogen compound metabolic process, negative regulation of catalytic activity, polyamine biosynthetic process, regulation of cellular amino acid metabolic process, small molecule metabolic process	cytosol	catalytic activity, enzyme inhibitor activity, ornithine decarboxylase activator activity		OAZI, OAZIN, ODC1L	n	51582
ATP6V1C1	chr8	104033247	104085285	52039	ATPase, H+ transporting, lysosomal 42kDa, V1 subunit C1	This gene encodes a component of vacuolar ATPase (V-ATPase), a multisubunit enzyme that mediates acidification of intracellular compartments of eukaryotic cells. V-ATPase dependent acidification is necessary for such intracellular processes as protein sorting, zymogen activation, receptor-mediated endocytosis, and synaptic vesicle proton gradient generation. V-ATPase is composed of a cytosolic V1…	ATP hydrolysis coupled proton transport, cellular iron ion homeostasis, insulin receptor signaling pathway, interaction with host, phagosome maturation, proton transport, transferrin transport, transmembrane transport	apical part of cell, cytoplasmic vesicle, cytosol, lysosomal membrane, plasma membrane, proton-transporting V-type ATPase; V1 domain, proton-transporting two-sector ATPase complex	hydrogen-exporting ATPase activity; phosphorylative mechanism, protein binding, proton-transporting ATPase activity; rotational mechanism, transporter activity		VATC, Vma5, ATP6C, ATP6D	n	528
C8orf56	chr8	104145190	104153570	8381	chromosome 8 open reading frame 56								157556
MIR3151	chr8	104166841	104166917	77	microRNA 3151	microRNAs (miRNAs) are short (20-24 nt) non-coding RNAs that are involved in post-transcriptional regulation of gene expression in multicellular organisms by affecting both the stability and translation of mRNAs. miRNAs are transcribed by RNA polymerase II as part of capped and polyadenylated primary transcripts (pri-miRNAs) that can be either protein-coding or non-coding. The primary transcript …							100422992
RP11-318M2.2	chr8	104169217	104184368	15152	uncharacterized LOC101927343								101927343
LOC100499183	chr8	104177736	104184368	6633	uncharacterized LOC100499183								100499183
BAALC	chr8	104152920	104242533	89614	brain and acute leukemia, cytoplasmic	This gene was identified by gene expression studies in patients with acute myeloid leukemia (AML). The gene is conserved among mammals and is not found in lower organisms. Tissues that express this gene develop from the neuroectoderm. Multiple alternatively spliced transcript variants that encode different proteins have been described for this gene; however, some of the transcript variants are fo…		centrosome, cytoplasm, membrane, nucleolus, nucleus				n	79870
FZD6	chr8	104310660	104345094	34435	frizzled family receptor 6	This gene represents a member of the 'frizzled' gene family, which encode 7-transmembrane domain proteins that are receptors for Wnt signaling proteins. The protein encoded by this family member contains a signal peptide, a cysteine-rich domain in the N-terminal extracellular region, and seven transmembrane domains, but unlike other family members, this protein does not contain a C-terminal PDZ d…	G-protein coupled receptor signaling pathway coupled to cGMP nucleotide second messenger, Wnt signaling pathway; planar cell polarity pathway, angiogenesis, axonogenesis, cell proliferation in midbrain, establishment of planar polarity, gonad development, hair follicle development, inner ear morphogenesis, negative regulation of canonical Wnt signaling pathway, negative regulation of sequence-spe…	apical part of cell, apicolateral plasma membrane, cytoplasm, integral component of plasma membrane, neuron projection membrane, plasma membrane	G-protein coupled receptor activity, PDZ domain binding, Wnt-activated receptor activity, Wnt-protein binding, Wnt-protein binding, protein binding, ubiquitin protein ligase binding		FZ6, FZ-6, HFZ6, NDNC10	n	8323
CTHRC1	chr8	104383742	104395232	11491	collagen triple helix repeat containing 1	This locus encodes a protein that may play a role in the cellular response to arterial injury through involvement in vascular remodeling. Mutations at this locus have been associated with Barrett esophagus and esophageal adenocarcinoma. Alternatively spliced transcript variants have been described. [provided by RefSeq, Jan 2012]	Wnt signaling pathway; planar cell polarity pathway, cell migration, cochlea morphogenesis, establishment of planar polarity involved in neural tube closure, inner ear receptor stereocilium organization, negative regulation of canonical Wnt signaling pathway, ossification involved in bone remodeling, positive regulation of osteoblast differentiation, positive regulation of osteoblast proliferatio…	collagen, cytoplasm, extracellular space	Wnt-protein binding, frizzled binding			n	115908
SLC25A32	chr8	104410865	104427563	16699	solute carrier family 25 (mitochondrial folate carrier), member 32	This gene encodes a member of the P(I/L)W subfamily of mitochondrial carrier family transport proteins. The encoded protein transports folate across the inner mitochondrial membrane. Alternatively spliced transcript variants have been described. [provided by RefSeq, Mar 2013]	folic acid metabolic process, folic acid transport, mitochondrial transport, small molecule metabolic process, vitamin metabolic process, water-soluble vitamin metabolic process	integral component of membrane, mitochondrial inner membrane, mitochondrial inner membrane	folic acid transporter activity		MFT, MFTC	n	81034
DCAF13	chr8	104426941	104455680	28740	DDB1 and CUL4 associated factor 13		protein ubiquitination, protein ubiquitination, rRNA processing	Cul4-RING ubiquitin ligase complex, nucleolus, ribonucleoprotein complex			GM83, WDSOF1, HSPC064	n	25879
RIMS2	chr8	104512975	105266656	753682	regulating synaptic membrane exocytosis 2		cAMP-mediated signaling, calcium ion-dependent exocytosis, calcium ion-dependent exocytosis of neurotransmitter, insulin secretion, intracellular protein transport, regulation of exocytosis, regulation of membrane potential	cell junction, presynaptic membrane	Rab GTPase binding, ion channel binding, metal ion binding, protein binding		OBOE, RIM2, RAB3IP3	n	9699
DCSTAMP	chr8	105352023	105368917	16895	dendrocyte expressed seven transmembrane protein	This gene encodes a seven-pass transmembrane protein that is primarily expressed in dendritic cells. The encoded protein is involved in a range of immunological functions carried out by dendritic cells. This protein plays a role in osteoclastogenesis and myeloid differentiation. Alternate splicing results in multiple transcript variants. [provided by RefSeq, Mar 2012]	cellular response to interleukin-4, cellular response to macrophage colony-stimulating factor stimulus, cellular response to tumor necrosis factor, membrane fusion, myeloid dendritic cell differentiation, negative regulation of cell growth, osteoclast differentiation, osteoclast fusion, positive regulation of bone resorption, positive regulation of macrophage fusion, positive regulation of monocy…	cell surface, endoplasmic reticulum membrane, endoplasmic reticulum-Golgi intermediate compartment membrane, endosome membrane, integral component of endoplasmic reticulum membrane, integral component of membrane, integral component of plasma membrane	protein binding		FIND, TM7SF4, hDC-STAMP		81501
DPYS	chr8	105391651	105479277	87627	dihydropyrimidinase	Dihydropyrimidinase catalyzes the conversion of 5,6-dihydrouracil to 3-ureidopropionate in pyrimidine metabolism. Dihydropyrimidinase is expressed at a high level in liver and kidney as a major 2.5-kb transcript and a minor 3.8-kb transcript. Defects in the DPYS gene are linked to dihydropyrimidinuria. [provided by RefSeq, Jul 2008]	beta-alanine metabolic process, nucleobase-containing small molecule metabolic process, protein homotetramerization, pyrimidine nucleobase catabolic process, pyrimidine nucleobase metabolic process, pyrimidine nucleoside catabolic process, small molecule metabolic process, thymine catabolic process, uracil catabolic process, uracil catabolic process	cytosol, cytosol	amino acid binding, dihydropyrimidinase activity, dihydropyrimidinase activity, dihydropyrimidinase activity, phosphoprotein binding, thymine binding, uracil binding, zinc ion binding	1	DHP, DHPase	n	1807
LRP12	chr8	105501458	105601252	99795	low density lipoprotein receptor-related protein 12	This gene encodes a member of the low-density lipoprotein receptor related protein family. The product of this gene is a transmembrane protein that is differentially expressed in many cancer cells. Alternate splicing results in multiple transcript variants. [provided by RefSeq, Feb 2010]	endocytosis, regulation of growth, signal transduction	coated pit, integral component of membrane, integral component of plasma membrane	low-density lipoprotein receptor activity, protein binding		ST7	n	29967
ZFPM2	chr8	106331146	106816767	485622	zinc finger protein, FOG family member 2	The zinc finger protein encoded by this gene is a widely expressed member of the FOG family of transcription factors. The family members modulate the activity of GATA family proteins, which are important regulators of hematopoiesis and cardiogenesis in mammals. It has been demonstrated that the protein can both activate and down-regulate expression of GATA-target genes, suggesting different modul…	blood coagulation, embryonic organ development, in utero embryonic development, lung development, negative regulation of cell death, negative regulation of fat cell differentiation, negative regulation of female gonad development, negative regulation of transcription from RNA polymerase II promoter, negative regulation of transcription; DNA-templated, outflow tract septum morphogenesis, positive …	cytoplasm, nucleoplasm	DNA binding, RNA polymerase II transcription coactivator activity, nucleic acid binding transcription factor activity, protein binding, transcription corepressor activity, transcription factor binding, zinc ion binding	2	DIH3, FOG2, ZNF89B, hFOG-2, ZC2HC11B	n	23414
OXR1	chr8	107282405	107764921	482517	oxidation resistance 1		cell wall macromolecule catabolic process, response to oxidative stress	cellular_component, mitochondrion, nucleolus	molecular_function		TLDC3, Nbla00307	n	55074
ABRA	chr8	107771710	107782472	10763	actin-binding Rho activating protein		positive regulation of Rho protein signal transduction, positive regulation of sequence-specific DNA binding transcription factor activity, positive regulation of transcription from RNA polymerase II promoter, protein import into nucleus; translocation, transcription; DNA-templated	actin cytoskeleton, plasma membrane, sarcomere	actin binding, transcription coactivator activity		STARS	n	137735
ANGPT1	chr8	108261709	108510254	248546	angiopoietin 1	Angiopoietins are proteins with important roles in vascular development and angiogenesis. All angiopoietins bind with similar affinity to an endothelial cell-specific tyrosine-protein kinase receptor. The protein encoded by this gene is a secreted glycoprotein that activates the receptor by inducing its tyrosine phosphorylation. It plays a critical role in mediating reciprocal interactions betwee…	Tie signaling pathway, activation of transmembrane receptor protein tyrosine kinase activity, blood coagulation, cell differentiation, cell-substrate adhesion, glomerulus vasculature development, hemopoiesis, heparin biosynthetic process, in utero embryonic development, leukocyte migration, negative regulation of apoptotic process, negative regulation of cell adhesion, negative regulation of endo…	extracellular region, extracellular space, membrane raft, microvillus, plasma membrane	receptor tyrosine kinase binding		AGP1, AGPT, ANG1	n	284
RSPO2	chr8	108911543	109095913	184371	R-spondin 2	R-spondins (RSPOs), such as RSPO2, are secreted proteins that regulate beta-catenin (CTNNB1; MIM 116806) signaling (Kim et al., 2006 [PubMed 16357527]).[supplied by OMIM, Mar 2008]	Wnt signaling pathway, bone mineralization, embryonic forelimb morphogenesis, embryonic hindlimb morphogenesis, epithelial tube branching involved in lung morphogenesis, lung growth, osteoblast differentiation, positive regulation of canonical Wnt signaling pathway, trachea cartilage morphogenesis	cell surface, extracellular region	heparin binding, receptor binding		CRISTIN2	n	340419
EIF3E	chr8	109213971	109260959	46989	eukaryotic translation initiation factor 3, subunit E		cellular protein metabolic process, formation of translation preinitiation complex, gene expression, negative regulation of translational initiation, nuclear-transcribed mRNA catabolic process; nonsense-mediated decay, regulation of translational initiation, translation, translational initiation, translational initiation, translational initiation	PML body, chromatin, cytoplasm, cytosol, eukaryotic 43S preinitiation complex, eukaryotic 48S preinitiation complex, eukaryotic translation initiation factor 3 complex, eukaryotic translation initiation factor 3 complex, nucleoplasm, nucleus	protein N-terminus binding, protein binding, translation initiation factor activity, translation initiation factor activity, translation initiation factor activity		INT6, EIF3S6, EIF3-P48, eIF3-p46	n	3646
EMC2	chr8	109455852	109499136	43285	ER membrane protein complex subunit 2			ER membrane protein complex, cytoplasm, endoplasmic reticulum, mitochondrion, nucleus			TTC35, KIAA0103		9694
TMEM74	chr8	109795345	109799770	4426	transmembrane protein 74		autophagy	autophagic vacuole membrane, cytoplasmic vesicle, integral component of membrane, lysosomal membrane			NET36	n	157753
TRHR	chr8	110099652	110131812	32161	thyrotropin-releasing hormone receptor	This gene encodes a G protein-coupled receptor for thyrotropin-releasing hormone (TRH). Upon binding to TRH, this receptor activates the inositol phospholipid-calcium-protein kinase C transduction pathway. Mutations in this gene have been associated with generalized thyrotropin-releasing hormone resistance. [provided by RefSeq, Sep 2011]	G-protein coupled receptor signaling pathway	integral component of plasma membrane, plasma membrane	thyrotropin-releasing hormone receptor activity	1	TRH-R	n	7201
NUDCD1	chr8	110253147	110346350	93204	NudC domain containing 1			cytoplasm, nucleus			CML66, OVA66	n	84955
ENY2	chr8	110346551	110358189	11639	enhancer of yellow 2 homolog (Drosophila)		histone deubiquitination, mRNA transport, positive regulation of transcription; DNA-templated, protein transport, transcription; DNA-templated	SAGA complex, nuclear pore	ligand-dependent nuclear receptor transcription coactivator activity, transcription coactivator activity		DC6, e(y)2	n	56943
PKHD1L1	chr8	110374705	110543500	168796	polycystic kidney and hepatic disease 1 (autosomal recessive)-like 1		immune response	cytosol, extracellular space, integral component of membrane	receptor activity		PKHDL1	n	93035
EBAG9	chr8	110551928	110578225	26298	estrogen receptor binding site associated, antigen, 9	This gene was identified as an estrogen-responsive gene. Regulation of transcription by estrogen is mediated by estrogen receptor, which binds to the estrogen-responsive element found in the 5'-flanking region of this gene. The encoded protein is a tumor-associated antigen that is expressed at high frequency in a variety of cancers. Alternate splicing results in multiple transcript variants. A ps…	regulation of cell growth	Golgi apparatus, Golgi membrane, focal adhesion, integral component of membrane, plasma membrane, secretory granule	peptidase activator activity involved in apoptotic process		EB9, PDAF	n	9166
SYBU	chr8	110586404	110704020	117617	syntabulin (syntaxin-interacting)	Syntabulin/GOLSYN is part of a kinesin motor-adaptor complex that is critical for the anterograde axonal transport of active zone components and contributes to activity-dependent presynaptic assembly during neuronal development (Cai et al., 2007 [PubMed 17611281]).[supplied by OMIM, Mar 2008]		Golgi membrane, cytoplasmic membrane-bounded vesicle, cytoskeleton, integral component of membrane	kinesin binding, protein binding, syntaxin-1 binding		OCSYN, SNPHL, GOLSYN	n	55638
KCNV1	chr8	110979232	110986959	7728	potassium channel, subfamily V, member 1	Voltage-gated potassium (Kv) channels represent the most complex class of voltage-gated ion channels from both functional and structural standpoints. Their diverse functions include regulating neurotransmitter release, heart rate, insulin secretion, neuronal excitability, epithelial electrolyte transport, smooth muscle contraction, and cell volume. This gene encodes a member of the potassium volt…	potassium ion transport, protein homooligomerization, synaptic transmission	integral component of plasma membrane, plasma membrane, voltage-gated potassium channel complex	delayed rectifier potassium channel activity, ion channel inhibitor activity, potassium channel regulator activity		HNKA, KCNB3, KV2.3, KV8.1	n	27012
Copy gain event on chromosome 12 containing 22 genes
#chr12:57,928,649-58,325,728 (397,079)
Gene Symbol	Chromosome	Start	End	Length	Name	Description	Biological Process	Cellular Component	Molecular Function	OMIM MorbidMap count	Other Aliases	Sanger Gene Census	LocusLink ID
DCTN2	chr12	57923832	57941114	17283	dynactin 2 (p50)	This gene encodes a 50-kD subunit of dynactin, a macromolecular complex consisting of 10-11 subunits ranging in size from 22 to 150 kD. Dynactin binds to both microtubules and cytoplasmic dynein. It is involved in a diverse array of cellular functions, including ER-to-Golgi transport, the centripetal movement of lysosomes and endosomes, spindle formation, chromosome movement, nuclear positioning,…	G2/M transition of mitotic cell cycle, antigen processing and presentation of exogenous peptide antigen via MHC class II, cell proliferation, mitosis, mitotic cell cycle, mitotic spindle organization	centrosome, cytoplasm, cytosol, dynactin complex, dynein complex, growth cone, kinetochore, membrane, microtubule, vesicle	motor activity, protein binding		RBP50, DCTN50, DYNAMITIN	n	10540
KIF5A	chr12	57943846	57978554	34709	kinesin family member 5A	This gene encodes a member of the kinesin family of proteins. Members of this family are part of a multisubunit complex that functions as a microtubule motor in intracellular organelle transport. Mutations in this gene cause autosomal dominant spastic paraplegia 10. [provided by RefSeq, Jul 2008]	antigen processing and presentation of exogenous peptide antigen via MHC class II, blood coagulation, cell death, microtubule-based movement, synaptic transmission	cytosol, kinesin complex, membrane, microtubule, perinuclear region of cytoplasm	ATP binding, microtubule binding, microtubule motor activity, motor activity, protein binding	1	NKHC, MY050, SPG10, D12S1889	n	3798
PIP4K2C	chr12	57984941	57997211	12271	phosphatidylinositol-5-phosphate 4-kinase, type II, gamma			cytoplasm, membrane, nucleolus, nucleus	1-phosphatidylinositol-5-phosphate 4-kinase activity, ATP binding, identical protein binding		PIP5K2C	n	79837
DTX3	chr12	57998404	58003587	5184	deltex homolog 3 (Drosophila)	DTX3 functions as an E3 ubiquitin ligase (Takeyama et al., 2003 [PubMed 12670957]).[supplied by OMIM, Nov 2009]	Notch signaling pathway, protein ubiquitination	cytoplasm	ligase activity, zinc ion binding		RNF154, deltex3	n	196403
ARHGEF25	chr12	58003962	58011028	7067	Rho guanine nucleotide exchange factor (GEF) 25	Rho GTPases alternate between an inactive GDP-bound state and an active GTP-bound state, and GEFs facilitate GDP/GTP exchange. This gene encodes a guanine nucleotide exchange factor (GEF) which interacts with Rho GTPases involved in contraction of vascular smooth muscles, regulation of responses to angiotensin II and lens cell differentiation. Multiple transcript variants encoding different isofo…		cytosol, myofibril, plasma membrane, sarcomere	Rho guanyl-nucleotide exchange factor activity		GEFT, p63RhoGEF	n	115557
SLC26A10	chr12	58013692	58019934	6243	solute carrier family 26, member 10		sulfate transport	integral component of membrane	antiporter activity, sulfate transmembrane transporter activity			n	65012
B4GALNT1	chr12	58019677	58027022	7346	beta-1,4-N-acetyl-galactosaminyl transferase 1	GM2 and GD2 gangliosides are sialic acid-containing glycosphingolipids. GalNAc-T is the enzyme involved in the biosynthesis of G(M2) and G(D2) glycosphingolipids. GalNAc-T catalyzes the transfer of GalNAc into G(M3) and G(D3) by a beta-1,4 linkage, resulting in the synthesis of G(M2) and G(D2), respectively. Three transcript variants encoding different isoforms have been found for this gene. [pro…	carbohydrate metabolic process, ganglioside biosynthetic process, glycosphingolipid metabolic process, lipid glycosylation, lipid storage, protein glycosylation, spermatogenesis	integral component of Golgi membrane, membrane, plasma membrane	(N-acetylneuraminyl)-galactosylglucosylceramide N-acetylgalactosaminyltransferase activity		GALGT, SPG26, GALNACT, GalNAc-T	n	2583
OS9	chr12	58087737	58115340	27604	osteosarcoma amplified 9, endoplasmic reticulum lectin	This gene encodes a protein that is highly expressed in osteosarcomas. This protein binds to the hypoxia-inducible factor 1 (HIF-1), a key regulator of the hypoxic response and angiogenesis, and promotes the degradation of one of its subunits. Alternate transcriptional splice variants, encoding different isoforms, have been characterized. [provided by RefSeq, Jul 2008]	ER-associated ubiquitin-dependent protein catabolic process, protein retention in ER lumen, protein targeting, protein ubiquitination, protein ubiquitination involved in ubiquitin-dependent protein catabolic process, response to endoplasmic reticulum stress	Hrd1p ubiquitin ligase complex, endoplasmic reticulum lumen	glycoprotein binding, protease binding, protein binding		OS-9, ERLEC2	n	10956
AGAP2-AS1	chr12	58120022	58122139	2118	AGAP2 antisense RNA 1								100130776
AGAP2	chr12	58118075	58135944	17870	ArfGAP with GTPase domain, ankyrin repeat and PH domain 2	The protein encoded by this gene belongs to the centaurin gamma-like family. It mediates anti-apoptotic effects of nerve growth factor by activating nuclear phosphoinositide 3-kinase. It is overexpressed in cancer cells, and promotes cancer cell invasion. Alternatively spliced transcript variants encoding different isoforms have been described for this gene. [provided by RefSeq, Aug 2011]	axon guidance, negative regulation of neuron apoptotic process, negative regulation of protein catabolic process, protein transport, regulation of ARF GTPase activity, small GTPase mediated signal transduction	mitochondrion, nucleolus, nucleus, nucleus	ARF GTPase activator activity, GTP binding, protein binding, zinc ion binding		PIKE, GGAP2, CENTG1, RP11-571M6.8	n	116986
TSPAN31	chr12	58138783	58142026	3244	tetraspanin 31	The protein encoded by this gene is a member of the transmembrane 4 superfamily, also known as the tetraspanin family. Most of these members are cell-surface proteins that are characterized by the presence of four hydrophobic domains. The proteins mediate signal transduction events that play a role in the regulation of cell development, activation, growth and motility. This encoded protein is tho…	positive regulation of cell proliferation	integral component of plasma membrane, membrane			SAS	n	6302
MIR6759	chr12	58142400	58142465	66	microRNA mir-6759	microRNAs (miRNAs) are short (20-24 nt) non-coding RNAs that are involved in post-transcriptional regulation of gene expression in multicellular organisms by affecting both the stability and translation of mRNAs. miRNAs are transcribed by RNA polymerase II as part of capped and polyadenylated primary transcripts (pri-miRNAs) that can be either protein-coding or non-coding. The primary transcript …					hsa-mir-6759		102466729
CDK4	chr12	58141509	58146230	4722	cyclin-dependent kinase 4	The protein encoded by this gene is a member of the Ser/Thr protein kinase family. This protein is highly similar to the gene products of S. cerevisiae cdc28 and S. pombe cdc2. It is a catalytic subunit of the protein kinase complex that is important for cell cycle G1 phase progression. The activity of this kinase is restricted to the G1-S phase, which is controlled by the regulatory subunits D-t…	G1/S transition of mitotic cell cycle, cell division, circadian rhythm, mitotic cell cycle, organ regeneration, positive regulation of apoptotic process, positive regulation of cell proliferation, positive regulation of cell size, positive regulation of fibroblast proliferation, positive regulation of translation, protein phosphorylation, regulation of cell cycle, regulation of gene expression, r…	chromatin, cyclin-dependent protein kinase holoenzyme complex, cytosol, cytosol, nuclear membrane, nucleolus, nucleoplasm, nucleus, perinuclear region of cytoplasm, tight junction, transcription factor complex	ATP binding, cyclin binding, cyclin-dependent protein serine/threonine kinase activity, protein binding, protein complex binding	1	CMM3, PSK-J3	y	1019
MARCH9	chr12	58148880	58154193	5314	membrane-associated ring finger (C3HC4) 9	MARCH9 is a member of the MARCH family of membrane-bound E3 ubiquitin ligases (EC 6.3.2.19). MARCH enzymes add ubiquitin (see MIM 191339) to target lysines in substrate proteins, thereby signaling their vesicular transport between membrane compartments. MARCH9 induces internalization of several membrane glycoproteins and directs them to the endosomal compartment (Bartee et al., 2004 [PubMed 14722…	protein ubiquitination	Golgi membrane, Golgi stack, integral component of membrane, lysosomal membrane, trans-Golgi network	ligase activity, zinc ion binding		RNF179, MARCH-IX	n	92979
CYP27B1	chr12	58156116	58160976	4861	cytochrome P450, family 27, subfamily B, polypeptide 1	This gene encodes a member of the cytochrome P450 superfamily of enzymes. The cytochrome P450 proteins are monooxygenases which catalyze many reactions involved in drug metabolism and synthesis of cholesterol, steroids and other lipids. The protein encoded by this gene localizes to the inner mitochondrial membrane where it hydroxylates 25-hydroxyvitamin D3 at the 1alpha position. This reaction sy…	G1 to G0 transition, bone mineralization, calcitriol biosynthetic process from calciol, calcium ion homeostasis, calcium ion transport, decidualization, negative regulation of calcidiol 1-monooxygenase activity, negative regulation of cell growth, negative regulation of cell proliferation, positive regulation of keratinocyte differentiation, positive regulation of vitamin D 24-hydroxylase activit…	cytoplasm, mitochondrial outer membrane, mitochondrion, mitochondrion	calcidiol 1-monooxygenase activity, heme binding, iron ion binding	1	VDR, CP2B, CYP1, PDDR, VDD1, VDDR, VDDRI, CYP27B, P450c1, CYP1alpha	n	1594
METTL1	chr12	58162350	58165914	3565	methyltransferase like 1	This gene is similar in sequence to the S. cerevisiae YDL201w gene. The gene product contains a conserved S-adenosylmethionine-binding motif and is inactivated by phosphorylation. Alternative splice variants encoding different protein isoforms have been described for this gene. A pseudogene has been identified on chromosome X. [provided by RefSeq, Jul 2008]	RNA (guanine-N7)-methylation, tRNA modification	cytoplasm, intracellular membrane-bounded organelle, nucleolus, nucleus	protein binding, tRNA (guanine-N7-)-methyltransferase activity, tRNA (guanine-N7-)-methyltransferase activity, tRNA binding		TRM8, TRMT8, C12orf1, YDL201w	n	4234
METTL21B	chr12	58166382	58176324	9943	methyltransferase like 21B			cytoplasm, intracellular	methyltransferase activity		FAM119B	n	25895
TSFM	chr12	58176527	58196639	20113	Ts translation elongation factor, mitochondrial	This gene encodes a mitochondrial translation elongation factor. The encoded protein is an enzyme that catalyzes the exchange of guanine nucleotides on the translation elongation factor Tu during the elongation step of mitchondrial protein translation. Mutations in this gene are associated with combined oxidative phosphorylation deficiency-3 syndrome. Alternate splicing results in multiple transc…	regulation of DNA-templated transcription; elongation, translational elongation	mitochondrion, nucleus	translation elongation factor activity	1	EFTS, EFTSMT	n	10102
AVIL	chr12	58191159	58209852	18694	advillin	The protein encoded by this gene is a member of the gelsolin/villin family of actin regulatory proteins. This protein has structural similarity to villin. It binds actin and may play a role in the development of neuronal cells that form ganglia. [provided by RefSeq, Jul 2008]	actin filament capping, cilium morphogenesis, cytoskeleton organization, nervous system development, positive regulation of neuron projection development, response to stress	actin cytoskeleton, axon, cell projection, cytoplasm, neuron projection	actin binding		p92, DOC6, ADVIL	n	10677
MIR26A2	chr12	58218391	58218475	85	microRNA 26a-2	microRNAs (miRNAs) are short (20-24 nt) non-coding RNAs that are involved in post-transcriptional regulation of gene expression in multicellular organisms by affecting both the stability and translation of mRNAs. miRNAs are transcribed by RNA polymerase II as part of capped and polyadenylated primary transcripts (pri-miRNAs) that can be either protein-coding or non-coding. The primary transcript …					MIRN26A2		407016
CTDSP2	chr12	58213709	58240747	27039	CTD (carboxy-terminal domain, RNA polymerase II, polypeptide A) small phosphatase 2		activation of signaling protein activity involved in unfolded protein response, cellular protein metabolic process, endoplasmic reticulum unfolded protein response, protein dephosphorylation	nucleoplasm	CTD phosphatase activity, metal ion binding, protein binding		OS4, PSR2, SCP2	n	10106
LOC100506844	chr12	58325231	58329947	4717	uncharacterized LOC100506844								100506844
Very high copy gain event on chromosome 17 containing 8 genes
#chr17:46,049,692-46,575,745 (526,053)
Gene Symbol	Chromosome	Start	End	Length	Name	Description	Biological Process	Cellular Component	Molecular Function	OMIM MorbidMap count	Other Aliases	Sanger Gene Census	LocusLink ID
CDK5RAP3	chr17	46047893	46059152	11260	CDK5 regulatory subunit associated protein 3	This gene encodes a protein that has been reported to function in signaling pathways governing transcriptional regulation and cell cycle progression. It may play a role in tumorigenesis and metastasis. A pseudogene of this gene is located on the long arm of chromosome 20. Alternative splicing results in multiple transcript variants that encode different isoforms. [provided by RefSeq, May 2013]	brain development, positive regulation of transcription from RNA polymerase II promoter, protein ufmylation, regulation of cyclin-dependent protein serine/threonine kinase activity, regulation of neuron differentiation	cellular_component	protein binding, protein kinase binding		C53, IC53, LZAP, HSF-27, MST016, PP1553, OK/SW-cl.114	n	80279
COPZ2	chr17	46103532	46115152	11621	coatomer protein complex, subunit zeta 2	This gene encodes a subunit of the coatomer protein complex, a seven-subunit complex that functions in the formation of COPI-type, non-clathrin-coated vesicles. COPI vesicles function in the retrograde Golgi-to-ER transport of dilysine-tagged proteins. This gene is similar to a related family member, and the two encoded proteins form distinct isotypes of the coatomer protein complex. [provided by…	intracellular protein transport, vesicle-mediated transport	COPI vesicle coat, COPI vesicle coat, cis-Golgi network				n	51226
MIR152	chr17	46114526	46114613	88	microRNA 152	microRNAs (miRNAs) are short (20-24 nt) non-coding RNAs that are involved in post-transcriptional regulation of gene expression in multicellular organisms by affecting both the stability and translation of mRNAs. miRNAs are transcribed by RNA polymerase II as part of capped and polyadenylated primary transcripts (pri-miRNAs) that can be either protein-coding or non-coding. The primary transcript …					MIRN152		406943
NFE2L1	chr17	46125685	46138907	13223	nuclear factor, erythroid 2-like 1	This gene encodes a protein that is involved in globin gene expression in erythrocytes. Confusion has occurred in bibliographic databases due to the shared symbol of NRF1 for this gene, NFE2L1, and for nuclear respiratory factor 1 which has an official symbol of NRF1. [provided by RefSeq, Jul 2008]	anatomical structure morphogenesis, erythrocyte differentiation, heme biosynthetic process, inflammatory response, transcription from RNA polymerase II promoter	endoplasmic reticulum membrane, integral component of membrane, nucleus	sequence-specific DNA binding, sequence-specific DNA binding transcription factor activity, transcription cofactor activity		NRF1, TCF11, LCR-F1	n	4779
CBX1	chr17	46147413	46178883	31471	chromobox homolog 1	This gene encodes a highly conserved nonhistone protein, which is a member of the heterochromatin protein family . The protein is enriched in the heterochromatin and associated with centromeres. The protein has a single N-terminal chromodomain which can bind to histone proteins via methylated lysine residues, and a C-terminal chromo shadow-domain (CSD) which is responsible for the homodimerizatio…	negative regulation of transcription; DNA-templated	centromeric heterochromatin, chromatin, chromocenter, chromosome; centromeric region, female pronucleus, male pronucleus, nuclear heterochromatin, nucleoplasm, spindle	chromatin binding, enzyme binding, histone methyltransferase binding, identical protein binding, protein binding		CBX, M31, MOD1, p25beta, HP1-BETA, HP1Hsbeta, HP1Hs-beta	n	10951
SNX11	chr17	46184919	46200105	15187	sorting nexin 11	This gene encodes a member of the sorting nexin family. Members of this family contain a phox (PX) domain, which is a phosphoinositide binding domain, and are involved in intracellular trafficking. This protein does not contain a coiled coil region, like some family members. This gene encodes a protein of unknown function. This gene results in two transcript variants differing in the 5' UTR, but …	cell communication, protein transport, vesicle organization	endosome, membrane	phosphatidylinositol phosphate binding			n	29916
MIR1203	chr17	46233788	46233873	86	microRNA 1203	microRNAs (miRNAs) are short (20-24 nt) non-coding RNAs that are involved in post-transcriptional regulation of gene expression in multicellular organisms by affecting both the stability and translation of mRNAs. miRNAs are transcribed by RNA polymerase II as part of capped and polyadenylated primary transcripts (pri-miRNAs) that can be either protein-coding or non-coding. The primary transcript …					MIRN1203, hsa-mir-1203		100302211
SKAP1	chr17	46210801	46507594	296794	src kinase associated phosphoprotein 1	This gene encodes a T cell adaptor protein, a class of intracellular molecules with modular domains capable of recruiting additional proteins but that exhibit no intrinsic enzymatic activity. The encoded protein contains a unique N-terminal region followed by a PH domain and C-terminal SH3 domain. Along with the adhesion and degranulation-promoting adaptor protein, the encoded protein plays a cri…	T cell receptor signaling pathway, positive regulation of transcription from RNA polymerase II promoter, positive regulation of transcription; DNA-templated	cytoplasm, nucleus, plasma membrane	SH2 domain binding, SH3 domain binding, SH3/SH2 adaptor activity, protein binding, protein complex binding, protein kinase binding, protein phosphatase binding		SCAP1, SKAP55	n	8631
Very high copy gain event on chromosome 17 containing 469 genes
#chr17:47,367,684-81,086,532 (33,718,848)
Gene Symbol	Chromosome	Start	End	Length	Name	Description	Biological Process	Cellular Component	Molecular Function	OMIM MorbidMap count	Other Aliases	Sanger Gene Census	LocusLink ID
ZNF652	chr17	47366567	47439835	73269	zinc finger protein 652		regulation of transcription; DNA-templated, transcription; DNA-templated	nucleus	DNA binding, metal ion binding, protein binding			n	22834
PHB	chr17	47481409	47492267	10859	prohibitin	This gene is evolutionarily conserved, and its product is proposed to play a role in human cellular senescence and tumor suppression. Antiproliferative activity is reported to be localized to the 3' UTR, which is proposed to function as a trans-acting regulatory RNA. Several pseudogenes of this gene have been identified. Alternative splicing results in multiple transcript variants. [provided by R…	DNA biosynthetic process, DNA replication, cellular response to interleukin-6, histone deacetylation, negative regulation of androgen receptor signaling pathway, negative regulation of androgen receptor signaling pathway, negative regulation of cell growth, negative regulation of cell proliferation, negative regulation of glucocorticoid receptor signaling pathway, negative regulation of transcrip…	cytoplasm, integral component of plasma membrane, mitochondrial inner membrane, mitochondrion, nucleoplasm, nucleus, nucleus	histone deacetylase binding, protein binding, sequence-specific DNA binding RNA polymerase II transcription factor activity, transcription regulatory region DNA binding	1	PHB1	n	5245
NGFR	chr17	47572654	47592382	19729	nerve growth factor receptor	Nerve growth factor receptor contains an extracellular domain containing four 40-amino acid repeats with 6 cysteine residues at conserved positions followed by a serine/threonine-rich region, a single transmembrane domain, and a 155-amino acid cytoplasmic domain. The cysteine-rich region contains the nerve growth factor binding domain. [provided by RefSeq, Jul 2008]	apoptotic signaling pathway, axon guidance, central nervous system development, detection of temperature stimulus, glucose homeostasis, hair follicle morphogenesis, intracellular protein transport, membrane protein intracellular domain proteolysis, negative regulation of apoptotic process, negative regulation of axonogenesis, negative regulation of cell cycle, negative regulation of fibroblast gr…	cell surface, cytosol, endosome, extracellular region, integral component of plasma membrane, nucleoplasm, plasma membrane	Rab GTPase binding, death receptor activity, nerve growth factor binding, protein binding, receptor activity, signal transducer activity, transmembrane signaling receptor activity, ubiquitin protein ligase binding		CD271, p75NTR, TNFRSF16, p75(NTR), Gp80-LNGFR	n	4804
MIR6165	chr17	47588178	47588262	85	microRNA mir-6165	microRNAs (miRNAs) are short (20-24 nt) non-coding RNAs that are involved in post-transcriptional regulation of gene expression in multicellular organisms by affecting both the stability and translation of mRNAs. miRNAs are transcribed by RNA polymerase II as part of capped and polyadenylated primary transcripts (pri-miRNAs) that can be either protein-coding or non-coding. The primary transcript …					hsa-mir-6165		102465141
LOC100288866	chr17	47583018	47651426	68409	uncharacterized LOC100288866								100288866
NXPH3	chr17	47653297	47661171	7875	neurexophilin 3		neuropeptide signaling pathway	extracellular region	molecular_function, receptor binding		NPH3	n	11248
SPOP	chr17	47676245	47755525	79281	speckle-type POZ protein	This gene encodes a protein that may modulate the transcriptional repression activities of death-associated protein 6 (DAXX), which interacts with histone deacetylase, core histones, and other histone-associated proteins. In mouse, the encoded protein binds to the putative leucine zipper domain of macroH2A1.2, a variant H2A histone that is enriched on inactivated X chromosomes. The BTB/POZ domain…	proteasome-mediated ubiquitin-dependent protein catabolic process, protein ubiquitination	Cul3-RING ubiquitin ligase complex, nuclear speck, nucleus	protein binding, ubiquitin protein ligase binding		TEF2, BTBD32	n	8405
SLC35B1	chr17	47778295	47785313	7019	solute carrier family 35, member B1	This gene encodes a nucleotide sugar transporter which is a member of solute carrier family 35. The transporters in this family are highly conserved hydrophobic proteins with multiple transmembrane domains. Alternative splicing results in multiple transcript variants encoding different isoforms. [provided by RefSeq, Jul 2013]	UDP-galactose transmembrane transport, transport	endoplasmic reticulum membrane, integral component of membrane, intracellular membrane-bounded organelle	UDP-galactose transmembrane transporter activity		UGTREL1	n	10237
FAM117A	chr17	47787686	47841518	53833	family with sequence similarity 117, member A							n	81558
KAT7	chr17	47865980	47906458	40479	K(lysine) acetyltransferase 7		DNA replication, histone H3 acetylation, histone H4-K12 acetylation, histone H4-K16 acetylation, histone H4-K5 acetylation, histone H4-K8 acetylation, regulation of transcription; DNA-templated, transcription; DNA-templated	histone acetyltransferase complex, nucleolus, nucleoplasm	histone acetyltransferase activity, protein binding, sequence-specific DNA binding transcription factor activity, zinc ion binding		HBO1, HBOA, MYST2, ZC2HC7		11143
TAC4	chr17	47915670	47925379	9710	tachykinin 4 (hemokinin)						HK-1, Pptc	n	337948
FLJ45513	chr17	47923271	47926199	2929	uncharacterized LOC729220						RP11-304F15.3		729220
DLX4	chr17	48046561	48052323	5763	distal-less homeobox 4	Many vertebrate homeo box-containing genes have been identified on the basis of their sequence similarity with Drosophila developmental genes. Members of the Dlx gene family contain a homeobox that is related to that of Distal-less (Dll), a gene expressed in the head and limbs of the developing fruit fly. The Distal-less (Dlx) family of genes comprises at least 6 different members, DLX1-DLX6. The…	multicellular organismal development, regulation of transcription; DNA-templated	nucleus	protein binding, sequence-specific DNA binding, sequence-specific DNA binding transcription factor activity, transcription regulatory region sequence-specific DNA binding		BP1, DLX7, DLX8, DLX9	n	1748
DLX3	chr17	48067368	48072588	5221	distal-less homeobox 3	Many vertebrate homeo box-containing genes have been identified on the basis of their sequence similarity with Drosophila developmental genes. Members of the Dlx gene family contain a homeobox that is related to that of Distal-less (Dll), a gene expressed in the head and limbs of the developing fruit fly. The Distal-less (Dlx) family of genes comprises at least 6 different members, DLX1-DLX6. Tri…	blood vessel development, odontoblast differentiation, odontogenesis of dentin-containing tooth, placenta development	nucleus	RNA polymerase II core promoter proximal region sequence-specific DNA binding transcription factor activity involved in positive regulation of transcription, chromatin binding, sequence-specific DNA binding transcription factor activity, transcription regulatory region sequence-specific DNA binding	2	AI4, TDO	n	1747
LOC284080	chr17	48127712	48133103	5392	uncharacterized LOC284080								284080
ITGA3	chr17	48133339	48167849	34511	integrin, alpha 3 (antigen CD49C, alpha 3 subunit of VLA-3 receptor)	The protein encoded by this gene belongs to the family of integrins. Integrins are heterodimeric integral membrane proteins composed of an alpha chain and a beta chain, and function as cell surface adhesion molecules. This gene encodes alpha 3 subunit, which undergoes post-translational cleavage in the extracellular domain to yield disulfide-linked light and heavy chains that join with beta 1 sub…	blood coagulation, cell-matrix adhesion, integrin-mediated signaling pathway, leukocyte migration, memory, neuron migration	basolateral plasma membrane, cell surface, integrin complex, plasma membrane, plasma membrane, synapse	metal ion binding, protein binding		VL3A, CD49C, GAPB3, ILNEB, MSK18, VCA-2, VLA3a, GAP-B3	n	3675
PDK2	chr17	48172100	48188733	16634	pyruvate dehydrogenase kinase, isozyme 2	This gene encodes a member of the pyruvate dehydrogenase kinase family. The encoded protein phosphorylates pyruvate dehydrogenase, down-regulating the activity of the mitochondrial pyruvate dehydrogenase complex. Overexpression of this gene may play a role in both cancer and diabetes. Alternatively spliced transcript variants encoding multiple isoforms have been observed for this gene. [provided …	cellular metabolic process, cellular response to nutrient, cellular response to reactive oxygen species, glucose homeostasis, glucose metabolic process, insulin receptor signaling pathway, intrinsic apoptotic signaling pathway by p53 class mediator, protein phosphorylation, pyruvate metabolic process, regulation of acetyl-CoA biosynthetic process from pyruvate, regulation of acetyl-CoA biosynthet…	cytoplasm, mitochondrial matrix, mitochondrial pyruvate dehydrogenase complex, mitochondrion, nucleolus, nucleus	ATP binding, protein homodimerization activity, protein kinase activity, protein serine/threonine kinase activity, pyruvate dehydrogenase (acetyl-transferring) kinase activity		PDHK2, PDKII	n	5164
SAMD14	chr17	48188672	48207246	18575	sterile alpha motif domain containing 14							n	201191
PPP1R9B	chr17	48211100	48227877	16778	protein phosphatase 1, regulatory subunit 9B	Spinophilin is a regulatory subunit of protein phosphatase-1 catalytic subunit (PP1; see MIM 176875) and is highly enriched in dendritic spines, specialized protrusions from dendritic shafts that receive most of the excitatory input in the central nervous system (Allen et al., 1997 [PubMed 9275233]).[supplied by OMIM, Mar 2008]	RNA splicing, actin filament organization, calcium-mediated signaling, cell cycle arrest, cell migration, cellular response to morphine, dendrite development, filopodium assembly, negative regulation of cell growth, regulation of cell growth by extracellular stimulus, regulation of cell proliferation, regulation of exit from mitosis, regulation of opioid receptor signaling pathway, regulation of …	adherens junction, cortical actin cytoskeleton, cytoplasm, dendritic spine, filopodium, lamellipodium, nucleoplasm, plasma membrane, protein phosphatase type 1 complex, ruffle membrane, synapse	actin binding, protein binding, protein phosphatase 1 binding, protein phosphatase inhibitor activity		Spn, SPINO, PPP1R6, PPP1R9	n	84687
SGCA	chr17	48243365	48253293	9929	sarcoglycan, alpha (50kDa dystrophin-associated glycoprotein)	This gene encodes a component of the dystrophin-glycoprotein complex (DGC), which is critical to the stability of muscle fiber membranes and to the linking of the actin cytoskeleton to the extracellular matrix. Its expression is thought to be restricted to striated muscle. Mutations in this gene result in type 2D autosomal recessive limb-girdle muscular dystrophy. Multiple transcript variants enc…	muscle contraction, muscle organ development	cell-cell junction, cytoplasm, cytoskeleton, dystrophin-associated glycoprotein complex, integral component of membrane, membrane raft, sarcoglycan complex, sarcolemma	calcium ion binding	2	A2, ADL, DAG2, DMDA2, 50-DAG, LGMD2D, SCARMD1, adhalin	n	6442
HILS1	chr17	48248788	48249837	1050	histone linker H1 domain, spermatid-specific 1, pseudogene	This locus is the ortholog of a mouse protein-coding gene that displays characteristics of a linker histone and is expressed in nuclei of late maturing spermatids. The human locus is expressed; however, the open reading frame has been disrupted by a frameshift so it is unlikely to encode a functional protein. [provided by RefSeq, Oct 2008]	chromatin remodeling, chromatin silencing, chromosome condensation, germ cell development, multicellular organismal development, nucleosome assembly, regulation of transcription; DNA-templated, spermatogenesis, transcription; DNA-templated	male germ cell nucleus, nucleosome	DNA binding, histone binding, nucleic acid binding				373861
COL1A1	chr17	48261456	48279000	17545	collagen, type I, alpha 1	This gene encodes the pro-alpha1 chains of type I collagen whose triple helix comprises two alpha1 chains and one alpha2 chain. Type I is a fibril-forming collagen found in most connective tissues and is abundant in bone, cornea, dermis and tendon. Mutations in this gene are associated with osteogenesis imperfecta types I-IV, Ehlers-Danlos syndrome type VIIA, Ehlers-Danlos syndrome Classical type…	blood coagulation, blood vessel development, bone trabecula formation, cartilage development involved in endochondral bone morphogenesis, cellular response to amino acid stimulus, cellular response to mechanical stimulus, cellular response to retinoic acid, cellular response to transforming growth factor beta stimulus, collagen biosynthetic process, collagen catabolic process, collagen fibril org…	collagen type I, endoplasmic reticulum lumen, extracellular matrix, extracellular matrix, extracellular region, extracellular space	extracellular matrix structural constituent, identical protein binding, metal ion binding, platelet-derived growth factor binding, protein binding	9	OI4	y	1277
TMEM92	chr17	48348766	48358846	10081	transmembrane protein 92			integral component of membrane				n	162461
XYLT2	chr17	48423392	48438512	15121	xylosyltransferase II	The protein encoded by this gene is an isoform of xylosyltransferase, which belongs to a family of glycosyltransferases. This enzyme transfers xylose from UDP-xylose to specific serine residues of the core protein and initiates the biosynthesis of glycosaminoglycan chains in proteoglycans including chondroitin sulfate, heparan sulfate, heparin and dermatan sulfate. The enzyme activity, which is i…	chondroitin sulfate biosynthetic process, glycosaminoglycan biosynthetic process, heparan sulfate proteoglycan biosynthetic process	Golgi membrane, cellular_component, endoplasmic reticulum membrane, integral component of membrane	acetylglucosaminyltransferase activity, protein xylosyltransferase activity	1	XT2, XT-II, PXYLT2, xylT-II	n	64132
MRPL27	chr17	48445227	48450562	5336	mitochondrial ribosomal protein L27							n	64988
EME1	chr17	48450580	48458820	8241	essential meiotic structure-specific endonuclease 1	This gene encodes a protein that complexes with methyl methanesulfonate-sensitive UV-sensitive 81 protein to form an endonuclease complex. The encoded protein interacts with specifc DNA structures including nicked Holliday junctions, 3'-flap structures and aberrant replication fork structures. This protein may be involved in repairing DNA damage and in maintaining genomic stability. Alternative s…	DNA recombination, DNA repair	nucleolus	DNA binding, endonuclease activity, metal ion binding, protein binding		MMS4L, SLX2A	n	146956
LRRC59	chr17	48458593	48474914	16322	leucine rich repeat containing 59			endoplasmic reticulum, endoplasmic reticulum membrane, integral component of membrane, mitochondrial nucleoid, nuclear envelope			p34, PRO1855	n	55379
ACSF2	chr17	48503518	48552200	48683	acyl-CoA synthetase family member 2		fatty acid metabolic process	mitochondrion	ATP binding, ligase activity		ACSMW, AVYV493	n	80221
CHAD	chr17	48541852	48546227	4376	chondroadherin	Chondroadherin is a cartilage matrix protein thought to mediate adhesion of isolated chondrocytes. The protein contains 11 leucine-rich repeats flanked by cysteine-rich regions. The chondroadherin messenger RNA is present in chondrocytes at all ages. [provided by RefSeq, Jul 2008]	cartilage condensation, regulation of cell growth	proteinaceous extracellular matrix	extracellular matrix structural constituent		SLRR4A	n	1101
RSAD1	chr17	48556189	48563336	7148	radical S-adenosyl methionine domain containing 1		porphyrin-containing compound biosynthetic process	mitochondrion	4 iron; 4 sulfur cluster binding, coproporphyrinogen oxidase activity, metal ion binding			n	55316
MYCBPAP	chr17	48585744	48608862	23119	MYCBP associated protein		cell differentiation, multicellular organismal development, spermatogenesis, synaptic transmission	cytoplasm, membrane	protein binding		AMAP1, AMAP-1	n	84073
EPN3	chr17	48610047	48621111	11065	epsin 3			clathrin-coated vesicle, nucleus, perinuclear region of cytoplasm	lipid binding			n	55040
SPATA20	chr17	48624449	48633213	8765	spermatogenesis associated 20		cell differentiation, multicellular organismal development, spermatogenesis	extracellular region	catalytic activity		SSP411, Tisp78	n	64847
CACNA1G-AS1	chr17	48633567	48639469	5903	CACNA1G antisense RNA 1								253962
CACNA1G	chr17	48638428	48704832	66405	calcium channel, voltage-dependent, T type, alpha 1G subunit	Voltage-sensitive calcium channels mediate the entry of calcium ions into excitable cells, and are also involved in a variety of calcium-dependent processes, including muscle contraction, hormone or neurotransmitter release, gene expression, cell motility, cell division, and cell death. This gene encodes a T-type, low-voltage activated calcium channel. The T-type channels generate currents that a…	axon guidance, calcium ion import, regulation of atrial cardiac muscle cell membrane depolarization, regulation of heart rate, regulation of membrane potential, response to nickel cation, synaptic transmission, transport	voltage-gated calcium channel complex	low voltage-gated calcium channel activity, scaffold protein binding		NBR13, Cav3.1, Ca(V)T.1	n	8913
ABCC3	chr17	48712217	48769063	56847	ATP-binding cassette, sub-family C (CFTR/MRP), member 3	The protein encoded by this gene is a member of the superfamily of ATP-binding cassette (ABC) transporters. ABC proteins transport various molecules across extra- and intra-cellular membranes. ABC genes are divided into seven distinct subfamilies (ABC1, MDR/TAP, MRP, ALD, OABP, GCN20, White). This protein is a member of the MRP subfamily which is involved in multi-drug resistance. The specific fu…	bile acid and bile salt transport, bile acid metabolic process, small molecule metabolic process, transmembrane transport, transport	integral component of plasma membrane, membrane, plasma membrane	ATP binding, ATPase activity; coupled to transmembrane movement of substances, organic anion transmembrane transporter activity		MLP2, MRP3, ABC31, MOAT-D, cMOAT2, EST90757	n	8714
ANKRD40	chr17	48770550	48785270	14721	ankyrin repeat domain 40		biological_process	cellular_component	molecular_function			n	91369
LUC7L3	chr17	48796925	48830072	33148	LUC7-like 3 (S. cerevisiae)	This gene encodes a protein with an N-terminal half that contains cysteine/histidine motifs and leucine zipper-like repeats, and the C-terminal half is rich in arginine and glutamate residues (RE domain) and arginine and serine residues (RS domain). This protein localizes with a speckled pattern in the nucleus, and could be involved in the formation of splicesome via the RE and RS domains. Two al…	RNA splicing, mRNA splice site selection	U1 snRNP, focal adhesion, nuclear speck, nucleolus, nucleus, plasma membrane	DNA binding, mRNA binding, protein binding		CRA, CROP, LUC7A, hLuc7A, CREAP-1, OA48-18	n	51747
LINC00483	chr17	48838394	48844876	6483	long intergenic non-protein coding RNA 483						C17orf73		55018
MIR8059	chr17	48846010	48846091	82	microRNA mir-8059	microRNAs (miRNAs) are short (20-24 nt) non-coding RNAs that are involved in post-transcriptional regulation of gene expression in multicellular organisms by affecting both the stability and translation of mRNAs. miRNAs are transcribed by RNA polymerase II as part of capped and polyadenylated primary transcripts (pri-miRNAs) that can be either protein-coding or non-coding. The primary transcript …					hsa-mir-8059		102466918
WFIKKN2	chr17	48912604	48919709	7106	WAP, follistatin/kazal, immunoglobulin, kunitz and netrin domain containing 2	The WFIKKN1 protein contains a WAP domain, follistatin domain, immunoglobulin domain, two tandem Kunitz domains, and an NTR domain. This gene encodes a WFIKKN1-related protein which has the same domain organization as the WFIKKN1 protein. The WAP-type, follistatin type, Kunitz-type, and NTR-type protease inhibitory domains may control the action of multiple types of proteases. [provided by RefSeq…	transforming growth factor beta receptor signaling pathway	extracellular region	metalloendopeptidase inhibitor activity, serine-type endopeptidase inhibitor activity		GASP-1, WFDC20B, hGASP-1, WFIKKNRP	n	124857
TOB1	chr17	48939586	48945339	5754	transducer of ERBB2, 1	This gene encodes a member of the transducer of erbB-2 /B-cell translocation gene protein family. Members of this family are anti-proliferative factors that have the potential to regulate cell growth. The encoded protein may function as a tumor suppressor. Alternate splicing results in multiple transcript variants. [provided by RefSeq, Aug 2011]	SMAD protein import into nucleus, negative regulation of BMP signaling pathway, negative regulation of cell proliferation, negative regulation of nuclear-transcribed mRNA poly(A) tail shortening, negative regulation of osteoblast differentiation, negative regulation of translation, positive regulation of nuclear-transcribed mRNA catabolic process; deadenylation-dependent decay, positive regulatio…	CCR4-NOT complex, cytoplasm	SH3/SH2 adaptor activity, SMAD binding, protein binding, receptor tyrosine kinase binding, transcription corepressor activity		TOB, TROB, APRO6, PIG49, TROB1	n	10140
TOB1-AS1	chr17	48944039	48945732	1694	TOB1 antisense RNA 1								400604
SPAG9	chr17	49039534	49198226	158693	sperm associated antigen 9	This gene encodes a member of the cancer testis antigen gene family. The encoded protein functions as a scaffold protein that structurally organizes mitogen-activated protein kinases and mediates c-Jun-terminal kinase signaling. This protein also binds to kinesin-1 and may be involved in microtubule-based membrane transport. This protein may play a role in tumor growth and development. Alternate …	activation of JUN kinase activity, muscle cell differentiation, negative regulation of protein homodimerization activity, positive regulation of cell migration, positive regulation of muscle cell differentiation, positive regulation of neuron differentiation, protein homooligomerization, retrograde transport; endosome to Golgi, spermatogenesis, striated muscle cell differentiation	acrosomal vesicle, cytoplasm, cytosol, integral component of membrane, perinuclear region of cytoplasm	JUN kinase binding, kinesin binding, mitogen-activated protein kinase p38 binding, protein binding		JLP, CT89, HLC4, HLC6, JIP4, PHET, PIG6, HLC-6, JIP-4	n	9043
NME1	chr17	49230919	49239450	8532	NME/NM23 nucleoside diphosphate kinase 1	This gene (NME1) was identified because of its reduced mRNA transcript levels in highly metastatic cells. Nucleoside diphosphate kinase (NDK) exists as a hexamer composed of 'A' (encoded by this gene) and 'B' (encoded by NME2) isoforms. Mutations in this gene have been identified in aggressive neuroblastomas. Two transcript variants encoding different isoforms have been found for this gene. Co-tr…	CTP biosynthetic process, GTP biosynthetic process, UTP biosynthetic process, cellular response to drug, cellular response to fatty acid, cellular response to glucose stimulus, endocytosis, hippocampus development, lactation, negative regulation of cell proliferation, negative regulation of gene expression, negative regulation of myeloid leukocyte differentiation, nucleobase-containing small mole…	centrosome, cytoplasm, cytoplasm, cytosol, cytosol, mitochondrion, nucleus, nucleus, perinuclear region of cytoplasm, ruffle membrane	ATP binding, GTP binding, RNA polymerase II regulatory region sequence-specific DNA binding, deoxyribonuclease activity, gamma-tubulin binding, identical protein binding, intermediate filament binding, magnesium ion binding, nucleoside diphosphate kinase activity, protein binding, protein kinase binding, ribosomal small subunit binding, single-stranded DNA binding	1	NB, AWD, NBS, GAAD, NDKA, NM23, NDPKA, NDPK-A, NM23-H1	n	4830
NME1-NME2	chr17	49230896	49249105	18210	NME1-NME2 readthrough	This locus represents naturally occurring read-through transcription between the neighboring NME1 and NME2 genes. The significance of this read-through transcription and the function of the resulting protein product have not yet been determined. Alternative splicing of this gene results in multiple transcript variants. [provided by RefSeq, Nov 2010]					NMELV, NM23-LV	n	654364
NME2	chr17	49242795	49249105	6311	NME/NM23 nucleoside diphosphate kinase 2	Nucleoside diphosphate kinase (NDK) exists as a hexamer composed of 'A' (encoded by NME1) and 'B' (encoded by this gene) isoforms. Multiple alternatively spliced transcript variants have been found for this gene. Read-through transcription from the neighboring upstream gene (NME1) generates naturally-occurring transcripts (NME1-NME2) that encode a fusion protein comprised of sequence sharing iden…	CTP biosynthetic process, GTP biosynthetic process, UTP biosynthetic process, cell adhesion, integrin-mediated signaling pathway, negative regulation of apoptotic process, nucleobase-containing small molecule interconversion, nucleobase-containing small molecule metabolic process, nucleoside triphosphate biosynthetic process, positive regulation of epithelial cell proliferation, positive regulati…	cell periphery, cytoplasm, cytosol, focal adhesion, lamellipodium, nucleus, ruffle	ATP binding, DNA binding, metal ion binding, nucleoside diphosphate kinase activity, protein binding, protein histidine kinase activity, sequence-specific DNA binding transcription factor activity		PUF, NDKB, NDPKB, NM23B, NDPK-B, NM23-H2	n	4831
MBTD1	chr17	49254785	49337427	82643	mbt domain containing 1		chromatin modification, regulation of transcription; DNA-templated, transcription; DNA-templated	nucleus	zinc ion binding		SA49P01	n	54799
UTP18	chr17	49337896	49375292	37397	UTP18 small subunit (SSU) processome component homolog (yeast)		rRNA processing	nucleolus, nucleus			WDR50, CGI-48	n	51096
CA10	chr17	49707673	50237377	529705	carbonic anhydrase X	This gene encodes a protein that belongs to the carbonic anhydrase family of zinc metalloenzymes, which catalyze the reversible hydration of carbon dioxide in various biological processes. The protein encoded by this gene is an acatalytic member of the alpha-carbonic anhydrase subgroup, and it is thought to play a role in the central nervous system, especially in brain development. Multiple trans…	brain development	cellular_component	molecular_function		CARPX, CA-RPX, HUCEP-15	n	56934
C17orf112	chr17	51062879	51065012	2134	chromosome 17 open reading frame 112								100506650
KIF2B	chr17	51900238	51902573	2336	kinesin family member 2B		antigen processing and presentation of exogenous peptide antigen via MHC class II, blood coagulation, microtubule depolymerization, microtubule-based movement, mitosis, mitotic cell cycle, regulation of chromosome segregation	condensed chromosome kinetochore, cytosol, kinesin complex, microtubule, microtubule cytoskeleton, microtubule organizing center, nucleolus, nucleus, spindle	ATP binding, microtubule binding, microtubule motor activity			n	84643
TOM1L1	chr17	52978051	53039328	61278	target of myb1 (chicken)-like 1		activation of protein kinase activity, intracellular protein transport, negative regulation of mitosis, positive regulation of protein autophosphorylation, regulation of DNA biosynthetic process, signal transduction, ubiquitin-dependent protein catabolic process via the multivesicular body sorting pathway	Golgi stack, cytoplasm, cytosol, endosome, endosome membrane, lysosome	SH3 domain binding, clathrin binding, protein binding, protein kinase activator activity, protein kinase binding, ubiquitin binding		SRCASM, OK/KNS-CL.3	n	10040
COX11	chr17	53029258	53046064	16807	cytochrome c oxidase assembly homolog 11 (yeast)	Cytochrome c oxidase (COX), the terminal component of the mitochondrial respiratory chain, catalyzes the electron transfer from reduced cytochrome c to oxygen. This component is a heteromeric complex consisting of 3 catalytic subunits encoded by mitochondrial genes and multiple structural subunits encoded by nuclear genes. The mitochondrially-encoded subunits function in electron transfer, and th…	respiratory chain complex IV assembly, respiratory gaseous exchange	integral component of membrane, mitochondrial inner membrane, mitochondrion	copper ion binding, cytochrome-c oxidase activity, electron carrier activity		COX11P	n	1353
STXBP4	chr17	53046125	53241449	195325	syntaxin binding protein 4						Synip	n	337994
HLF	chr17	53342320	53402426	60107	hepatic leukemia factor	This gene encodes a member of the proline and acidic-rich (PAR) protein family, a subset of the bZIP transcription factors. The encoded protein forms homodimers or heterodimers with other PAR family members and binds sequence-specific promoter elements to activate transcription. Chromosomal translocations fusing portions of this gene with the E2A gene cause a subset of childhood B-lineage acute l…	multicellular organismal development, rhythmic process, skeletal muscle cell differentiation, transcription from RNA polymerase II promoter	nucleus	DNA binding, double-stranded DNA binding, sequence-specific DNA binding, sequence-specific DNA binding transcription factor activity			y	3131
MMD	chr17	53469973	53499341	29369	monocyte to macrophage differentiation-associated	This protein is expressed by in vitro differentiated macrophages but not freshly isolated monocytes. Although sequence analysis identifies seven potential transmembrane domains, this protein has little homology to G-protein receptors and it has not been positively identified as a receptor. A suggested alternative function is that of an ion channel protein in maturing macrophages. [provided by Ref…	cytolysis	integral component of plasma membrane, late endosome membrane, lysosomal membrane, membrane	receptor activity		MMA, MMD1, PAQR11	n	23531
TMEM100	chr17	53796987	53809482	12496	transmembrane protein 100		BMP signaling pathway, Notch signaling pathway, angiogenesis, arterial endothelial cell differentiation, biological_process, cellular response to BMP stimulus, in utero embryonic development, positive regulation of endothelial cell differentiation, positive regulation of vasculogenesis, protein kinase B signaling, vasculogenesis	cellular_component, endoplasmic reticulum, integral component of membrane, perikaryon, perinuclear region of cytoplasm, plasma membrane	molecular_function			n	55273
PCTP	chr17	53828339	53854748	26410	phosphatidylcholine transfer protein							n	94001
ANKFN1	chr17	54230835	54560007	329173	ankyrin-repeat and fibronectin type III domain containing 1							n	162282
NOG	chr17	54671059	54672951	1893	noggin	The secreted polypeptide, encoded by this gene, binds and inactivates members of the transforming growth factor-beta (TGF-beta) superfamily signaling proteins, such as bone morphogenetic protein-4 (BMP4). By diffusing through extracellular matrices more efficiently than members of the TGF-beta superfamily, this protein may have a principal role in creating morphogenic gradients. The protein appea…	BMP signaling pathway, axial mesoderm development, cartilage development, cell differentiation in hindbrain, cellular response to BMP stimulus, dorsal/ventral pattern formation, embryonic digit morphogenesis, embryonic skeletal joint morphogenesis, embryonic skeletal system development, endoderm formation, epithelial to mesenchymal transition, face morphogenesis, fibroblast growth factor receptor…	extracellular region, extracellular space	cytokine binding, protein binding, protein homodimerization activity	5	SYM1, SYNS1	n	9241
C17orf67	chr17	54869273	54911256	41984	chromosome 17 open reading frame 67			extracellular region				n	339210
DGKE	chr17	54911459	54946036	34578	diacylglycerol kinase, epsilon 64kDa	Diacylglycerol kinases are thought to be involved mainly in the regeneration of phosphatidylinositol (PI) from diacylglycerol in the PI-cycle during cell signal transduction. When expressed in mammalian cells, DGK-epsilon shows specificity for arachidonyl-containing diacylglycerol. DGK-epsilon is expressed predominantly in testis. [provided by RefSeq, Jul 2008]	blood coagulation, intracellular signal transduction, phospholipid biosynthetic process, platelet activation, protein kinase C-activating G-protein coupled receptor signaling pathway	cytoplasm, integral component of membrane, membrane, plasma membrane	ATP binding, NAD+ kinase activity, diacylglycerol kinase activity, metal ion binding		DGK, DAGK5, DAGK6, NPHS7	n	8526
MTVR2	chr17	54961462	54962274	813	mouse mammary tumor virus receptor homolog 2								246754
MIR3614	chr17	54968630	54968716	87	microRNA 3614	microRNAs (miRNAs) are short (20-24 nt) non-coding RNAs that are involved in post-transcriptional regulation of gene expression in multicellular organisms by affecting both the stability and translation of mRNAs. miRNAs are transcribed by RNA polymerase II as part of capped and polyadenylated primary transcripts (pri-miRNAs) that can be either protein-coding or non-coding. The primary transcript …							100500827
TRIM25	chr17	54965269	54991409	26141	tripartite motif containing 25	The protein encoded by this gene is a member of the tripartite motif (TRIM) family. The TRIM motif includes three zinc-binding domains, a RING, a B-box type 1 and a B-box type 2, and a coiled-coil region. The protein localizes to the cytoplasm. The presence of potential DNA-binding and dimerization-transactivation domains suggests that this protein may act as a transcription factor, similar to se…	defense response to virus, innate immune response, modulation by virus of host morphology or physiology, negative regulation of type I interferon production, regulation of transcription; DNA-templated	cell junction, cytoplasm, cytosol, nucleolus, nucleus	protein binding, sequence-specific DNA binding transcription factor activity, ubiquitin-protein ligase activity, zinc ion binding		EFP, Z147, RNF147, ZNF147	n	7706
COIL	chr17	55015560	55038411	22852	coilin	The protein encoded by this gene is an integral component of Cajal bodies (also called coiled bodies). Cajal bodies are nuclear suborganelles of varying number and composition that are involved in the post-transcriptional modification of small nuclear and small nucleolar RNAs. The N-terminus of the coilin protein directs its self-oligomerization while the C-terminus influences the number of nucle…		Cajal body, female germ cell nucleus, nucleolus, nucleoplasm, nucleus	disulfide oxidoreductase activity, identical protein binding, protein C-terminus binding, protein binding		CLN80, p80-coilin	n	8161
SCPEP1	chr17	55055467	55084129	28663	serine carboxypeptidase 1		proteolysis, retinoic acid metabolic process	cytosol, extracellular region	serine-type carboxypeptidase activity		RISC, HSCP1	n	59342
RNF126P1	chr17	55122838	55124156	1319	ring finger protein 126 pseudogene 1								376412
AKAP1	chr17	55162552	55198710	36159	A kinase (PRKA) anchor protein 1	The A-kinase anchor proteins (AKAPs) are a group of structurally diverse proteins, which have the common function of binding to the regulatory subunit of protein kinase A (PKA) and confining the holoenzyme to discrete locations within the cell. This gene encodes a member of the AKAP family. The encoded protein binds to type I and type II regulatory subunits of PKA and anchors them to the mitochon…	blood coagulation	cytosol, integral component of membrane, mitochondrial outer membrane, mitochondrion	RNA binding, protein binding		AKAP, PRKA1, AKAP84, TDRD17, AKAP121, AKAP149, D-AKAP1, PPP1R43, SAKAP84	n	8165
MSI2	chr17	55333930	55757299	423370	musashi RNA-binding protein 2	This gene encodes a protein containing two conserved tandem RNA recognition motifs. Similar proteins in other species function as RNA-binding proteins and play central roles in posttranscriptional gene regulation. Two transcript variants encoding distinct isoforms have been identified for this gene. [provided by RefSeq, Jul 2008]	stem cell development	cytoplasm, polysome	nucleotide binding, poly(U) RNA binding		MSI2H	y	124540
CCDC182	chr17	55821841	55822690	850	coiled-coil domain containing 182		female gonad development	cellular_component	molecular_function				101927581
MRPS23	chr17	55916286	55927433	11148	mitochondrial ribosomal protein S23						MRP-S23	n	64952
CUEDC1	chr17	55938603	56032684	94082	CUE domain containing 1							n	404093
VEZF1	chr17	56048909	56065615	16707	vascular endothelial zinc finger 1	Transcriptional regulatory proteins containing tandemly repeated zinc finger domains are thought to be involved in both normal and abnormal cellular proliferation and differentiation. ZNF161 is a C2H2-type zinc finger protein (Koyano-Nakagawa et al., 1994 [PubMed 8035792]). See MIM 603971 for general information on zinc finger proteins.[supplied by OMIM, Sep 2008]	angiogenesis, cellular defense response, endothelial cell development, regulation of transcription from RNA polymerase II promoter, transcription from RNA polymerase II promoter	nucleolus, nucleus	DNA binding, metal ion binding		DB1, ZNF161	n	7716
SRSF1	chr17	56078279	56084707	6429	serine/arginine-rich splicing factor 1	This gene encodes a member of the arginine/serine-rich splicing factor protein family, and functions in both constitutive and alternative pre-mRNA splicing. The protein binds to pre-mRNA transcripts and components of the spliceosome, and can either activate or repress splicing depending on the location of the pre-mRNA binding site. The protein's ability to activate splicing is regulated by phosph…	RNA splicing, cardiac muscle contraction, gene expression, in utero embryonic development, mRNA 3'-end processing, mRNA 5'-splice site recognition, mRNA export from nucleus, mRNA processing, mRNA splice site selection, mRNA splicing; via spliceosome, mRNA splicing; via spliceosome, termination of RNA polymerase II transcription, transcription from RNA polymerase II promoter	catalytic step 2 spliceosome, cytoplasm, exon-exon junction complex, nuclear speck, nucleoplasm, nucleoplasm	RNA binding, RNA binding, RS domain binding, nucleotide binding, protein binding		ASF, SF2, SFRS1, SF2p33, SRp30a	n	6426
DYNLL2	chr17	56160779	56167618	6840	dynein, light chain, LC8-type 2		antigen processing and presentation of exogenous peptide antigen via MHC class II, apoptotic process, intrinsic apoptotic signaling pathway, microtubule-based process, positive regulation of protein insertion into mitochondrial membrane involved in apoptotic signaling pathway, synaptic target recognition, transport	centrosome, cytosol, dynein complex, microtubule, myosin complex, plasma membrane	cytoskeletal protein binding, motor activity		Dlc2, DNCL1B, RSPH22	n	140735
OR4D1	chr17	56232514	56233447	934	olfactory receptor, family 4, subfamily D, member 1	Olfactory receptors interact with odorant molecules in the nose, to initiate a neuronal response that triggers the perception of a smell. The olfactory receptor proteins are members of a large family of G-protein-coupled receptors (GPCR) arising from single coding-exon genes. Olfactory receptors share a 7-transmembrane domain structure with many neurotransmitter and hormone receptors and are resp…	detection of chemical stimulus involved in sensory perception of smell, sensory perception of smell	integral component of membrane, plasma membrane	G-protein coupled receptor activity, olfactory receptor activity		OR4D3, OR4D4P, TPCR16, OR17-23	n	26689
MSX2P1	chr17	56234319	56236480	2162	msh homeobox 2 pseudogene 1						HPX5, MSX2P, HSHPX5		55545
OR4D2	chr17	56247016	56247940	925	olfactory receptor, family 4, subfamily D, member 2	Olfactory receptors interact with odorant molecules in the nose, to initiate a neuronal response that triggers the perception of a smell. The olfactory receptor proteins are members of a large family of G-protein-coupled receptors (GPCR) arising from single coding-exon genes. Olfactory receptors share a 7-transmembrane domain structure with many neurotransmitter and hormone receptors and are resp…		integral component of membrane, plasma membrane	G-protein coupled receptor activity, olfactory receptor activity		BC2009, OR17-24	n	124538
EPX	chr17	56270088	56282535	12448	eosinophil peroxidase	This gene is a member of the peroxidase gene family and is expressed in eosinophils. The encoded precursor protein is processed into covalently attached heavy and light chains to form the mature enzyme, which functions as an oxidant. The enzyme is released at sites of parasitic infection or allergen stimulation to mediate lysis of protozoa or parasitic worms. The gene is found in a cluster of thr…	defense response to nematode, eosinophil migration, hydrogen peroxide catabolic process, negative regulation of interleukin-10 production, negative regulation of interleukin-5 production, positive regulation of interleukin-4 production		heme binding, metal ion binding, peroxidase activity	1	EPO, EPP, EPX-PEN	n	8288
MKS1	chr17	56282796	56296966	14171	Meckel syndrome, type 1	The protein encoded by this gene localizes to the basal body and is required for formation of the primary cilium in ciliated epithelial cells. Mutations in this gene result in Meckel syndrome type 1 and in Bardet-Biedl syndrome type 13. Multiple transcript variants encoding different isoforms have been found for this gene. [provided by RefSeq, Sep 2009]	branching morphogenesis of an epithelial tube, cilium assembly, cilium morphogenesis	TCTN-B9D complex, centrosome, cytoplasm, membrane, microtubule basal body	protein binding	2	MES, MKS, BBS13, POC12	n	54903
LPO	chr17	56315786	56345879	30094	lactoperoxidase	This gene encodes an oxidoreductase secreted from salivary, mammary, and other mucosal glands that functions as a natural antibacterial agent. Multiple transcript variants encoding different isoforms have been found for this gene. [provided by RefSeq, May 2009]	hydrogen peroxide catabolic process, response to oxidative stress	cytoplasm, extracellular space	heme binding, metal ion binding, peroxidase activity		SPO	n	4025
MPO	chr17	56347216	56358296	11081	myeloperoxidase	Myeloperoxidase (MPO) is a heme protein synthesized during myeloid differentiation that constitutes the major component of neutrophil azurophilic granules. Produced as a single chain precursor, myeloperoxidase is subsequently cleaved into a light and heavy chain. The mature myeloperoxidase is a tetramer composed of 2 light chains and 2 heavy chains. This enzyme produces hypohalous acids central t…	defense response, defense response to fungus, hydrogen peroxide catabolic process, hypochlorous acid biosynthetic process, low-density lipoprotein particle remodeling, negative regulation of apoptotic process, negative regulation of growth of symbiont in host, oxidation-reduction process, removal of superoxide radicals, respiratory burst involved in defense response, response to oxidative stress,…	extracellular space, lysosome, mitochondrion, nucleus, secretory granule	chromatin binding, heme binding, heparin binding, metal ion binding, peroxidase activity	3		n	4353
BZRAP1	chr17	56378587	56406152	27566	benzodiazapine receptor (peripheral) associated protein 1		biological_process	cytoplasm, mitochondrion	benzodiazepine receptor binding, protein binding		PRAX1, PBR-IP, PRAX-1, RIMBP1, RIM-BP1	n	9256
MIR142	chr17	56408592	56408679	88	microRNA 142	microRNAs (miRNAs) are short (20-24 nt) non-coding RNAs that are involved in post-transcriptional regulation of gene expression in multicellular organisms by affecting both the stability and translation of mRNAs. miRNAs are transcribed by RNA polymerase II as part of capped and polyadenylated primary transcripts (pri-miRNAs) that can be either protein-coding or non-coding. The primary transcript …					MIRN142		406934
MIR4736	chr17	56413336	56413383	48	microRNA 4736	microRNAs (miRNAs) are short (20-24 nt) non-coding RNAs that are involved in post-transcriptional regulation of gene expression in multicellular organisms by affecting both the stability and translation of mRNAs. miRNAs are transcribed by RNA polymerase II as part of capped and polyadenylated primary transcripts (pri-miRNAs) that can be either protein-coding or non-coding. The primary transcript …							100616220
BZRAP1-AS1	chr17	56402810	56431088	28279	BZRAP1 antisense RNA 1						RP5-1171I10.4		100506779
SUPT4H1	chr17	56422535	56429599	7065	suppressor of Ty 4 homolog 1 (S. cerevisiae)	This gene encodes the small subunit of DRB (5,6-dichloro-1-beta-d-ribofuranosylbenzimidazole) sensitivity-inducing factor (DSIF) complex, which regulates mRNA processing and transcription elongation by RNA polymerase II. The encoded protein is localized to the nucleus and interacts with the large subunit (SUPT5H) to form the DSIF complex. Related pseudogenes have been identified on chromosomes 2 …	chromatin remodeling, gene expression, negative regulation of DNA-templated transcription; elongation, negative regulation of transcription elongation from RNA polymerase II promoter, negative regulation of transcription from RNA polymerase II promoter, positive regulation of DNA-templated transcription; elongation, positive regulation of transcription from RNA polymerase II promoter, positive re…	DSIF complex, nucleoplasm, nucleus	protein binding, protein heterodimerization activity, sequence-specific DNA binding transcription factor activity, zinc ion binding		SPT4, SPT4H, SUPT4H	n	6827
RNF43	chr17	56431037	56494931	63895	ring finger protein 43						URCC, FLJ20315	n	192233
HSF5	chr17	56497528	56565759	68232	heat shock transcription factor family member 5		transcription; DNA-templated	nucleus	sequence-specific DNA binding, sequence-specific DNA binding transcription factor activity		HSF 5, HSTF 5	n	124535
MTMR4	chr17	56566892	56595251	28360	myotubularin related protein 4		negative regulation of transforming growth factor beta receptor signaling pathway, peptidyl-tyrosine dephosphorylation, phosphatidylinositol biosynthetic process, phospholipid metabolic process, protein dephosphorylation, small molecule metabolic process, transforming growth factor beta receptor signaling pathway	cytosol, early endosome membrane	metal ion binding, protein binding, protein serine/threonine phosphatase activity, protein tyrosine phosphatase activity		ZFYVE11, FYVE-DSP2	n	9110
2004-09-01	chr17	56597610	56618179	20570	septin 4	This gene is a member of the septin family of nucleotide binding proteins, originally described in yeast as cell division cycle regulatory proteins. Septins are highly conserved in yeast, Drosophila, and mouse, and appear to regulate cytoskeletal organization. Disruption of septin function disturbs cytokinesis and results in large multinucleate or polyploid cells. This gene is highly expressed in…	GTP catabolic process, apoptotic process, brain development, cytokinesis, positive regulation of apoptotic process, positive regulation of intrinsic apoptotic signaling pathway, positive regulation of protein ubiquitination, regulation of apoptotic process, sperm capacitation, sperm mitochondrion organization	cytoskeleton, mitochondrion, motile cilium, nucleolus, nucleus, nucleus	GTP binding, GTPase activity, protein binding, structural molecule activity		H5, ARTS, MART, SEP4, CE5B3, PNUTL2, hucep-7, BRADEION, hCDCREL-2	n	5414
C17orf47	chr17	56618947	56621733	2787	chromosome 17 open reading frame 47							n	284083
TEX14	chr17	56634037	56769416	135380	testis expressed 14	The protein encoded by this gene is necessary for intercellular bridges in germ cells, which are required for spermatogenesis. Three transcript variants encoding different isoforms have been found for this gene.[provided by RefSeq, Jan 2011]	attachment of spindle microtubules to kinetochore, intercellular bridge organization, male meiosis, mitotic sister chromatid separation, mitotic spindle assembly checkpoint, negative regulation of cytokinesis, negative regulation of protein binding	cell, condensed chromosome kinetochore, cytoplasm, intercellular bridge, kinetochore, midbody	ATP binding, protein binding, protein kinase activity, protein kinase binding		CT113	n	56155
RAD51C	chr17	56769933	56811703	41771	RAD51 paralog C	This gene is a member of the RAD51 family. RAD51 family members are highly similar to bacterial RecA and Saccharomyces cerevisiae Rad51 and are known to be involved in the homologous recombination and repair of DNA. This protein can interact with other RAD51 paralogs and is reported to be important for Holliday junction resolution. Mutations in this gene are associated with Fanconi anemia-like sy…	DNA recombination, DNA repair, blood coagulation, female meiosis sister chromatid cohesion, male meiosis I, reciprocal meiotic recombination, sister chromatid cohesion, spermatogenesis	cytoplasm, mitochondrion, nucleoplasm, nucleus, perinuclear region of cytoplasm	ATP binding, DNA binding, DNA-dependent ATPase activity, crossover junction endodeoxyribonuclease activity, protein binding	2	FANCO, R51H3, BROVCA3, RAD51L2	n	5889
PPM1E	chr17	56833229	57062540	229312	protein phosphatase, Mg2+/Mn2+ dependent, 1E	This gene encodes a member of the PPM family of serine/threonine-protein phosphatases. The encoded protein is localized to the nucleus and dephosphorylates and inactivates multiple substrates including serine/threonine-protein kinase PAK 1, 5'-AMP-activated protein kinase (AMPK) and the multifunctional calcium/calmodulin-dependent protein kinases. Alternatively spliced transcript variants have be…	cellular response to drug, negative regulation of protein kinase activity, peptidyl-threonine dephosphorylation, positive regulation of stress fiber assembly	cytoplasm, nucleolus, nucleus, protein complex	metal ion binding, protein binding, protein serine/threonine phosphatase activity		POPX1, PP2CH, caMKN, CaMKP-N	n	22843
TRIM37	chr17	57059999	57184266	124268	tripartite motif containing 37	This gene encodes a member of the tripartite motif (TRIM) family, whose members are involved in diverse cellular functions such as developmental patterning and oncogenesis. The TRIM motif includes zinc-binding domains, a RING finger region, a B-box motif and a coiled-coil domain. The RING finger and B-box domains chelate zinc and might be involved in protein-protein and/or protein-nucleic acid in…	aggresome assembly, negative regulation of NF-kappaB transcription factor activity, negative regulation of centriole replication, protein autoubiquitination	aggresome, cytoplasm, cytosol, perinuclear region of cytoplasm, peroxisome	protein binding, protein homodimerization activity, tumor necrosis factor receptor binding, ubiquitin protein ligase binding, ubiquitin-protein ligase activity, zinc ion binding	1	MUL, POB1, TEF3	n	4591
SKA2	chr17	57187307	57232800	45494	spindle and kinetochore associated complex subunit 2		cell division, chromosome segregation, mitosis, mitotic cell cycle, regulation of microtubule polymerization or depolymerization	condensed chromosome outer kinetochore, cytosol, spindle microtubule	microtubule binding, protein binding		FAM33A		348235
MIR454	chr17	57215118	57215233	116	microRNA 454	microRNAs (miRNAs) are short (20-24 nt) non-coding RNAs that are involved in post-transcriptional regulation of gene expression in multicellular organisms by affecting both the stability and translation of mRNAs. miRNAs are transcribed by RNA polymerase II as part of capped and polyadenylated primary transcripts (pri-miRNAs) that can be either protein-coding or non-coding. The primary transcript …					MIRN454, hsa-mir-454		768216
MIR301A	chr17	57228496	57228582	87	microRNA 301a	microRNAs (miRNAs) are short (20-24 nt) non-coding RNAs that are involved in post-transcriptional regulation of gene expression in multicellular organisms by affecting both the stability and translation of mRNAs. miRNAs are transcribed by RNA polymerase II as part of capped and polyadenylated primary transcripts (pri-miRNAs) that can be either protein-coding or non-coding. The primary transcript …					MIRN301, MIRN301A		407027
PRR11	chr17	57232859	57284070	51212	proline rich 11			cytoplasm				n	55771
SMG8	chr17	57287370	57292611	5242	SMG8 nonsense mediated mRNA decay factor		RNA metabolic process, gene expression, mRNA metabolic process, nuclear-transcribed mRNA catabolic process; nonsense-mediated decay, nuclear-transcribed mRNA catabolic process; nonsense-mediated decay, regulation of protein kinase activity	cellular_component, cytosol	protein binding		C17orf71	n	55181
GDPD1	chr17	57297827	57353330	55504	glycerophosphodiester phosphodiesterase domain containing 1							n	359824
MIR4729	chr17	57443443	57443515	73	microRNA 4729	microRNAs (miRNAs) are short (20-24 nt) non-coding RNAs that are involved in post-transcriptional regulation of gene expression in multicellular organisms by affecting both the stability and translation of mRNAs. miRNAs are transcribed by RNA polymerase II as part of capped and polyadenylated primary transcripts (pri-miRNAs) that can be either protein-coding or non-coding. The primary transcript …							100616204
YPEL2	chr17	57409052	57479095	70044	yippee-like 2 (Drosophila)			nucleolus			FKSG4	n	388403
DHX40	chr17	57642885	57685713	42829	DEAH (Asp-Glu-Ala-His) box polypeptide 40	This gene encodes a member of the DExH/D box family of ATP-dependent RNA helicases that have an essential role in RNA metabolism. Alternate splicing results in multiple transcript variants. A pseudogene of this gene is found on chromosome 17.[provided by RefSeq, Oct 2009]			ATP binding, ATP-dependent helicase activity, nucleic acid binding		PAD, DDX40, ARG147	n	79665
CLTC	chr17	57697049	57774317	77269	clathrin, heavy chain (Hc)	Clathrin is a major protein component of the cytoplasmic face of intracellular organelles, called coated vesicles and coated pits. These specialized organelles are involved in the intracellular trafficking of receptors and endocytosis of a variety of macromolecules. The basic subunit of the clathrin coat is composed of three heavy chains and three light chains. [provided by RefSeq, Jul 2008]	antigen processing and presentation of exogenous peptide antigen via MHC class II, intracellular protein transport, mitosis, post-Golgi vesicle-mediated transport, receptor internalization, receptor-mediated endocytosis, transferrin transport	clathrin coat, clathrin coat of coated pit, clathrin coat of trans-Golgi network vesicle, clathrin complex, clathrin-coated endocytic vesicle membrane, clathrin-coated vesicle, cytosol, extracellular vesicular exosome, melanosome, mitochondrion, protein complex, spindle, trans-Golgi network membrane	clathrin light chain binding, double-stranded RNA binding, protein binding, structural molecule activity		Hc, CHC, CHC17, CLH-17, CLTCL2	y	1213
PTRH2	chr17	57774666	57784856	10191	peptidyl-tRNA hydrolase 2		apoptotic process, negative regulation of anoikis, negative regulation of gene expression, positive regulation of anoikis	cytosol, mitochondrion, mitochondrion	aminoacyl-tRNA hydrolase activity, protein binding		BIT1, PTH2, CGI-147	n	51651
VMP1	chr17	57784862	57917952	133091	vacuole membrane protein 1		autophagy, cell junction assembly, cell-cell adhesion, embryo implantation, regulation of autophagy	autophagic vacuole membrane, endoplasmic reticulum, endoplasmic reticulum-Golgi intermediate compartment membrane, integral component of membrane, plasma membrane, pre-autophagosomal structure	protein binding		EPG3, TANGO5, TMEM49	n	81671
MIR21	chr17	57918626	57918698	73	microRNA 21	microRNAs (miRNAs) are short (20-24 nt) non-coding RNAs that are involved in post-transcriptional regulation of gene expression in multicellular organisms by affecting both the stability and translation of mRNAs. miRNAs are transcribed by RNA polymerase II as part of capped and polyadenylated primary transcripts (pri-miRNAs) that can be either protein-coding or non-coding. The primary transcript …					MIRN21, miR-21, miRNA21, hsa-mir-21		406991
TUBD1	chr17	57936840	57970306	33467	tubulin, delta 1		cell differentiation, microtubule-based process, multicellular organismal development, protein polymerization, spermatogenesis	Golgi apparatus, centriole, cytoplasm, microtubule, nucleolus, nucleus	GTP binding, GTPase activity, structural constituent of cytoskeleton		TUBD	n	51174
RPS6KB1	chr17	57970406	58027786	57381	ribosomal protein S6 kinase, 70kDa, polypeptide 1	This gene encodes a member of the ribosomal S6 kinase family of serine/threonine kinases. The encoded protein responds to mTOR (mammalian target of rapamycin) signaling to promote protein synthesis, cell growth, and cell proliferation. Activity of this gene has been associated with human cancer. Alternatively spliced transcript variants have been observed. The use of alternative translation start…	G1/S transition of mitotic cell cycle, TOR signaling, aging, apoptotic process, cell migration, cellular response to growth factor stimulus, germ cell development, insulin receptor signaling pathway, long-term memory, negative regulation of apoptotic process, negative regulation of insulin receptor signaling pathway, phosphatidylinositol-mediated signaling, positive regulation of mitotic cell cyc…	cell junction, cell surface, cytoplasm, cytosol, mitochondrial outer membrane, mitochondrion, neuron projection, nucleus, nucleus, perinuclear region of cytoplasm, synapse	ATP binding, peptide binding, protein binding, protein kinase activity, ribosomal protein S6 kinase activity		S6K, PS6K, S6K1, STK14A, p70-S6K, p70 S6KA, p70-alpha, S6K-beta-1, p70(S6K)-alpha	n	6198
RNFT1	chr17	58029722	58042117	12396	ring finger protein, transmembrane 1			integral component of membrane	zinc ion binding		PTD016	n	51136
TBC1D3P1-DHX40P1	chr17	58053384	58096336	42953	TBC1D3P1-DHX40P1 readthrough transcribed pseudogene						DHX40P, DHX40P1, TBC1D3P1		653645
MIR4737	chr17	58120385	58120466	82	microRNA 4737	microRNAs (miRNAs) are short (20-24 nt) non-coding RNAs that are involved in post-transcriptional regulation of gene expression in multicellular organisms by affecting both the stability and translation of mRNAs. miRNAs are transcribed by RNA polymerase II as part of capped and polyadenylated primary transcripts (pri-miRNAs) that can be either protein-coding or non-coding. The primary transcript …							100616210
HEATR6	chr17	58120551	58156292	35742	HEAT repeat containing 6						ABC1	n	63897
LOC645638	chr17	58160926	58165828	4903	WDNM1-like pseudogene								645638
LOC653653	chr17	58179120	58180280	1161	adaptor-related protein complex 1, sigma 2 subunit pseudogene								653653
CA4	chr17	58227301	58236906	9606	carbonic anhydrase IV	Carbonic anhydrases (CAs) are a large family of zinc metalloenzymes that catalyze the reversible hydration of carbon dioxide. They participate in a variety of biological processes, including respiration, calcification, acid-base balance, bone resorption, and the formation of aqueous humor, cerebrospinal fluid, saliva, and gastric acid. They show extensive diversity in tissue distribution and in t…	bicarbonate transport, bicarbonate transport, one-carbon metabolic process, organ development, response to drug, response to steroid hormone, small molecule metabolic process	Golgi apparatus, anchored component of external side of plasma membrane, apical plasma membrane, basolateral plasma membrane, brush border membrane, cell surface, endoplasmic reticulum-Golgi intermediate compartment, membrane, perinuclear region of cytoplasm, plasma membrane, plasma membrane part, rough endoplasmic reticulum, sarcolemma, sarcoplasmic reticulum, secretory granule membrane, trans-G…	carbonate dehydratase activity, protein binding, zinc ion binding	1	CAIV, Car4, RP17	n	762
SCARNA20	chr17	58308876	58309006	131	small Cajal body-specific RNA 20						ACA66		677681
USP32	chr17	58254690	58469586	214897	ubiquitin specific peptidase 32		protein deubiquitination, ubiquitin-dependent protein catabolic process	Golgi apparatus, membrane	calcium ion binding, cysteine-type peptidase activity, ubiquitin thiolesterase activity		USP10, NY-REN-60	n	84669
C17orf64	chr17	58499864	58508787	8924	chromosome 17 open reading frame 64							n	124773
APPBP2	chr17	58520509	58603601	83093	amyloid beta precursor protein (cytoplasmic tail) binding protein 2	The protein encoded by this gene interacts with microtubules and is functionally associated with beta-amyloid precursor protein transport and/or processing. The beta-amyloid precursor protein is a cell surface protein with signal-transducing properties, and it is thought to play a role in the pathogenesis of Alzheimer's disease. The encoded protein may be involved in regulating cell death. This g…	intracellular protein transport, intracellular transport	cytoplasm, cytoplasmic vesicle membrane, microtubule, microtubule associated complex, nucleus	microtubule motor activity, protein binding		PAT1, APP-BP2, HS.84084	n	10513
PPM1D	chr17	58677543	58743640	66098	protein phosphatase, Mg2+/Mn2+ dependent, 1D	The protein encoded by this gene is a member of the PP2C family of Ser/Thr protein phosphatases. PP2C family members are known to be negative regulators of cell stress response pathways. The expression of this gene is induced in a p53-dependent manner in response to various environmental stresses. While being induced by tumor suppressor protein TP53/p53, this phosphatase negatively regulates the …	G2/M transition of mitotic cell cycle, negative regulation of cell proliferation, peptidyl-threonine dephosphorylation, protein dephosphorylation, response to bacterium, response to radiation	nucleus	metal ion binding, protein binding, protein serine/threonine phosphatase activity	1	WIP1, PP2C-DELTA	n	8493
BCAS3	chr17	58755171	59470199	715029	breast carcinoma amplified sequence 3							n	89751
TBX2	chr17	59477256	59486827	9572	T-box 2	This gene is a member of a phylogenetically conserved family of genes that share a common DNA-binding domain, the T-box. T-box genes encode transcription factors involved in the regulation of developmental processes. This gene product is the human homolog of mouse Tbx2, and shares strong sequence similarity with Drosophila omb protein. Expression studies indicate that this gene may have a potenti…	aorta morphogenesis, atrioventricular canal development, cardiac muscle tissue development, cell aging, cellular senescence, developmental growth involved in morphogenesis, embryonic camera-type eye morphogenesis, embryonic digit morphogenesis, endocardial cushion morphogenesis, mammary placode formation, muscle cell fate determination, negative regulation of cardiac chamber formation, negative r…	nucleus, transcription factor complex	DNA binding, protein binding, sequence-specific DNA binding, sequence-specific DNA binding transcription factor activity			n	6909
C17orf82	chr17	59489111	59490641	1531	chromosome 17 open reading frame 82							n	388407
TBX4	chr17	59533806	59561664	27859	T-box 4	This gene is a member of a phylogenetically conserved family of genes that share a common DNA-binding domain, the T-box. T-box genes encode transcription factors involved in the regulation of developmental processes. This gene is the human homolog of mouse Tbx4, which is closely linked to Tbx2 on mouse chromosome 11. Similarly this gene, like TBX2, maps to human chromosome 17. Expression studies …	angiogenesis, embryonic limb morphogenesis, limb morphogenesis, lung development, morphogenesis of an epithelium, multicellular organismal development, regulation of transcription; DNA-templated, skeletal system morphogenesis, transcription; DNA-templated	nucleus	DNA binding, sequence-specific DNA binding transcription factor activity	1	SPS	n	9496
NACA2	chr17	59667793	59668563	771	nascent polypeptide-associated complex alpha subunit 2		protein transport	cytoplasm, nucleus	TBP-class protein binding, transcription coactivator activity		ANAC, NACAL	n	342538
BRIP1	chr17	59756546	59940920	184375	BRCA1-interacting protein 1; BRCA1-associated C-terminal helicase 1					2		y	83991
INTS2	chr17	59942727	60005377	62651	integrator complex subunit 2	INTS2 is a subunit of the Integrator complex, which associates with the C-terminal domain of RNA polymerase II large subunit (POLR2A; MIM 180660) and mediates 3-prime end processing of small nuclear RNAs U1 (RNU1; MIM 180680) and U2 (RNU2; MIM 180690) (Baillat et al., 2005 [PubMed 16239144]).[supplied by OMIM, Mar 2008]	snRNA processing	integral component of membrane, integrator complex, intracellular, nuclear membrane	protein binding		INT2, KIAA1287	n	57508
MED13	chr17	60019965	60142643	122679	mediator complex subunit 13	This gene encodes a component of the mediator complex (also known as TRAP, SMCC, DRIP, or ARC), a transcriptional coactivator complex thought to be required for the expression of almost all genes. The mediator complex is recruited by transcriptional activators or nuclear receptors to induce gene expression, possibly by interacting with RNA polymerase II and promoting the formation of a transcript…	androgen receptor signaling pathway, gene expression, intracellular steroid hormone receptor signaling pathway, positive regulation of transcription from RNA polymerase II promoter, positive regulation of transcription; DNA-templated, transcription initiation from RNA polymerase II promoter, transcription initiation from RNA polymerase II promoter	mediator complex, nucleoplasm, nucleus	RNA polymerase II transcription cofactor activity, ligand-dependent nuclear receptor transcription coactivator activity, receptor activity, thyroid hormone receptor binding, transcription coactivator activity, transcription cofactor activity, vitamin D receptor binding		ARC250, THRAP1, DRIP250, HSPC221, TRAP240	n	9969
TBC1D3P2	chr17	60342066	60353016	10951	TBC1 domain family, member 3 pseudogene 2							n	440452
EFCAB3	chr17	60447578	60493839	46262	EF-hand calcium binding domain 3				calcium ion binding			n	146779
METTL2A	chr17	60501245	60527454	26210	methyltransferase like 2A		tRNA methylation		tRNA (cytosine) methyltransferase activity		METTL2	n	339175
TLK2	chr17	60556385	60692841	136457	tousled-like kinase 2	This gene encodes a nuclear serine/threonine kinase that was first identified in Arabidopsis. The encoded protein is thought to function in the regulation of chromatin assembly in the S phase of the cell cycle by regulating the levels of a histone H3/H4 chaperone. This protein is associated with double-strand break repair of DNA damage caused by radiation. Pseudogenes of this gene are present on …	cell cycle, cellular response to DNA damage stimulus, cellular response to gamma radiation, chromatin modification, chromosome segregation, intracellular signal transduction, negative regulation of autophagy, negative regulation of proteasomal ubiquitin-dependent protein catabolic process, peptidyl-serine phosphorylation, protein phosphorylation, regulation of chromatin assembly or disassembly	intermediate filament, nucleus, perinuclear region of cytoplasm	ATP binding, protein binding, protein serine/threonine kinase activity		HsHPK, PKU-ALPHA	n	11011
MRC2	chr17	60704761	60770962	66202	mannose receptor, C type 2	This gene encodes a member of the mannose receptor family of proteins that contain a fibronectin type II domain and multiple C-type lectin-like domains. The encoded protein plays a role in extracellular matrix remodeling by mediating the internalization and lysosomal degradation of collagen ligands. Expression of this gene may play a role in the tumorigenesis and metastasis of several malignancie…	endocytosis	integral component of membrane	carbohydrate binding		CD280, UPARAP, CLEC13E, ENDO180	n	9902
MARCH10	chr17	60778674	60885705	107032	membrane-associated ring finger (C3HC4) 10, E3 ubiquitin protein ligase	MARCH10 is a member of the MARCH family of membrane-bound E3 ubiquitin ligases (EC 6.3.2.19). MARCH enzymes add ubiquitin (see MIM 191339) to target lysines in substrate proteins, thereby signaling their vesicular transport between membrane compartments (Morokuma et al., 2007 [PubMed 17604280]).[supplied by OMIM, Apr 2010]	protein ubiquitination		ligase activity, zinc ion binding		RNF190, MARCH-X	n	162333
MIR548W	chr17	60798857	61268734	469878	microRNA 548w	microRNAs (miRNAs) are short (20-24 nt) non-coding RNAs that are involved in post-transcriptional regulation of gene expression in multicellular organisms by affecting both the stability and translation of mRNAs. miRNAs are transcribed by RNA polymerase II as part of capped and polyadenylated primary transcripts (pri-miRNAs) that can be either protein-coding or non-coding. The primary transcript …							100422923
TANC2	chr17	61086897	61505067	418171	tetratricopeptide repeat, ankyrin repeat and coiled-coil containing 2		in utero embryonic development				rols, ROLSA	n	26115
CYB561	chr17	61509664	61523722	14059	cytochrome b561		electron transport chain	integral component of membrane	ferric-chelate reductase activity, metal ion binding, transmembrane electron transfer carrier		FRRS2, CYB561A1	n	1534
ACE	chr17	61554421	61575741	21321	angiotensin I converting enzyme	This gene encodes an enzyme involved in catalyzing the conversion of angiotensin I into a physiologically active peptide angiotensin II. Angiotensin II is a potent vasopressor and aldosterone-stimulating peptide that controls blood pressure and fluid-electrolyte balance. This enzyme plays a key role in the renin-angiotensin system. Many studies have associated the presence or absence of a 287 bp …	angiotensin catabolic process in blood, angiotensin maturation, arachidonic acid secretion, blood vessel remodeling, cellular protein metabolic process, hematopoietic stem cell differentiation, hormone catabolic process, hormone catabolic process, kidney development, mononuclear cell proliferation, peptide catabolic process, proteolysis, regulation of blood pressure, regulation of renal output by…	endosome, external side of plasma membrane, extracellular region, extracellular space, integral component of membrane, plasma membrane, plasma membrane	actin binding, bradykinin receptor binding, carboxypeptidase activity, chloride ion binding, drug binding, endopeptidase activity, metallopeptidase activity, metallopeptidase activity, peptidyl-dipeptidase activity, peptidyl-dipeptidase activity, protein binding, zinc ion binding	6	DCP, ICH, ACE1, DCP1, CD143, MVCD3	n	1636
KCNH6	chr17	61600694	61626338	25645	potassium voltage-gated channel, subfamily H (eag-related), member 6	Voltage-gated potassium (Kv) channels represent the most complex class of voltage-gated ion channels from both functional and structural standpoints. Their diverse functions include regulating neurotransmitter release, heart rate, insulin secretion, neuronal excitability, epithelial electrolyte transport, smooth muscle contraction, and cell volume. This gene encodes a member of the potassium chan…	potassium ion transmembrane transport, regulation of membrane potential, synaptic transmission	integral component of plasma membrane, plasma membrane	signal transducer activity, voltage-gated potassium channel activity		ERG2, ERG-2, HERG2, Kv11.2, hERG-2	n	81033
DCAF7	chr17	61627795	61671642	43848	DDB1 and CUL4 associated factor 7	This gene encodes a protein with multiple WD40 repeats which facilitate protein-protein interactions and thereby enable the assembly of multiprotein complexes. This protein has been shown to function as a scaffold protein for protein complexes involved in kinase signalling. This highly conserved gene is present in eukaryotic plants, fungi, and animals. The ortholog of this gene was first identifi…	multicellular organismal development, protein ubiquitination, protein ubiquitination	Cul4-RING ubiquitin ligase complex, cytoplasm, cytoplasm, nuclear matrix, nucleolus, nucleus, protein complex	protein binding		AN11, HAN11, WDR68, SWAN-1	n	10238
TACO1	chr17	61678230	61685725	7496	translational activator of mitochondrially encoded cytochrome c oxidase I	This gene encodes a mitochondrial protein that function as a translational activator of mitochondrially-encoded cytochrome c oxidase 1. Mutations in this gene are associated with Leigh syndrome.[provided by RefSeq, Mar 2010]	regulation of translation	mitochondrion			CCDC44	n	51204
MAP3K3	chr17	61699800	61773670	73871	mitogen-activated protein kinase kinase kinase 3	This gene product is a 626-amino acid polypeptide that is 96.5% identical to mouse Mekk3. Its catalytic domain is closely related to those of several other kinases, including mouse Mekk2, tobacco NPK, and yeast Ste11. Northern blot analysis revealed a 4.6-kb transcript that appears to be ubiquitously expressed. This protein directly regulates the stress-activated protein kinase (SAPK) and extrace…	MAPK cascade, activation of MAPKK activity, positive regulation of I-kappaB kinase/NF-kappaB signaling, protein autophosphorylation	cytosol	ATP binding, MAP kinase kinase kinase activity, metal ion binding, protein binding, protein kinase activity		MEKK3, MAPKKK3	n	4215
LIMD2	chr17	61773248	61777519	4272	LIM domain containing 2				zinc ion binding			n	80774
LOC729683	chr17	61777697	61780045	2349	uncharacterized LOC729683								729683
STRADA	chr17	61780191	61819330	39140	STE20-related kinase adaptor alpha	The protein encoded by this gene contains a STE20-like kinase domain, but lacks several residues that are critical for catalytic activity, so it is termed a 'pseudokinase'. The protein forms a heterotrimeric complex with serine/threonine kinase 11 (STK11, also known as LKB1) and the scaffolding protein calcium binding protein 39 (CAB39, also known as MO25). The protein activates STK11 leading to …	activation of protein kinase activity, cell cycle arrest, insulin receptor signaling pathway, protein export from nucleus, protein phosphorylation	cytoplasm, cytosol, nucleus	ATP binding, kinase binding, protein binding, protein kinase activator activity, protein kinase activity, protein serine/threonine kinase activity, receptor signaling protein serine/threonine kinase activity	1	LYK5, PMSE, Stlk, STRAD, NY-BR-96	n	92335
CCDC47	chr17	61822609	61851088	28480	coiled-coil domain containing 47		ER overload response, biological_process, calcium ion homeostasis, embryo development, post-embryonic development	cellular_component, endoplasmic reticulum, integral component of membrane	calcium ion binding, protein binding		GK001, MSTP041	n	57003
DDX42	chr17	61851548	61896677	45130	DEAD (Asp-Glu-Ala-Asp) box helicase 42	This gene encodes a member of the Asp-Glu-Ala-Asp (DEAD) box protein family. Members of this protein family are putative RNA helicases, and are implicated in a number of cellular processes involving alteration of RNA secondary structure such as translation initiation, nuclear and mitochondrial splicing, and ribosome and spliceosome assembly. Members of this family are believed to be involved in e…	protein localization	Cajal body, cytoplasm, nuclear speck, nucleolus, nucleus	ATP binding, ATP-dependent helicase activity, RNA binding, protein binding		RHELP, RNAHP, DDX42P, SF3b125	n	11325
FTSJ3	chr17	61896792	61905031	8240	FtsJ homolog 3 (E. coli)	Although the function of this gene is not known, the existence of this gene is supported by mRNA and EST data. A possible function of the encoded protein can be inferred from amino acid sequence similarity to the E.coli FtsJ protein and to a mouse protein possibly involved in embryogenesis. [provided by RefSeq, Jul 2008]		nucleolus	protein binding, rRNA methyltransferase activity		SPB1, EPCS3	n	117246
PSMC5	chr17	61904769	61909387	4619	proteasome (prosome, macropain) 26S subunit, ATPase, 5	The 26S proteasome is a multicatalytic proteinase complex with a highly ordered structure composed of 2 complexes, a 20S core and a 19S regulator. The 20S core is composed of 4 rings of 28 non-identical subunits; 2 rings are composed of 7 alpha subunits and 2 rings are composed of 7 beta subunits. The 19S regulator is composed of a base, which contains 6 ATPase subunits and 2 non-ATPase subunits,…	DNA damage response; signal transduction by p53 class mediator resulting in cell cycle arrest, G1/S transition of mitotic cell cycle, RNA metabolic process, anaphase-promoting complex-dependent proteasomal ubiquitin-dependent protein catabolic process, antigen processing and presentation of exogenous peptide antigen via MHC class I, antigen processing and presentation of exogenous peptide antigen…	cytoplasm, cytoplasmic vesicle, cytosol, nuclear proteasome complex, nucleolus, nucleoplasm, nucleus, proteasome accessory complex, proteasome complex	ATP binding, ATPase activity, ATPase activity, TBP-class protein binding, protein binding, thyrotropin-releasing hormone receptor binding, transcription cofactor activity, transcription factor binding		S8, p45, SUG1, SUG-1, TBP10, TRIP1, p45/SUG	n	5705
SMARCD2	chr17	61909440	61920351	10912	SWI/SNF related, matrix associated, actin dependent regulator of chromatin, subfamily d, member 2	The protein encoded by this gene is a member of the SWI/SNF family of proteins, whose members display helicase and ATPase activities and which are thought to regulate transcription of certain genes by altering the chromatin structure around those genes. The encoded protein is part of the large ATP-dependent chromatin remodeling complex SNF/SWI and has sequence similarity to the yeast Swp73 protei…	chromatin remodeling, nucleosome disassembly, regulation of transcription from RNA polymerase II promoter, transcription; DNA-templated	SWI/SNF complex	protein binding, transcription coactivator activity		Rsc6p, BAF60B, CRACD2, PRO2451	n	6603
TCAM1P	chr17	61934375	61941739	7365	testicular cell adhesion molecule 1, pseudogene	This pseudogene is located downstream from the growth hormone locus on chromosome 17. This locus evolved by a series of partial duplications that have disrupted the human gene. A homologous gene in mouse encodes a testis-specific cell adhesion protein that may play a role in germ cell-Sertoli cell interactions. [provided by RefSeq, Apr 2012]					TCAM1		146771
CSH2	chr17	61949371	61951089	1719	chorionic somatomammotropin hormone 2	The protein encoded by this gene is a member of the somatotropin/prolactin family of hormones and plays an important role in growth control. The gene is located at the growth hormone locus on chromosome 17 along with four other related genes in the same transcriptional orientation; an arrangement which is thought to have evolved by a series of gene duplications. Although the five genes share a re…					CSB, CS-2, hCS-B	n	1443
GH2	chr17	61957571	61959302	1732	growth hormone 2	The protein encoded by this gene is a member of the somatotropin/prolactin family of hormones which play an important role in growth control. The gene, along with four other related genes, is located at the growth hormone locus on chromosome 17 where they are interspersed in the same transcriptional orientation; an arrangement which is thought to have evolved by a series of gene duplications. The…	JAK-STAT cascade involved in growth hormone signaling pathway	extracellular region	hormone activity		GHL, GHV, GH-V, hGH-V	n	2689
CSH1	chr17	61972267	61974021	1755	chorionic somatomammotropin hormone 1 (placental lactogen)	The protein encoded by this gene is a member of the somatotropin/prolactin family of hormones and plays an important role in growth control. The gene is located at the growth hormone locus on chromosome 17 along with four other related genes in the same transcriptional orientation; an arrangement which is thought to have evolved by a series of gene duplications. Although the five genes share a re…	JAK-STAT cascade involved in growth hormone signaling pathway, female pregnancy, signal transduction	extracellular region	hormone activity, metal ion binding	1	PL, CSA, CS-1, CSMT, hCS-1, hCS-A	n	1442
CSHL1	chr17	61986964	61988618	1655	chorionic somatomammotropin hormone-like 1	The protein encoded by this gene is a member of the somatotropin/prolactin family of hormones which play an important role in growth control. The gene, along with four other related genes, is located at the growth hormone locus on chromosome 17 where they are interspersed in the same transcriptional orientation; an arrangement which is thought to have evolved by a series of gene duplications. Alt…	biological_process	cellular_component, extracellular region	hormone activity, metal ion binding		CSL, CS-5, CSHP1, hCS-L	n	1444
GH1	chr17	61994562	61996198	1637	growth hormone 1	The protein encoded by this gene is a member of the somatotropin/prolactin family of hormones which play an important role in growth control. The gene, along with four other related genes, is located at the growth hormone locus on chromosome 17 where they are interspersed in the same transcriptional orientation; an arrangement which is thought to have evolved by a series of gene duplications. The…	JAK-STAT cascade, JAK-STAT cascade involved in growth hormone signaling pathway, bone maturation, glucose transport, growth hormone receptor signaling pathway, positive regulation of JAK-STAT cascade, positive regulation of MAP kinase activity, positive regulation of activation of JAK2 kinase activity, positive regulation of insulin-like growth factor receptor signaling pathway, positive regulati…	extracellular region, extracellular space	growth factor activity, growth hormone receptor binding, growth hormone receptor binding, hormone activity, metal ion binding, prolactin receptor binding, protein binding	4	GH, GHN, GH-N, hGH-N, IGHD1B	n	2688
CD79B	chr17	62006097	62009704	3608	CD79b molecule, immunoglobulin-associated beta	The B lymphocyte antigen receptor is a multimeric complex that includes the antigen-specific component, surface immunoglobulin (Ig). Surface Ig non-covalently associates with two other proteins, Ig-alpha and Ig-beta, which are necessary for expression and function of the B-cell antigen receptor. This gene encodes the Ig-beta protein of the B-cell antigen component. Alternatively spliced transcrip…	B cell receptor signaling pathway, immune response, signal transduction	B cell receptor complex, Golgi apparatus, cytoplasm, external side of plasma membrane, integral component of plasma membrane, nucleolus, nucleus, plasma membrane, plasma membrane	transmembrane signaling receptor activity	1	B29, IGB, AGM6	y	974
SCN4A	chr17	62015913	62050278	34366	sodium channel, voltage-gated, type IV, alpha subunit	Voltage-gated sodium channels are transmembrane glycoprotein complexes composed of a large alpha subunit with 24 transmembrane domains and one or more regulatory beta subunits. They are responsible for the generation and propagation of action potentials in neurons and muscle. This gene encodes one member of the sodium channel alpha subunit gene family. It is expressed in skeletal muscle, and muta…	muscle contraction, sodium ion transport	integral component of plasma membrane, voltage-gated sodium channel complex	voltage-gated sodium channel activity	5	HYPP, SkM1, HYKPP, NAC1A, HOKPP2, Nav1.4, Na(V)1.4	n	6329
C17orf72	chr17	62075710	62081644	5935	chromosome 17 open reading frame 72								92340
ICAM2	chr17	62079954	62097994	18041	intercellular adhesion molecule 2	The protein encoded by this gene is a member of the intercellular adhesion molecule (ICAM) family. All ICAM proteins are type I transmembrane glycoproteins, contain 2-9 immunoglobulin-like C2-type domains, and bind to the leukocyte adhesion LFA-1 protein. This protein may play a role in lymphocyte recirculation by blocking LFA-1-dependent cell adhesion. It mediates adhesive interactions important…	cell-cell adhesion, regulation of immune response	integral component of plasma membrane, plasma membrane, uropod	integrin binding		CD102	n	3384
ERN1	chr17	62120389	62207502	87114	endoplasmic reticulum to nucleus signaling 1	The protein encoded by this gene is the ER to nucleus signalling 1 protein, a human homologue of the yeast Ire1 gene product. This protein possesses intrinsic kinase activity and an endoribonuclease activity and it is important in altering gene expression as a response to endoplasmic reticulum-based stress signals. [provided by RefSeq, Jul 2008]	HAC1-type intron splice site recognition and cleavage, activation of signaling protein activity involved in unfolded protein response, activation of signaling protein activity involved in unfolded protein response, apoptotic process, cell cycle arrest, cellular protein metabolic process, endoplasmic reticulum unfolded protein response, positive regulation of endoplasmic reticulum unfolded protein…	endoplasmic reticulum membrane, integral component of endoplasmic reticulum membrane, mitochondrion, nuclear inner membrane	ATP binding, endoribonuclease activity, endoribonuclease activity, identical protein binding, magnesium ion binding, protein binding, protein serine/threonine kinase activity, protein serine/threonine kinase activity		IRE1, IRE1P, IRE1a, hIRE1p	n	2081
SNORD104	chr17	62223437	62223517	81	small nucleolar RNA, C/D box 104						U104		692227
SNORA76	chr17	62223698	62223831	134	small nucleolar RNA, H/ACA box 76						ACA62		677842
TEX2	chr17	62224794	62340653	115860	testis expressed 2		signal transduction, sphingolipid metabolic process	integral component of membrane	molecular_function		HT008, TMEM96	n	55852
PECAM1	chr17	62396776	62407083	10308	platelet/endothelial cell adhesion molecule 1	The protein encoded by this gene is found on the surface of platelets, monocytes, neutrophils, and some types of T-cells, and makes up a large portion of endothelial cell intercellular junctions. The encoded protein is a member of the immunoglobulin superfamily and is likely involved in leukocyte migration, angiogenesis, and integrin activation. [provided by RefSeq, May 2010]	blood coagulation, cell adhesion, cell recognition, diapedesis, glomerular endothelium development, leukocyte migration, phagocytosis, platelet activation, platelet degranulation, signal transduction	cell junction, extracellular space, integral component of membrane, plasma membrane, plasma membrane, platelet alpha granule membrane	protein binding		CD31, PECA1, GPIIA', PECAM-1, endoCAM, CD31/EndoCAM		5175
MILR1	chr17	62461568	62464760	3193	mast cell immunoglobulin-like receptor 1		mast cell degranulation, negative regulation of mast cell activation	integral component of plasma membrane			MCA32, MCA-32, C17orf60, Allergin-1		284021
POLG2	chr17	62473901	62493184	19284	polymerase (DNA directed), gamma 2, accessory subunit	This gene encodes the processivity subunit of the mitochondrial DNA polymerase gamma. The encoded protein forms a heterotrimer containing one catalytic subunit and two processivity subunits. This protein enhances DNA binding and promotes processive DNA synthesis. Mutations in this gene result in autosomal dominant progressive external ophthalmoplegia with mitochondrial DNA deletions.[provided by …	DNA repair, DNA replication, DNA-dependent DNA replication	mitochondrial chromosome, mitochondrial nucleoid, mitochondrion	DNA-directed DNA polymerase activity, identical protein binding, protein binding, single-stranded DNA binding	1	HP55, POLB, PEOA4, POLGB, MTPOLB, POLG-BETA	n	11232
MIR3064	chr17	62496891	62496957	67	microRNA 3064	microRNAs (miRNAs) are short (20-24 nt) non-coding RNAs that are involved in post-transcriptional regulation of gene expression in multicellular organisms by affecting both the stability and translation of mRNAs. miRNAs are transcribed by RNA polymerase II as part of capped and polyadenylated primary transcripts (pri-miRNAs) that can be either protein-coding or non-coding. The primary transcript …							100616387
MIR5047	chr17	62497331	62497431	101	microRNA 5047	microRNAs (miRNAs) are short (20-24 nt) non-coding RNAs that are involved in post-transcriptional regulation of gene expression in multicellular organisms by affecting both the stability and translation of mRNAs. miRNAs are transcribed by RNA polymerase II as part of capped and polyadenylated primary transcripts (pri-miRNAs) that can be either protein-coding or non-coding. The primary transcript …							100616408
DDX5	chr17	62494373	62502484	8112	DEAD (Asp-Glu-Ala-Asp) box helicase 5	DEAD box proteins, characterized by the conserved motif Asp-Glu-Ala-Asp (DEAD), are putative RNA helicases. They are implicated in a number of cellular processes involving alteration of RNA secondary structure, such as translation initiation, nuclear and mitochondrial splicing, and ribosome and spliceosome assembly. Based on their distribution patterns, some members of this family are believed to…	cell growth, circadian rhythm, in utero embryonic development, intrinsic apoptotic signaling pathway by p53 class mediator, mRNA splicing; via spliceosome, negative regulation of transcription from RNA polymerase II promoter, positive regulation of DNA damage response; signal transduction by p53 class mediator, positive regulation of intracellular estrogen receptor signaling pathway, positive reg…	catalytic step 2 spliceosome, nucleolus, nucleolus, nucleus, nucleus, ribonucleoprotein complex	ATP binding, ATP-dependent RNA helicase activity, RNA helicase activity, RNA helicase activity, androgen receptor binding, calcium-dependent protein binding, calmodulin binding, enzyme binding, estrogen receptor binding, pre-mRNA binding, protein binding, transcription coactivator activity		p68, HLR1, G17P1, HUMP68	y	1655
CEP95	chr17	62503157	62534062	30906	centrosomal protein 95kDa			centrosome, cytoplasm, spindle pole			CCDC45	n	90799
SMURF2	chr17	62540734	62658386	117653	SMAD specific E3 ubiquitin protein ligase 2		BMP signaling pathway, gene expression, negative regulation of transcription from RNA polymerase II promoter, negative regulation of transcription; DNA-templated, negative regulation of transforming growth factor beta receptor signaling pathway, protein ubiquitination involved in ubiquitin-dependent protein catabolic process, regulation of transforming growth factor beta receptor signaling pathwa…	cytoplasm, cytosol, membrane raft, nucleoplasm, nucleus, nucleus, plasma membrane, ubiquitin ligase complex	SMAD binding, identical protein binding, protein binding, transforming growth factor beta receptor binding, ubiquitin-protein ligase activity, ubiquitin-protein ligase activity			n	64750
LOC146880	chr17	62745779	62778117	32339	Rho GTPase activating protein 27 pseudogene								146880
MIR6080	chr17	62776876	62776942	67	microRNA mir-6080	microRNAs (miRNAs) are short (20-24 nt) non-coding RNAs that are involved in post-transcriptional regulation of gene expression in multicellular organisms by affecting both the stability and translation of mRNAs. miRNAs are transcribed by RNA polymerase II as part of capped and polyadenylated primary transcripts (pri-miRNAs) that can be either protein-coding or non-coding. The primary transcript …					hsa-mir-6080		102464831
PLEKHM1P	chr17	62780958	62833302	52345	pleckstrin homology domain containing, family M (with RUN domain) member 1 pseudogene		intracellular signal transduction		metal ion binding				440456
MIR4315-1	chr17	62818147	62818220	74	microRNA 4315-1	microRNAs (miRNAs) are short (20-24 nt) non-coding RNAs that are involved in post-transcriptional regulation of gene expression in multicellular organisms by affecting both the stability and translation of mRNAs. miRNAs are transcribed by RNA polymerase II as part of capped and polyadenylated primary transcripts (pri-miRNAs) that can be either protein-coding or non-coding. The primary transcript …							100423004
MIR4315-2	chr17	62818147	62818220	74	microRNA 4315-2	microRNAs (miRNAs) are short (20-24 nt) non-coding RNAs that are involved in post-transcriptional regulation of gene expression in multicellular organisms by affecting both the stability and translation of mRNAs. miRNAs are transcribed by RNA polymerase II as part of capped and polyadenylated primary transcripts (pri-miRNAs) that can be either protein-coding or non-coding. The primary transcript …							100422961
LRRC37A3	chr17	62850487	62914903	64417	leucine rich repeat containing 37, member A3			integral component of membrane			LRRC37, LRRC37A	n	374819
AMZ2P1	chr17	62962667	62971703	9037	archaelysin family metallopeptidase 2 pseudogene 1								201283
GNA13	chr17	63005406	63052920	47515	guanine nucleotide binding protein (G protein), alpha 13		Rho protein signal transduction, activation of phospholipase D activity, adenylate cyclase-activating G-protein coupled receptor signaling pathway, blood coagulation, cell differentiation, cellular component movement, in utero embryonic development, patterning of blood vessels, platelet activation, regulation of cell migration, regulation of cell shape, signal transduction	brush border membrane, extrinsic component of cytoplasmic side of plasma membrane, heterotrimeric G-protein complex, melanosome, plasma membrane	D5 dopamine receptor binding, G-protein beta/gamma-subunit complex binding, GTP binding, GTPase activity, metal ion binding, protein binding, signal transducer activity, type 1 angiotensin receptor binding		G13	n	10672
RGS9	chr17	63133455	63223821	90367	regulator of G-protein signaling 9	This gene encodes a member of the RGS family of GTPase activating proteins that function in various signaling pathways by accelerating the deactivation of G proteins. This protein is anchored to photoreceptor membranes in retinal cells and deactivates G proteins in the rod and cone phototransduction cascades. Mutations in this gene result in bradyopsia. Multiple transcript variants encoding diffe…	dopamine receptor signaling pathway, intracellular signal transduction, nervous system development, phototransduction; visible light, regulation of G-protein coupled receptor protein signaling pathway, regulation of rhodopsin mediated signaling pathway, response to estrogen, rhodopsin mediated signaling pathway, termination of G-protein coupled receptor signaling pathway, visual perception	cytoplasm, heterotrimeric G-protein complex, nucleus, plasma membrane	GTPase activator activity, protein complex binding, signal transducer activity	2	PERRS, RGS9L	n	8787
AXIN2	chr17	63524682	63557740	33059	axin 2	The Axin-related protein, Axin2, presumably plays an important role in the regulation of the stability of beta-catenin in the Wnt signaling pathway, like its rodent homologs, mouse conductin/rat axil. In mouse, conductin organizes a multiprotein complex of APC (adenomatous polyposis of the colon), beta-catenin, glycogen synthase kinase 3-beta, and conductin, which leads to the degradation of beta…	Wnt signaling pathway involved in somitogenesis, bone mineralization, cell death, cell proliferation, cellular protein localization, cellular response to organic cyclic compound, chondrocyte differentiation involved in endochondral bone morphogenesis, dorsal/ventral axis specification, intramembranous ossification, mRNA stabilization, maintenance of DNA repeat elements, negative regulation of Wnt…	beta-catenin destruction complex, cell cortex, centrosome, cytoplasm, cytoplasmic membrane-bounded vesicle, cytoplasmic microtubule, nucleus, plasma membrane, postsynaptic density	GTPase activator activity, I-SMAD binding, armadillo repeat domain binding, beta-catenin binding, beta-catenin binding, enzyme binding, protein binding, protein kinase binding, signal transducer activity, ubiquitin protein ligase binding	2	AXIL, ODCRCS	n	8313
CEP112	chr17	63631657	64188212	556556	centrosomal protein 112kDa	This gene encodes a protein with filament, myosin tail and ATPase domains. Orthologs of this gene exist in mouse, rat and chimp. Alternate transcriptional splice variants, encoding different isoforms, have been characterized. [provided by RefSeq, Jul 2008]	receptor localization to synapse	centrosome, cytoplasm, inhibitory synapse, plasma membrane			CCDC46, MACOCO	n	201134
APOH	chr17	64208146	64225556	17411	apolipoprotein H (beta-2-glycoprotein I)	Apolipoprotein H has been implicated in a variety of physiologic pathways including lipoprotein metabolism, coagulation, and the production of antiphospholipid autoantibodies. APOH may be a required cofactor for anionic phospholipid binding by the antiphospholipid autoantibodies found in sera of many patients with lupus and primary antiphospholipid syndrome, but it does not seem to be required fo…	blood coagulation; intrinsic pathway, negative regulation of angiogenesis, negative regulation of blood coagulation, negative regulation of endothelial cell migration, negative regulation of endothelial cell proliferation, negative regulation of fibrinolysis, negative regulation of myeloid cell apoptotic process, negative regulation of smooth muscle cell apoptotic process, plasminogen activation,…	cell surface, chylomicron, extracellular matrix, extracellular space, high-density lipoprotein particle, very-low-density lipoprotein particle	glycoprotein binding, heparin binding, identical protein binding, lipid binding, lipoprotein lipase activator activity, phospholipid binding, protein binding		BG, B2G1, B2GP1	n	350
PRKCA	chr17	64298925	64806862	507938	protein kinase C, alpha	Protein kinase C (PKC) is a family of serine- and threonine-specific protein kinases that can be activated by calcium and the second messenger diacylglycerol. PKC family members phosphorylate a wide variety of protein targets and are known to be involved in diverse cellular signaling pathways. PKC family members also serve as major receptors for phorbol esters, a class of tumor promoters. Each me…	RNA metabolic process, activation of adenylate cyclase activity, activation of phospholipase C activity, angiogenesis, apoptotic signaling pathway, blood coagulation, cell adhesion, cellular calcium ion homeostasis, cellular response to carbohydrate stimulus, chondrocyte differentiation, desmosome assembly, energy reserve metabolic process, epidermal growth factor receptor signaling pathway, extr…	cytoplasm, cytosol, cytosol, dendrite, endoplasmic reticulum, mitochondrial membrane, neuronal cell body, nucleoplasm, perinuclear region of cytoplasm, photoreceptor outer segment, plasma membrane, plasma membrane	ATP binding, calcium-dependent protein kinase C activity, enzyme binding, histone kinase activity (H3-T6 specific), protein binding, protein kinase C activity, protein kinase activity, zinc ion binding	1	AAG6, PKCA, PRKACA, PKC-alpha	n	5578
MIR634	chr17	64783189	64783286	98	microRNA 634	microRNAs (miRNAs) are short (20-24 nt) non-coding RNAs that are involved in post-transcriptional regulation of gene expression in multicellular organisms by affecting both the stability and translation of mRNAs. miRNAs are transcribed by RNA polymerase II as part of capped and polyadenylated primary transcripts (pri-miRNAs) that can be either protein-coding or non-coding. The primary transcript …					MIRN634, hsa-mir-634		693219
CACNG5	chr17	64873390	64881395	8006	LOC50627							n	50627
CACNG4	chr17	64960979	65029518	68540	calcium channel, voltage-dependent, gamma subunit 4	The protein encoded by this gene is a type I transmembrane AMPA receptor regulatory protein (TARP). TARPs regulate both trafficking and channel gating of the AMPA receptors. This gene is part of a functionally diverse eight-member protein subfamily of the PMP-22/EMP/MP20 family and is located in a cluster with two family members, a type II TARP and a calcium channel gamma subunit. [provided by Re…	membrane depolarization, regulation of alpha-amino-3-hydroxy-5-methyl-4-isoxazole propionate selective glutamate receptor activity, synaptic transmission, transport	alpha-amino-3-hydroxy-5-methyl-4-isoxazolepropionic acid selective glutamate receptor complex, endocytic vesicle membrane, integral component of plasma membrane, plasma membrane, voltage-gated calcium channel complex	voltage-gated calcium channel activity			n	27092
CACNG1	chr17	65040651	65052911	12261	calcium channel, voltage-dependent, gamma subunit 1	Voltage-dependent calcium channels are composed of five subunits. The protein encoded by this gene represents one of these subunits, gamma, and is one of two known gamma subunit proteins. This particular gamma subunit is part of skeletal muscle 1,4-dihydropyridine-sensitive calcium channels and is an integral membrane protein that plays a role in excitation-contraction coupling. This gene is part…	muscle contraction, sarcoplasmic reticulum calcium ion transport, transport	voltage-gated calcium channel complex	voltage-gated calcium channel activity		CACNLG	n	786
HELZ	chr17	65066553	65241319	174767	helicase with zinc finger	HELZ is a member of the superfamily I class of RNA helicases. RNA helicases alter the conformation of RNA by unwinding double-stranded regions, thereby altering the biologic activity of the RNA molecule and regulating access to other proteins (Wagner et al., 1999 [PubMed 10471385]).[supplied by OMIM, Mar 2008]		nucleus	ATP binding, helicase activity, metal ion binding		DHRC, DRHC, HUMORF5	n	9931
PSMD12	chr17	65336618	65362721	26104	proteasome (prosome, macropain) 26S subunit, non-ATPase, 12	The 26S proteasome is a multicatalytic proteinase complex with a highly ordered structure composed of 2 complexes, a 20S core and a 19S regulator. The 20S core is composed of 4 rings of 28 non-identical subunits; 2 rings are composed of 7 alpha subunits and 2 rings are composed of 7 beta subunits. The 19S regulator is composed of a base, which contains 6 ATPase subunits and 2 non-ATPase subunits,…	DNA damage response; signal transduction by p53 class mediator resulting in cell cycle arrest, G1/S transition of mitotic cell cycle, RNA metabolic process, anaphase-promoting complex-dependent proteasomal ubiquitin-dependent protein catabolic process, antigen processing and presentation of exogenous peptide antigen via MHC class I, antigen processing and presentation of exogenous peptide antigen…	cytosol, nucleoplasm, proteasome accessory complex, proteasome regulatory particle			p55, Rpn5	n	5718
PITPNC1	chr17	65373396	65693379	319984	phosphatidylinositol transfer protein, cytoplasmic 1	This gene encodes a member of the phosphatidylinositol transfer protein family. The encoded cytoplasmic protein plays a role in multiple processes including cell signaling and lipid metabolism by facilitating the transfer of phosphatidylinositol between membrane compartments. Alternatively spliced transcript variants encoding multiple isoforms have been observed for this gene, and a pseudogene of…	signal transduction	cytoplasm	lipid binding, phosphatidylinositol transporter activity, protein binding		RDGBB, RDGBB1, MRDGBbeta, RDGB-BETA, M-RDGB-beta	n	26207
NOL11	chr17	65714060	65740266	26207	nucleolar protein 11		maturation of SSU-rRNA, positive regulation of transcription of nuclear large rRNA transcript from RNA polymerase I promoter, transcription; DNA-templated	nucleolus, t-UTP complex	protein binding			n	25926
SNORA38B	chr17	65736785	65736917	133	small nucleolar RNA, H/ACA box 38B								100124536
BPTF	chr17	65821779	65980494	158716	bromodomain PHD finger transcription factor	This gene was identified by the reactivity of its encoded protein to a monoclonal antibody prepared against brain homogenates from patients with Alzheimer's disease. Analysis of the original protein (fetal Alz-50 reactive clone 1, or FAC1), identified as an 810 aa protein containing a DNA-binding domain and a zinc finger motif, suggested it might play a role in the regulation of transcription. Hi…	anterior/posterior pattern specification, brain development, chromatin remodeling, embryonic placenta development, endoderm development, negative regulation of transcription from RNA polymerase II promoter, positive regulation of transcription; DNA-templated, regulation of transcription; DNA-templated, transcription; DNA-templated	NURF complex, cytoplasm, nucleolus, nucleus	DNA-dependent ATPase activity, protein binding, sequence-specific DNA binding, sequence-specific DNA binding, transcription factor binding, zinc ion binding		FAC1, FALZ, NURF301	n	2186
C17orf58	chr17	65987214	65989765	2552	chromosome 17 open reading frame 58							n	284018
KPNA2	chr17	66031847	66042970	11124	karyopherin alpha 2 (RAG cohort 1, importin alpha 1)	The import of proteins into the nucleus is a process that involves at least 2 steps. The first is an energy-independent docking of the protein to the nuclear envelope and the second is an energy-dependent translocation through the nuclear pore complex. Imported proteins require a nuclear localization sequence (NLS) which generally consists of a short region of basic amino acids or 2 such regions …	DNA metabolic process, NLS-bearing protein import into nucleus, cytokine-mediated signaling pathway, mitotic G2 phase, modulation by virus of host morphology or physiology, regulation of DNA recombination	cytoplasm, cytosol, nucleoplasm, nucleus	histone deacetylase binding, nuclear localization sequence binding, protein binding, protein transporter activity		QIP2, RCH1, IPOA1, SRP1alpha	n	3838
LINC00674	chr17	66097695	66132070	34376	long intergenic non-protein coding RNA 674								100499466
LOC440461	chr17	66194800	66196443	1644	Rho GTPase activating protein 27 pseudogene								440461
AMZ2	chr17	66244144	66253305	9162	archaelysin family metallopeptidase 2		proteolysis		metallopeptidase activity, zinc ion binding			n	51321
SLC16A6	chr17	66263166	66287405	24240	solute carrier family 16, member 6		monocarboxylic acid transport	integral component of plasma membrane, membrane	monocarboxylic acid transmembrane transporter activity, symporter activity		MCT6, MCT7	n	9120
ARSG	chr17	66255322	66417000	161679	arylsulfatase G	The protein encoded by this gene belongs to the sulfatase enzyme family. Sulfatases hydrolyze sulfate esters from sulfated steroids, carbohydrates, proteoglycans, and glycolipids. They are involved in hormone biosynthesis, modulation of cell signaling, and degradation of macromolecules. This protein displays arylsulfatase activity at acidic pH, as is typical of lysosomal sulfatases, and has been …	cellular protein metabolic process, glycosphingolipid metabolic process, post-translational protein modification, small molecule metabolic process, sphingolipid metabolic process, sulfur compound metabolic process	endoplasmic reticulum, endoplasmic reticulum lumen, extracellular space, lysosome	arylsulfatase activity, arylsulfatase activity, arylsulfatase activity, metal ion binding			n	22901
MIR635	chr17	66420591	66420689	99	microRNA 635	microRNAs (miRNAs) are short (20-24 nt) non-coding RNAs that are involved in post-transcriptional regulation of gene expression in multicellular organisms by affecting both the stability and translation of mRNAs. miRNAs are transcribed by RNA polymerase II as part of capped and polyadenylated primary transcripts (pri-miRNAs) that can be either protein-coding or non-coding. The primary transcript …					MIRN635, hsa-mir-635		693220
WIPI1	chr17	66417421	66453653	36233	WD repeat domain, phosphoinositide interacting 1	WD40 repeat proteins are key components of many essential biologic functions. They regulate the assembly of multiprotein complexes by presenting a beta-propeller platform for simultaneous and reversible protein-protein interactions. Members of the WIPI subfamily of WD40 repeat proteins, such as WIPI1, have a 7-bladed propeller structure and contain a conserved motif for interaction with phospholi…	activation of signaling protein activity involved in unfolded protein response, autophagic vacuole assembly, autophagy, cellular protein metabolic process, endoplasmic reticulum unfolded protein response, vesicle targeting; trans-Golgi to endosome	Golgi membrane, autophagic vacuole membrane, clathrin-coated vesicle, cytoplasm, cytoskeleton, cytosol, endosome membrane, pre-autophagosomal structure, pre-autophagosomal structure membrane, trans-Golgi network	androgen receptor binding, estrogen receptor binding, phosphatidylinositol-3;5-bisphosphate binding, phosphatidylinositol-3-phosphate binding, receptor binding		ATG18, ATG18A, WIPI49	n	55062
PRKAR1A	chr17	66409763	66547457	137695	protein kinase, cAMP-dependent, regulatory, type I, alpha	cAMP is a signaling molecule important for a variety of cellular functions. cAMP exerts its effects by activating the cAMP-dependent protein kinase, which transduces the signal through phosphorylation of different target proteins. The inactive kinase holoenzyme is a tetramer composed of two regulatory and two catalytic subunits. cAMP causes the dissociation of the inactive holoenzyme into a dimer…	activation of phospholipase C activity, activation of protein kinase A activity, blood coagulation, cardiac muscle cell proliferation, cellular response to glucagon stimulus, energy reserve metabolic process, epidermal growth factor receptor signaling pathway, female meiosis, fibroblast growth factor receptor signaling pathway, innate immune response, intracellular signal transduction, mesoderm f…	AMP-activated protein kinase complex, cAMP-dependent protein kinase complex, cytosol, neuromuscular junction, plasma membrane, protein complex	cAMP binding, cAMP-dependent protein kinase inhibitor activity, cAMP-dependent protein kinase regulator activity, protein binding, protein kinase A catalytic subunit binding, ubiquitin protein ligase binding	5	CAR, CNC, CNC1, PKR1, TSE1, ADOHR, PPNAD1, PRKAR1, ACRDYS1	y	5573
FAM20A	chr17	66531256	66597095	65840	family with sequence similarity 20, member A	This locus encodes a protein that is likely secreted and may function in hematopoiesis. A mutation at this locus has been associated with amelogenesis imperfecta and gingival hyperplasia syndrome. Alternatively spliced transcript variants have been identified. [provided by RefSeq, Aug 2011]	enamel mineralization	extracellular region			AIGFS, FP2747	n	54757
ABCA8	chr17	66863430	66951533	88104	ATP-binding cassette, sub-family A (ABC1), member 8	The membrane-associated protein encoded by this gene is a member of the superfamily of ATP-binding cassette (ABC) transporters. ABC proteins transport various molecules across extra- and intracellular membranes. ABC genes are divided into seven distinct subfamilies (ABC1, MDR/TAP, MRP, ALD, OABP, GCN20, White). This protein is a member of the ABC1 subfamily. Members of the ABC1 subfamily comprise…	transmembrane transport, transport	integral component of membrane, mitochondrial inner membrane, plasma membrane	ATP binding, ATPase activity; coupled to transmembrane movement of substances			n	10351
ABCA9	chr17	66970772	67057136	86365	ATP-binding cassette, sub-family A (ABC1), member 9	This gene is a member of the superfamily of ATP-binding cassette (ABC) transporters and the encoded protein contains two transmembrane domains and two nucleotide binding folds. ABC proteins transport various molecules across extra- and intracellular membranes. ABC genes are divided into seven distinct subfamilies (ABC1, MDR/TAP, MRP, ALD, OABP, GCN20, and White). This gene is a member of the ABC1…	transport	integral component of membrane, mitochondrion	ATP binding, ATPase activity		EST640918	n	10350
MIR4524A	chr17	67095704	67095773	70	microRNA 4524a	microRNAs (miRNAs) are short (20-24 nt) non-coding RNAs that are involved in post-transcriptional regulation of gene expression in multicellular organisms by affecting both the stability and translation of mRNAs. miRNAs are transcribed by RNA polymerase II as part of capped and polyadenylated primary transcripts (pri-miRNAs) that can be either protein-coding or non-coding. The primary transcript …					MIR4524, hsa-mir-4524a		100616316
MIR4524B	chr17	67095682	67095797	116	microRNA 4524b	microRNAs (miRNAs) are short (20-24 nt) non-coding RNAs that are involved in post-transcriptional regulation of gene expression in multicellular organisms by affecting both the stability and translation of mRNAs. miRNAs are transcribed by RNA polymerase II as part of capped and polyadenylated primary transcripts (pri-miRNAs) that can be either protein-coding or non-coding. The primary transcript …							100847008
ABCA6	chr17	67074846	67138015	63170	ATP-binding cassette, sub-family A (ABC1), member 6	The membrane-associated protein encoded by this gene is a member of the superfamily of ATP-binding cassette (ABC) transporters. ABC proteins transport various molecules across extra- and intracellular membranes. ABC genes are divided into seven distinct subfamilies (ABC1, MDR/TAP, MRP, ALD, OABP, GCN20, and White). This encoded protein is a member of the ABC1 subfamily. Members of the ABC1 subfam…	transport	integral component of membrane	ATP binding, ATPase activity		EST155051	n	23460
ABCA10	chr17	67144147	67240956	96810	ATP-binding cassette, sub-family A (ABC1), member 10	The membrane-associated protein encoded by this gene is a member of the superfamily of ATP-binding cassette (ABC) transporters. ABC proteins transport various molecules across extra- and intracellular membranes. ABC genes are divided into seven distinct subfamilies (ABC1, MDR/TAP, MRP, ALD, OABP, GCN20, and White). This encoded protein is a member of the ABC1 subfamily. Members of the ABC1 subfam…	transport	integral component of membrane	ATP binding, ATPase activity		EST698739	n	10349
ABCA5	chr17	67240575	67323323	82749	ATP-binding cassette, sub-family A (ABC1), member 5	The membrane-associated protein encoded by this gene is a member of the superfamily of ATP-binding cassette (ABC) transporters. ABC proteins transport various molecules across extra- and intracellular membranes. ABC genes are divided into seven distinct subfamilies (ABC1, MDR/TAP, MRP, ALD, OABP, GCN20, and White). This encoded protein is a member of the ABC1 subfamily. Members of the ABC1 subfam…	cholesterol efflux, high-density lipoprotein particle remodeling, negative regulation of macrophage derived foam cell differentiation, reverse cholesterol transport	Golgi membrane, integral component of membrane, late endosome, late endosome membrane, lysosomal membrane, lysosome	ATP binding, ATPase activity		ABC13, EST90625	n	23461
MAP2K6	chr17	67410837	67538470	127634	mitogen-activated protein kinase kinase 6	This gene encodes a member of the dual specificity protein kinase family, which functions as a mitogen-activated protein (MAP) kinase kinase. MAP kinases, also known as extracellular signal-regulated kinases (ERKs), act as an integration point for multiple biochemical signals. This protein phosphorylates and activates p38 MAP kinase in response to inflammatory cytokines or environmental stress. A…	DNA damage induced protein phosphorylation, MyD88-dependent toll-like receptor signaling pathway, MyD88-independent toll-like receptor signaling pathway, TRIF-dependent toll-like receptor signaling pathway, activation of MAPK activity, apoptotic process, cardiac muscle contraction, cell cycle arrest, innate immune response, muscle cell differentiation, nucleotide-binding domain; leucine rich repe…	cytoplasm, cytoskeleton, cytosol, nucleoplasm	ATP binding, MAP kinase kinase activity, protein binding, protein kinase binding, protein tyrosine kinase activity, receptor signaling protein serine/threonine kinase activity		MEK6, MKK6, MAPKK6, PRKMK6, SAPKK3, SAPKK-3	n	5608
LINC01028	chr17	68047411	68064236	16826	long intergenic non-protein coding RNA 1028								101930743
KCNJ16	chr17	68071365	68131746	60382	potassium inwardly-rectifying channel, subfamily J, member 16	Potassium channels are present in most mammalian cells, where they participate in a wide range of physiologic responses. The protein encoded by this gene is an integral membrane protein and inward-rectifier type potassium channel. The encoded protein, which has a greater tendency to allow potassium to flow into a cell rather than out of a cell, can form heterodimers with two other inward-rectifie…	potassium ion transport, synaptic transmission	plasma membrane, voltage-gated potassium channel complex	inward rectifier potassium channel activity		BIR9, KIR5.1	n	3773
KCNJ2-AS1	chr17	68163101	68165543	2443	KCNJ2 antisense RNA 1 (head to head)								400617
KCNJ2	chr17	68165675	68176183	10509	potassium inwardly-rectifying channel, subfamily J, member 2	Potassium channels are present in most mammalian cells, where they participate in a wide range of physiologic responses. The protein encoded by this gene is an integral membrane protein and inward-rectifier type potassium channel. The encoded protein, which has a greater tendency to allow potassium to flow into a cell rather than out of a cell, probably participates in establishing action potenti…	cellular potassium ion homeostasis, magnesium ion transport, membrane depolarization involved in regulation of cardiac muscle cell action potential, membrane repolarization involved in regulation of action potential, membrane repolarization involved in regulation of cardiac muscle cell action potential, membrane repolarization involved in regulation of cardiac muscle cell action potential, potass…	dendrite, integral component of plasma membrane, intrinsic component of membrane, neuronal cell body, plasma membrane, voltage-gated potassium channel complex	identical protein binding, inward rectifier potassium channel activity, phosphatidylinositol-4;5-bisphosphate binding, voltage-gated potassium channel activity involved in cardiac muscle cell action potential repolarization	2	IRK1, LQT7, SQT3, ATFB9, HHIRK1, KIR2.1, HHBIRK1	n	3759
CASC17	chr17	69093914	69198320	104407	cancer susceptibility candidate 17 (non-protein coding)						LINC00600		102031122
SOX9-AS1	chr17	70067182	70116934	49753	SOX9 antisense RNA 1								400618
SOX9	chr17	70117160	70122560	5401	SRY (sex determining region Y)-box 9	The protein encoded by this gene recognizes the sequence CCTTGAG along with other members of the HMG-box class DNA-binding proteins. It acts during chondrocyte differentiation and, with steroidogenic factor 1, regulates transcription of the anti-Muellerian hormone (AMH) gene. Deficiencies lead to the skeletal malformation syndrome campomelic dysplasia, frequently with sex reversal. [provided by R…	ERK1 and ERK2 cascade, Sertoli cell development, Sertoli cell differentiation, astrocyte fate commitment, branching involved in ureteric bud morphogenesis, cAMP-mediated signaling, cartilage condensation, cartilage development, cell fate specification, cellular response to epidermal growth factor stimulus, cellular response to heparin, cellular response to interleukin-1, cellular response to mech…	nucleolus, nucleus, protein complex, transcription factor complex	RNA polymerase II core promoter proximal region sequence-specific DNA binding transcription factor activity involved in positive regulation of transcription, RNA polymerase II distal enhancer sequence-specific DNA binding transcription factor activity, bHLH transcription factor binding, beta-catenin binding, chromatin binding, core promoter sequence-specific DNA binding, enhancer binding, enhance…	3	CMD1, SRA1, CMPD1	n	6662
LINC00673	chr17	70399462	70588943	189482	long intergenic non-protein coding RNA 673						LINC00511		100499467
LINC00511	chr17	70594179	70636611	42433	long intergenic non-protein coding RNA 511								400619
SLC39A11	chr17	70642084	71088853	446770	solute carrier family 39, member 11		zinc ion transport	integral component of membrane	metal ion transmembrane transporter activity		ZIP11, C17orf26	n	201266
SSTR2	chr17	71161159	71168062	6904	somatostatin receptor 2	Somatostatin acts at many sites to inhibit the release of many hormones and other secretory proteins. The biologic effects of somatostatin are probably mediated by a family of G protein-coupled receptors that are expressed in a tissue-specific manner. SSTR2 is a member of the superfamily of receptors having seven transmembrane segments and is expressed in highest levels in cerebrum and kidney. [p…	G-protein coupled receptor signaling pathway; coupled to cyclic nucleotide second messenger, adenylate cyclase-inhibiting G-protein coupled receptor signaling pathway, cell-cell signaling, cellular response to estradiol stimulus, cellular response to glucocorticoid stimulus, cerebellum development, digestion, forebrain development, negative regulation of cell proliferation, peristalsis, regulatio…	cytoplasm, integral component of plasma membrane, plasma membrane	PDZ domain binding, protein binding, somatostatin receptor activity			n	6752
COG1	chr17	71189172	71204645	15474	component of oligomeric golgi complex 1	The protein encoded by this gene is one of eight proteins (Cog1-8) which form a Golgi-localized complex (COG) required for normal Golgi morphology and function. It is thought that this protein is required for steps in the normal medial and trans Golgi-associated processing of glycoconjugates and plays a role in the organization of the Golgi-localized complex. [provided by RefSeq, Jul 2008]	Golgi organization, intra-Golgi vesicle-mediated transport, protein transport	Golgi apparatus, Golgi membrane, Golgi transport complex, Golgi transport complex	protein binding	1	LDLB, CDG2G	n	9382
FAM104A	chr17	71203491	71228533	25043	family with sequence similarity 104, member A								84923
C17orf80	chr17	71228775	71245095	16321	chromosome 17 open reading frame 80			integral component of membrane			MIG3, HLC-8, SPEP1	n	55028
CPSF4L	chr17	71244587	71258019	13433	cleavage and polyadenylation specific factor 4-like				RNA binding, metal ion binding			n	642843
CDC42EP4	chr17	71279762	71308143	28382	CDC42 effector protein (Rho GTPase binding) 4	The product of this gene is a member of the CDC42-binding protein family. Members of this family interact with Rho family GTPases and regulate the organization of the actin cytoskeleton. This protein has been shown to bind both CDC42 and TC10 GTPases in a GTP-dependent manner. When overexpressed in fibroblasts, this protein was able to induce pseudopodia formation, which suggested a role in induc…	Rho protein signal transduction, positive regulation of pseudopodium assembly, regulation of cell shape	actin cytoskeleton, cytoplasm, endomembrane system, membrane, microtubule cytoskeleton	GTP-Rho binding		CEP4, BORG4, KAIA1777	n	23580
SDK2	chr17	71330522	71640227	309706	sidekick cell adhesion molecule 2	The protein encoded by this gene is a member of the immunoglobulin superfamily. The protein contains two immunoglobulin domains and thirteen fibronectin type III domains. Fibronectin type III domains are present in both extracellular and intracellular proteins and tandem repeats are known to contain binding sites for DNA, heparin and the cell surface. This protein, and a homologous mouse sequence…	cell adhesion	integral component of membrane				n	54549
LOC100134391	chr17	71733992	71752696	18705	uncharacterized LOC100134391								100134391
LINC00469	chr17	71745408	71824676	79269	long intergenic non-protein coding RNA 469						C17orf54		283982
LOC400620	chr17	71782960	71796934	13975	uncharacterized LOC400620								400620
RPL38	chr17	72199794	72206019	6226	ribosomal protein L38	Ribosomes, the organelles that catalyze protein synthesis, consist of a small 40S subunit and a large 60S subunit. Together these subunits are composed of 4 RNA species and approximately 80 structurally distinct proteins. This gene encodes a ribosomal protein that is a component of the 60S subunit. The protein belongs to the L38E family of ribosomal proteins. It is located in the cytoplasm. Alter…	90S preribosome assembly, RNA metabolic process, SRP-dependent cotranslational protein targeting to membrane, axial mesoderm development, cellular protein metabolic process, gene expression, mRNA metabolic process, middle ear morphogenesis, nuclear-transcribed mRNA catabolic process; nonsense-mediated decay, ossification, regulation of translation, sensory perception of sound, skeletal system dev…	cytosol, cytosolic large ribosomal subunit, eukaryotic 80S initiation complex	RNA binding, structural constituent of ribosome		L38	n	6169
MGC16275	chr17	72206134	72209460	3327	uncharacterized protein MGC16275								85001
TTYH2	chr17	72209695	72258157	48463	tweety family member 2	This gene encodes a member of the tweety family of proteins. Members of this family function as chloride anion channels. The encoded protein functions as a calcium(2+)-activated large conductance chloride(-) channel, and may play a role in kidney tumorigenesis. Two transcript variants encoding distinct isoforms have been identified for this gene. [provided by RefSeq, Jul 2008]		chloride channel complex, plasma membrane	chloride channel activity, protein binding		C17orf29	n	94015
DNAI2	chr17	72270385	72311023	40639	dynein, axonemal, intermediate chain 2	The protein encoded by this gene belongs to the dynein intermediate chain family, and is part of the dynein complex of respiratory cilia and sperm flagella. Mutations in this gene are associated with primary ciliary dyskinesia type 9. Alternatively spliced transcript variants encoding different isoforms have been noted for this gene. [provided by RefSeq, Mar 2010]	cilium assembly	axonemal dynein complex, microtubule	microtubule motor activity	1	DIC2, CILD9	n	64446
KIF19	chr17	72322350	72351959	29610	kinesin family member 19		axonemal microtubule depolymerization, microtubule-based movement, plus-end specific microtubule depolymerization	cilium, cytoplasm, kinesin complex, microtubule	ATP binding, microtubule binding, plus-end-directed microtubule motor activity		KIF19A	n	124602
BTBD17	chr17	72352554	72357958	5405	BTB (POZ) domain containing 17		negative regulation of viral genome replication, response to virus	cytoplasm, extracellular region, plasma membrane			BTBD17A, TANGO10A, LGALS3BPL	n	388419
GPR142	chr17	72363644	72368739	5096	G protein-coupled receptor 142	GPR142 is a member of the rhodopsin family of G protein-coupled receptors (GPRs) (Fredriksson et al., 2003 [PubMed 14623098]).[supplied by OMIM, Mar 2008]		cell junction, cytoplasm, integral component of membrane, plasma membrane	G-protein coupled receptor activity		PGR2	n	350383
GPRC5C	chr17	72427666	72443568	15903	G protein-coupled receptor, family C, group 5, member C	The protein encoded by this gene is a member of the type 3 G protein-coupled receptor family. Members of this superfamily are characterized by a signature 7-transmembrane domain motif. The specific function of this protein is unknown; however, this protein may mediate the cellular effects of retinoic acid on the G protein signal transduction cascade. Two transcript variants encoding different iso…	G-protein coupled receptor signaling pathway	cytoplasmic vesicle membrane, integral component of plasma membrane, mitochondrion	G-protein coupled receptor activity		RAIG3, RAIG-3	n	55890
CD300A	chr17	72462521	72480937	18417	CD300a molecule	This gene encodes a member of the CD300 glycoprotein family of cell surface proteins found on leukocytes involved in immune response signaling pathways. This gene is located on chromosome 17 in a cluster with all but one of the other family members. Multiple transcript variants encoding different isoforms have been found for this gene. [provided by RefSeq, Feb 2012]	cell adhesion	integral component of membrane, plasma membrane			IRC1, IRC2, CLM-8, IRp60, IGSF12, CMRF35H, CMRF-35H, CMRF35-H, CMRF35H9, CMRF35-H9, IRC1/IRC2, CMRF-35-H9	n	11314
CD300LB	chr17	72517312	72527613	10302	CD300 molecule-like family member b	CD300LB is a nonclassical activating receptor of the immunoglobulin (Ig) superfamily expressed on myeloid cells (Martinez-Barriocanal and Sayos, 2006 [PubMed 16920917]).[supplied by OMIM, Mar 2008]	innate immune response	integral component of membrane, plasma membrane			CLM7, CLM-7, IREM3, TREM5, CD300b, IREM-3, TREM-5, CMRF35-A2	n	124599
CD300C	chr17	72537204	72542310	5107	CD300c molecule	The CMRF35 antigen, which was identified by reactivity with a monoclonal antibody, is present on monocytes, neutrophils, and some T and B lymphocytes (Jackson et al., 1992 [PubMed 1349532]).[supplied by OMIM, Mar 2008]	cellular defense response	integral component of plasma membrane	transmembrane signaling receptor activity		LIR, CLM-6, CMRF35, IGSF16, CMRF-35, CMRF35A, CMRF-35A, CMRF35A1, CMRF35-A1	n	10871
CD300LD	chr17	72576110	72588370	12261	CD300 molecule-like family member d			integral component of membrane, plasma membrane	protein binding		CLM-4, CD300D, CMRF35A4, CMRF35-A4	n	100131439
C17orf77	chr17	72581056	72590348	9293	chromosome 17 open reading frame 77			extracellular region				n	146723
CD300E	chr17	72606021	72619897	13877	CD300e molecule	This gene encodes a member of the CD300 glycoprotein family of cell surface proteins expressed on myeloid cells. The protein interacts with the TYRO protein tyrosine kinase-binding protein and is thought to act as an activating receptor. [provided by RefSeq, Nov 2012]	innate immune response	integral component of membrane, plasma membrane			CLM2, CLM-2, IREM2, PIgR2, IREM-2, PIgR-2, CD300LE, CMRF35-A5	n	342510
CD300LF	chr17	72690451	72709108	18658	CD300 molecule-like family member f	CD300LF is an inhibitory receptor of the Ig superfamily expressed on myeloid cells. It mediates negative regulatory signals by recruiting SHP1 (PTPN6; MIM 176883) or SHIP (INPP5D; MIM 601582) (Sui et al., 2004 [PubMed 15184070]; Alvarez-Errico et al., 2004 [PubMed 15549731]).[supplied by OMIM, Mar 2008]		integral component of membrane, plasma membrane			CLM1, NKIR, CLM-1, IREM1, CD300f, IREM-1, IgSF13	n	146722
RAB37	chr17	72667255	72743474	76220	RAB37, member RAS oncogene family	Rab proteins are low molecular mass GTPases that are critical regulators of vesicle trafficking. For additional background information on Rab proteins, see MIM 179508.[supplied by OMIM, Apr 2006]	protein transport, small GTPase mediated signal transduction	endoplasmic reticulum-Golgi intermediate compartment, secretory granule	GTP binding			n	326624
MIR3615	chr17	72744751	72744838	88	microRNA 3615	microRNAs (miRNAs) are short (20-24 nt) non-coding RNAs that are involved in post-transcriptional regulation of gene expression in multicellular organisms by affecting both the stability and translation of mRNAs. miRNAs are transcribed by RNA polymerase II as part of capped and polyadenylated primary transcripts (pri-miRNAs) that can be either protein-coding or non-coding. The primary transcript …							100500847
SLC9A3R1	chr17	72744750	72765499	20750	solute carrier family 9, subfamily A (NHE3, cation proton antiporter 3), member 3 regulator 1	This gene encodes a sodium/hydrogen exchanger regulatory cofactor. The protein interacts with and regulates various proteins including the cystic fibrosis transmembrane conductance regulator and G-protein coupled receptors such as the beta2-adrenergic receptor and the parathyroid hormone 1 receptor. The protein also interacts with proteins that function as linkers between integral membrane and cy…	Wnt signaling pathway, actin cytoskeleton organization, adenylate cyclase-activating dopamine receptor signaling pathway, bile acid secretion, cAMP-mediated signaling, cellular phosphate ion homeostasis, cellular protein localization, glutathione transport, microvillus assembly, negative regulation of ERK1 and ERK2 cascade, negative regulation of cell migration, negative regulation of cell prolif…	actin cytoskeleton, apical plasma membrane, brush border membrane, cell periphery, centrosome, cytoplasm, endomembrane system, filopodium, intracellular membrane-bounded organelle, membrane, microvillus, microvillus membrane, nucleus, plasma membrane, ruffle, sperm midpiece	PDZ domain binding, beta-2 adrenergic receptor binding, beta-catenin binding, chloride channel regulator activity, dopamine receptor binding, growth factor receptor binding, phosphatase binding, protein binding, protein self-association, receptor binding	1	EBP50, NHERF, NHERF1, NHERF-1, NPHLOP2	n	9368
NAT9	chr17	72766685	72772470	5786	N-acetyltransferase 9 (GCN5-related, putative)			protein complex	N-acetyltransferase activity		EBSP, hNATL	n	26151
TMEM104	chr17	72772621	72835922	63302	transmembrane protein 104		biological_process	cellular_component, integral component of membrane	molecular_function			n	54868
GRIN2C	chr17	72838161	72856966	18806	glutamate receptor, ionotropic, N-methyl D-aspartate 2C	This gene encodes a subunit of the N-methyl-D-aspartate (NMDA) receptor, which is a subtype of ionotropic glutamate receptor. NMDA receptors are found in the central nervous system, are permeable to cations and have an important role in physiological processes such as learning, memory, and synaptic development. The receptor is a tetramer of different subunits (typically heterodimer of subunit 1 w…	directional locomotion, glutamate receptor signaling pathway, negative regulation of protein catabolic process, neuromuscular process controlling balance, protein localization, regulation of excitatory postsynaptic membrane potential, response to wounding, synaptic transmission, transport	N-methyl-D-aspartate selective glutamate receptor complex, cell junction, cytoplasm, integral component of plasma membrane, plasma membrane, plasma membrane, postsynaptic density, postsynaptic membrane	N-methyl-D-aspartate selective glutamate receptor activity, PDZ domain binding, cation channel activity, extracellular-glutamate-gated ion channel activity, protein N-terminus binding, protein binding		NR2C, GluN2C, NMDAR2C	n	2905
FDXR	chr17	72858618	72869156	10539	ferredoxin reductase	This gene encodes a mitochondrial flavoprotein that initiates electron transport for cytochromes P450 receiving electrons from NADPH. Multiple alternatively spliced transcript variants have been found for this gene. [provided by RefSeq, Apr 2012]	NADPH oxidation, cholesterol metabolic process, generation of precursor metabolites and energy, oxidation-reduction process, small molecule metabolic process, steroid biosynthetic process	mitochondrial inner membrane, mitochondrial matrix, mitochondrion	NADPH binding, NADPH-adrenodoxin reductase activity, ferredoxin-NADP+ reductase activity, protein binding		ADXR	n	2232
FADS6	chr17	72873472	72889705	16234	fatty acid desaturase 6		fatty acid biosynthetic process	integral component of membrane	oxidoreductase activity		FP18279	n	283985
USH1G	chr17	72912175	72919358	7184	Usher syndrome 1G (autosomal recessive)					1		n	140471
OTOP2	chr17	72920369	72930006	9638	otopetrin 2			integral component of membrane				n	92736
OTOP3	chr17	72931896	72946087	14192	otopetrin 3			integral component of membrane	metal ion binding			n	347741
HID1	chr17	72946838	72968900	22063	HID1 domain containing		intracellular protein transport, response to brefeldin A	Golgi medial cisterna, Golgi trans cisterna, cytoplasm, cytoplasmic microtubule, extrinsic component of Golgi membrane, plasma membrane	protein binding		DMC1, HID-1, C17orf28		283987
CDR2L	chr17	72983726	73001892	18167	cerebellar degeneration-related protein 2-like						HUMPPA		30850
ICT1	chr17	73008779	73017356	8578	immature colon carcinoma transcript 1	The adult colon epithelium contains 3 differentiated cell types that arise from a multipotent stem cell. Deviation from the normal maturation pathway by neoplastic transformation is thought to initiate in stem cells or their early descendants. One potential marker is ICT1 whose mRNA and protein were more highly expressed in undifferentiated than in differentiated cells. [provided by RefSeq, Jul 2…	mitochondrial translational termination	mitochondrial large ribosomal subunit, mitochondrion	aminoacyl-tRNA hydrolase activity, translation release factor activity; codon nonspecific		DS1, DS-1, MRP-L58	n	3396
ATP5H	chr17	73034954	73043074	8121	ATP synthase, H+ transporting, mitochondrial Fo complex, subunit d	Mitochondrial ATP synthase catalyzes ATP synthesis, utilizing an electrochemical gradient of protons across the inner membrane during oxidative phosphorylation. It is composed of two linked multi-subunit complexes: the soluble catalytic core, F1, and the membrane-spanning component, Fo, which comprises the proton channel. The F1 complex consists of 5 different subunits (alpha, beta, gamma, delta,…	ATP catabolic process, cellular metabolic process, mitochondrial ATP synthesis coupled proton transport, mitochondrial ATP synthesis coupled proton transport, respiratory electron transport chain, small molecule metabolic process	mitochondrial inner membrane, mitochondrial inner membrane, mitochondrial proton-transporting ATP synthase complex, mitochondrial proton-transporting ATP synthase complex; coupling factor F(o)	ATPase activity, hydrogen ion transmembrane transporter activity, transmembrane transporter activity		ATPQ	n	10476
KCTD2	chr17	73043278	73061981	18704	potassium channel tetramerization domain containing 2		protein homooligomerization					n	23510
SLC16A5	chr17	73083821	73102255	18435	solute carrier family 16 (monocarboxylate transporter), member 5	This gene encodes a member of the monocarboxylate transporter family and the major facilitator superfamily. The encoded protein is localized to the cell membrane and acts as a proton-linked transporter of bumetanide. Transport by the encoded protein is inhibited by four loop diuretics, nateglinide, thiazides, probenecid, and glibenclamide. Alternative splicing results in multiple transcript varia…	monocarboxylic acid transport	integral component of plasma membrane, membrane	monocarboxylic acid transmembrane transporter activity, secondary active monocarboxylate transmembrane transporter activity, symporter activity		MCT5, MCT6	n	9121
ARMC7	chr17	73106081	73126360	20280	armadillo repeat containing 7							n	79637
NT5C	chr17	73126319	73127890	1572	5', 3'-nucleotidase, cytosolic	This gene encodes a nucleotidase that catalyzes the dephosphorylation of the 5' deoxyribonucleotides (dNTP) and 2'(3')-dNTP and ribonucleotides, but not 5' ribonucleotides. Of the different forms of nucleotidases characterized, this enzyme is unique in its preference for 5'-dNTP. It may be one of the enzymes involved in regulating the size of dNTP pools in cells. Alternatively spliced transcript …	dephosphorylation, nucleobase-containing small molecule metabolic process, purine nucleobase metabolic process, purine nucleotide catabolic process, pyrimidine deoxyribonucleotide catabolic process, pyrimidine nucleobase metabolic process, pyrimidine nucleoside catabolic process, small molecule metabolic process	cytoplasm, cytosol, mitochondrion, nucleus	5'-nucleotidase activity, metal ion binding, nucleotidase activity, pyrimidine nucleotide binding		DNT, cdN, DNT1, P5N2, PN-I, PN-II, UMPH2, dNT-1	n	30833
HN1	chr17	73131337	73150778	19442	hematological and neurological expressed 1			nucleus			ARM2, HN1A	n	51155
SUMO2	chr17	73163824	73179098	15275	small ubiquitin-like modifier 2	This gene encodes a protein that is a member of the SUMO (small ubiquitin-like modifier) protein family. It functions in a manner similar to ubiquitin in that it is bound to target proteins as part of a post-translational modification system. However, unlike ubiquitin which targets proteins for degradation, this protein is involved in a variety of cellular processes, such as nuclear transport, tr…	positive regulation of proteasomal ubiquitin-dependent protein catabolic process, protein sumoylation, protein sumoylation	PML body, nucleoplasm	protein binding, ubiquitin protein ligase binding		HSMT3, SMT3B, SUMO3, Smt3A, SMT3H2	n	6613
NUP85	chr17	73201596	73231854	30259	nucleoporin 85kDa	Bidirectional transport of macromolecules between the cytoplasm and nucleus occurs through nuclear pore complexes (NPCs) embedded in the nuclear envelope. NPCs are composed of subcomplexes, and NUP85 is part of one such subcomplex, Nup107-160. [provided by RefSeq, Jul 2008]	carbohydrate metabolic process, cytokine-mediated signaling pathway, glucose transport, hexose transport, lamellipodium assembly, mRNA transport, macrophage chemotaxis, mitotic cell cycle, mitotic nuclear envelope disassembly, protein transport, regulation of glucose transport, small molecule metabolic process, transmembrane transport, viral process	condensed chromosome kinetochore, cytosol, kinetochore, nuclear envelope, nuclear membrane, nuclear pore outer ring, nuclear pore outer ring, spindle	protein binding		Nup75	n	79902
GGA3	chr17	73232693	73258444	25752	golgi-associated, gamma adaptin ear containing, ARF binding protein 3	This gene encodes a member of the Golgi-localized, gamma adaptin ear-containing, ARF-binding (GGA) family. This family includes ubiquitous coat proteins that regulate the trafficking of proteins between the trans-Golgi network and the lysosome. These proteins share an amino-terminal VHS domain which mediates sorting of the mannose 6-phosphate receptors at the trans-Golgi network. They also contai…	intracellular protein transport, positive regulation of protein catabolic process, vesicle-mediated transport	Golgi apparatus, clathrin adaptor complex, endosome membrane, trans-Golgi network	ADP-ribosylation factor binding, protein binding			n	23163
MRPS7	chr17	73257748	73262457	4710	mitochondrial ribosomal protein S7						RP-S7, RPMS7, MRP-S7	n	64967
MIF4GD	chr17	73262309	73267311	5003	MIF4G domain containing	This gene encodes a protein which interacts with the N-terminus of the stem-loop binding protein (SLBP) and the 3' end of histone mRNA. This interaction facilitates the activation of histone mRNA translation. Alternative splicing results in multiple transcript variants encoding different isoforms. [provided by RefSeq, Jun 2011]	regulation of translation	cytoplasm, nucleus	RNA binding, protein C-terminus binding, protein binding		MIFD, AD023, SLIP1	n	57409
LOC100287042	chr17	73267379	73269976	2598	uncharacterized LOC100287042								100287042
SLC25A19	chr17	73269060	73285530	16471	solute carrier family 25 (mitochondrial thiamine pyrophosphate carrier), member 19	This gene encodes a mitochondrial protein that is a member of the solute carrier family. Although this protein was initially thought to be the mitochondrial deoxynucleotide carrier involved in the uptake of deoxynucleotides into the matrix of the mitochondria, further studies have demonstrated that this protein instead functions as the mitochondrial thiamine pyrophosphate carrier, which transport…	deoxynucleotide transport	integral component of membrane, mitochondrial inner membrane	deoxynucleotide transmembrane transporter activity	1	DNC, TPC, MUP1, MCPHA, THMD3, THMD4	n	60386
GRB2	chr17	73314156	73401790	87635	growth factor receptor-bound protein 2	The protein encoded by this gene binds the epidermal growth factor receptor and contains one SH2 domain and two SH3 domains. Its two SH3 domains direct complex formation with proline-rich regions of other proteins, and its SH2 domain binds tyrosine phosphorylated sequences. This gene is similar to the Sem5 gene of C.elegans, which is involved in the signal transduction pathway. Two alternatively …	Fc-epsilon receptor signaling pathway, Fc-gamma receptor signaling pathway involved in phagocytosis, Ras protein signal transduction, T cell costimulation, aging, anatomical structure formation involved in morphogenesis, axon guidance, blood coagulation, branching involved in labyrinthine layer morphogenesis, cell-cell signaling, cellular response to ionizing radiation, epidermal growth factor re…	COP9 signalosome, Golgi apparatus, Grb2-EGFR complex, cytoplasm, cytosol, endosome, nucleus, plasma membrane, vesicle membrane	SH3 domain binding, SH3/SH2 adaptor activity, ephrin receptor binding, epidermal growth factor receptor binding, identical protein binding, insulin receptor substrate binding, neurotrophin TRKA receptor binding, phosphotyrosine binding, protein binding, protein kinase binding, protein phosphatase binding		ASH, Grb3-3, MST084, NCKAP2, MSTP084, EGFRBP-GRB2	n	2885
MIR3678	chr17	73402149	73402243	95	microRNA 3678	microRNAs (miRNAs) are short (20-24 nt) non-coding RNAs that are involved in post-transcriptional regulation of gene expression in multicellular organisms by affecting both the stability and translation of mRNAs. miRNAs are transcribed by RNA polymerase II as part of capped and polyadenylated primary transcripts (pri-miRNAs) that can be either protein-coding or non-coding. The primary transcript …							100500841
KIAA0195	chr17	73452663	73496533	43871	KIAA0195			integral component of membrane			TMEM94	n	9772
MIR6785	chr17	73494628	73494709	82	microRNA mir-6785	microRNAs (miRNAs) are short (20-24 nt) non-coding RNAs that are involved in post-transcriptional regulation of gene expression in multicellular organisms by affecting both the stability and translation of mRNAs. miRNAs are transcribed by RNA polymerase II as part of capped and polyadenylated primary transcripts (pri-miRNAs) that can be either protein-coding or non-coding. The primary transcript …					hsa-mir-6785		102466911
CASKIN2	chr17	73496340	73511664	15325	CASK interacting protein 2	This gene encodes a large protein that contains six ankyrin repeats, as well as a Src homology 3 (SH3) domain and two sterile alpha motif (SAM) domains, which may be involved in protein-protein interactions. The C-terminal portion of this protein is proline-rich and contains a conserved region. A related protein interacts with calcium/calmodulin-dependent serine protein kinase (CASK). Alternative…	biological_process	cytoplasm	molecular_function		ANKS5B	n	57513
TSEN54	chr17	73512608	73520820	8213	TSEN54 tRNA splicing endonuclease subunit	This gene encodes a subunit of the tRNA splicing endonuclease complex, which catalyzes the removal of introns from precursor tRNAs. The complex is also implicated in pre-mRNA 3-prime end processing. Mutations in this gene result in pontocerebellar hypoplasia type 2.[provided by RefSeq, Oct 2009]	mRNA processing, tRNA splicing; via endonucleolytic cleavage and ligation	nucleolus		2	PCH4, PCH2A, sen54, SEN54L	n	283989
LLGL2	chr17	73521782	73571290	49509	lethal giant larvae homolog 2 (Drosophila)	The lethal (2) giant larvae protein of Drosophila plays a role in asymmetric cell division, epithelial cell polarity, and cell migration. This human gene encodes a protein similar to lethal (2) giant larvae of Drosophila. In fly, the protein's ability to localize cell fate determinants is regulated by the atypical protein kinase C (aPKC). In human, this protein interacts with aPKC-containing comp…	cell cycle, cell division, exocytosis, regulation of establishment or maintenance of cell polarity	cytoplasm, intracellular membrane-bounded organelle	PDZ domain binding, protein binding		HGL, LGL2	n	3993
MYO15B	chr17	73584138	73622927	38790	myosin XVB, pseudogene						XVBP		85386
SMIM5	chr17	73629513	73637486	7974	small integral membrane protein 5			integral component of membrane			PP12104, C17orf109		643008
RECQL5	chr17	73622924	73663269	40346	RecQ protein-like 5	The protein encoded by this gene is a helicase that is important for genome stability. The encoded protein also prevents aberrant homologous recombination by displacing RAD51 from ssDNA. Three transcript variants encoding different isoforms have been found for this gene. [provided by RefSeq, Jul 2011]	DNA duplex unwinding, DNA duplex unwinding, DNA duplex unwinding, DNA metabolic process, DNA recombination, DNA repair, DNA replication, chromosome separation, mitosis, negative regulation of transcription elongation from RNA polymerase II promoter	DNA-directed RNA polymerase II; holoenzyme, cytoplasm, cytoplasm, nuclear membrane, nucleolus, nucleoplasm, nucleus	ATP binding, ATP-dependent helicase activity, DNA helicase activity, DNA helicase activity, RNA polymerase II core binding, nucleic acid binding		RECQ5	n	9400
SMIM6	chr17	73642645	73644057	1413	small integral membrane protein 6			integral component of membrane			C17orf110		100130933
SAP30BP	chr17	73663398	73704139	40742	SAP30 binding protein		apoptotic process, positive regulation of cell death, regulation of transcription; DNA-templated, transcription; DNA-templated	intermediate filament cytoskeleton, nucleolus, nucleus	protein binding		HTRG, HTRP, HCNGP	n	29115
ITGB4	chr17	73717515	73753899	36385	integrin, beta 4	Integrins are heterodimers comprised of alpha and beta subunits, that are noncovalently associated transmembrane glycoprotein receptors. Different combinations of alpha and beta polypeptides form complexes that vary in their ligand-binding specificities. Integrins mediate cell-matrix or cell-cell adhesion, and transduced signals that regulate gene expression and cell growth. This gene encodes the…	cell adhesion, cell junction assembly, cell motility, cell-matrix adhesion, extracellular matrix organization, filopodium assembly, hemidesmosome assembly, hemidesmosome assembly, integrin-mediated signaling pathway, multicellular organismal development, response to wounding	basal plasma membrane, basement membrane, cell leading edge, cell surface, hemidesmosome, integrin complex, plasma membrane, plasma membrane	protein binding, receptor activity	3	CD104	n	3691
GALK1	chr17	73754017	73761280	7264	galactokinase 1	Galactokinase is a major enzyme for the metabolism of galactose and its deficiency causes congenital cataracts during infancy and presenile cataracts in the adult population. [provided by RefSeq, Jul 2008]	carbohydrate metabolic process, galactitol metabolic process, galactose catabolic process, galactose metabolic process, small molecule metabolic process	cytoplasm, cytosol, membrane	ATP binding, galactokinase activity, galactose binding	1	GK1, GALK	n	2584
H3F3B	chr17	73772514	73775860	3347	H3 histone, family 3B (H3.3B)	Histones are basic nuclear proteins that are responsible for the nucleosome structure of the chromosomal fiber in eukaryotes. Two molecules of each of the four core histones (H2A, H2B, H3, and H4) form an octamer, around which approximately 146 bp of DNA is wrapped in repeating units, called nucleosomes. The linker histone, H1, interacts with linker DNA between nucleosomes and functions in the co…	blood coagulation, brain development, nucleosome assembly, response to hormone	extracellular region, nucleoplasm, nucleosome	DNA binding, protein binding, protein heterodimerization activity		H3.3B	n	3021
MIR4738	chr17	73780601	73780688	88	microRNA 4738	microRNAs (miRNAs) are short (20-24 nt) non-coding RNAs that are involved in post-transcriptional regulation of gene expression in multicellular organisms by affecting both the stability and translation of mRNAs. miRNAs are transcribed by RNA polymerase II as part of capped and polyadenylated primary transcripts (pri-miRNAs) that can be either protein-coding or non-coding. The primary transcript …							100616282
UNK	chr17	73780919	73821886	40968	unkempt family zinc finger				zinc ion binding		ZC3H5, ZC3HDC5	n	85451
UNC13D	chr17	73823307	73840798	17492	unc-13 homolog D (C. elegans)	This gene encodes a protein that is a member of the UNC13 family, containing similar domain structure as other family members but lacking an N-terminal phorbol ester-binding C1 domain present in other Munc13 proteins. The protein appears to play a role in vesicle maturation during exocytosis and is involved in regulation of cytolytic granules secretion. Mutations in this gene are associated with …	defense response to virus, germinal center formation, granuloma formation, natural killer cell degranulation, phagocytosis, positive regulation of exocytosis, regulation of mast cell degranulation	exocytic vesicle, late endosome, lysosome, membrane, recycling endosome	protein binding	1	FHL3, HLH3, HPLH3, Munc13-4	n	201294
WBP2	chr17	73841779	73851501	9723	WW domain binding protein 2	The globular WW domain is composed of 38 to 40 semiconserved amino acids shared by proteins of diverse functions including structural, regulatory, and signaling proteins. The domain is involved in mediating protein-protein interactions through the binding of polyproline ligands. This gene encodes a WW domain binding protein, which binds to the WW domain of Yes kinase-associated protein by its PY …	biological_process	cellular_component	protein binding		WBP-2	n	23558
TRIM47	chr17	73870244	73874656	4413	tripartite motif containing 47			cytoplasm, nucleus	zinc ion binding		GOA, RNF100	n	91107
TRIM65	chr17	73885040	73893084	8045	tripartite motif containing 65			intracellular	zinc ion binding		4732463G12Rik	n	201292
MRPL38	chr17	73894723	73901181	6459	mitochondrial ribosomal protein L38	Mammalian mitochondrial ribosomal proteins are encoded by nuclear genes and help in protein synthesis within the mitochondrion. Mitochondrial ribosomes (mitoribosomes) consist of a small 28S subunit and a large 39S subunit. They have an estimated 75% protein to rRNA composition compared to prokaryotic ribosomes, where this ratio is reversed. Another difference between mammalian mitoribosomes and …		actin cytoskeleton, cytoplasm, mitochondrion, ribosome			L38MT, RPML3, MRP-L3, HSPC262, MRP-L38	n	64978
FBF1	chr17	73906617	73937119	30503	Fas (TNFRSF6) binding factor 1		apical junction assembly, cilium assembly, establishment of epithelial cell polarity	apical junction complex, centriole, keratin filament, spindle pole	protein binding		Alb, FBF-1	n	85302
ACOX1	chr17	73937588	73975515	37928	acyl-Coenzyme A oxidase 1, palmitoyl					1		n	8308
TEN1	chr17	73975297	73996667	21371	TEN1 CST complex subunit	C17ORF106, or TEN1, appears to function in a telomere-associated complex with STN1 (OBFC1; MIM 613128) and CTC1 (C17ORF68; MIM 613129) (Miyake et al., 2009 [PubMed 19854130]).[supplied by OMIM, Nov 2009]		Stn1-Ten1 complex, nuclear chromosome; telomeric region, nucleus	DNA binding, protein binding		C17orf106		100134934
TEN1-CDK3	chr17	73975297	74002080	26784	TEN1-CDK3 readthrough (NMD candidate)	This locus represents naturally occurring read-through transcription between the neighboring TEN1 telomerase capping complex subunit homolog (S. cerevisiae) and cyclin-dependent kinase 3 (CDK3) genes. The read-through transcript is a candidate for nonsense-mediated mRNA decay (NMD), and is therefore unlikely to produce a protein product. [provided by RefSeq, Oct 2011]					C17orf106-CDK3		100529145
CDK3	chr17	73996986	74002080	5095	cyclin-dependent kinase 3	This gene encodes a member of the cyclin-dependent protein kinase family. The protein promotes entry into S phase, in part by activating members of the E2F family of transcription factors. The protein also associates with cyclin C and phosphorylates the retinoblastoma 1 protein to promote exit from G0. [provided by RefSeq, Jul 2008]	G0 to G1 transition, G1/S transition of mitotic cell cycle, cell proliferation, mitosis		ATP binding, cyclin-dependent protein serine/threonine kinase activity			n	1018
EVPL	chr17	74002926	74023507	20582	envoplakin		epidermis development, keratinization, keratinocyte differentiation, peptide cross-linking	cornified envelope, cytoplasm, desmosome	protein binding; bridging, structural molecule activity		EVPK	n	2125
SRP68	chr17	74034855	74068607	33753	signal recognition particle 68							n	27157
GALR2	chr17	74070881	74073622	2742	galanin receptor 2	Galanin is an important neuromodulator present in the brain, gastrointestinal system, and hypothalamopituitary axis. It is a 30-amino acid non-C-terminally amidated peptide that potently stimulates growth hormone secretion, inhibits cardiac vagal slowing of heart rate, abolishes sinus arrhythmia, and inhibits postprandial gastrointestinal motility. The actions of galanin are mediated through inte…	adenylate cyclase-modulating G-protein coupled receptor signaling pathway, cell surface receptor signaling pathway, digestion, feeding behavior, learning or memory, multicellular organismal development, muscle contraction, negative regulation of adenylate cyclase activity, neuron projection development, positive regulation of cytosolic calcium ion concentration, synaptic transmission	integral component of membrane, plasma membrane	galanin receptor activity, protein binding		GAL2-R, GALNR2, GALR-2	n	8811
ZACN	chr17	74075262	74078885	3624	zinc activated ligand-gated ion channel	LGICZ1 is a zinc-activated ligand-gated ion channel that defines a new subgroup of the cysteine-loop superfamily of ligand-gated ion channels (Davies et al., 2003 [PubMed 12381728]).[supplied by OMIM, Mar 2008]	response to zinc ion	integral component of membrane, plasma membrane	extracellular ligand-gated ion channel activity, zinc ion binding		L2, ZAC, ZAC1, LGICZ, LGICZ1	n	353174
EXOC7	chr17	74077073	74099868	22796	exocyst complex component 7	The protein encoded by this gene is a component of the exocyst complex. The exocyst complex plays a critical role in vesicular trafficking and the secretory pathway by targeting post-Golgi vesicles to the plasma membrane. The encoded protein is required for assembly of the exocyst complex and docking of the complex to the plasma membrane. The encoded protein may also play a role in pre-mRNA splic…	cellular protein metabolic process, exocytosis, protein transport	centriolar satellite, cytosol, exocyst, growth cone membrane, microtubule organizing center, plasma membrane	protein binding		EX070, EXO70, EXOC1, 2-5-3p, Exo70p, YJL085W	n	23265
MIR6868	chr17	74094099	74094157	59	microRNA mir-6868	microRNAs (miRNAs) are short (20-24 nt) non-coding RNAs that are involved in post-transcriptional regulation of gene expression in multicellular organisms by affecting both the stability and translation of mRNAs. miRNAs are transcribed by RNA polymerase II as part of capped and polyadenylated primary transcripts (pri-miRNAs) that can be either protein-coding or non-coding. The primary transcript …					hsa-mir-6868		102466753
FOXJ1	chr17	74132414	74137380	4967	forkhead box J1	This gene encodes a member of the forkhead family of transcription factors. Similar genes in zebrafish and mouse have been shown to regulate the transcription of genes that control the production of motile cilia. The mouse ortholog also functions in the determination of left-right asymmetry. Polymorphisms in this gene are associated with systemic lupus erythematosus and allergic rhinitis.[provide…	actin cytoskeleton organization, actin cytoskeleton organization, activation of Rho GTPase activity, activation of Rho GTPase activity, brain development, brain development, central tolerance induction, cilium assembly, cilium assembly, epithelium development, establishment of apical/basal cell polarity, establishment of apical/basal cell polarity, glomerular parietal epithelial cell development,…	nucleus, transcription factor complex	DNA binding, DNA binding; bending, RNA polymerase II distal enhancer sequence-specific DNA binding transcription factor activity, double-stranded DNA binding, sequence-specific DNA binding transcription factor activity, transcription factor binding, transcription regulatory region sequence-specific DNA binding		HFH4, HFH-4, FKHL13	n	2302
RNF157-AS1	chr17	74136636	74150729	14094	RNF157 antisense RNA 1						RP11-449J21.5		100507218
RNF157	chr17	74138533	74236390	97858	ring finger protein 157				zinc ion binding			n	114804
UBALD2	chr17	74261285	74267379	6095	UBA-like domain containing 2						FAM100B		283991
QRICH2	chr17	74270129	74303761	33633	glutamine rich 2							n	84074
PRPSAP1	chr17	74306867	74350230	43364	phosphoribosyl pyrophosphate synthetase-associated protein 1		negative regulation of kinase activity, nucleobase-containing compound metabolic process, nucleotide biosynthetic process	ribose phosphate diphosphokinase complex	enzyme inhibitor activity, kinase binding, magnesium ion binding, ribose phosphate diphosphokinase activity		PAP39	n	5635
SPHK1	chr17	74380689	74383941	3253	sphingosine kinase 1	The protein encoded by this gene catalyzes the phosphorylation of sphingosine to form sphingosine-1-phosphate (S1P), a lipid mediator with both intra- and extracellular functions. Intracellularly, S1P regulates proliferation and survival, and extracellularly, it is a ligand for cell surface G protein-coupled receptors. This protein, and its product S1P, play a key role in TNF-alpha signaling and …	'de novo' posttranslational protein folding, blood vessel development, brain development, calcium-mediated signaling, cellular protein metabolic process, inflammatory response, intracellular signal transduction, negative regulation of apoptotic process, negative regulation of apoptotic process, positive regulation of NF-kappaB import into nucleus, positive regulation of NF-kappaB transcription fa…	cytoplasm, cytosol, nucleus, plasma membrane	ATP binding, D-erythro-sphingosine kinase activity, DNA binding, NAD+ kinase activity, calmodulin binding, diacylglycerol kinase activity, magnesium ion binding, magnesium ion binding, protein binding, protein phosphatase 2A binding, sphinganine kinase activity		SPHK	n	8877
UBE2O	chr17	74385612	74449288	63677	ubiquitin-conjugating enzyme E2O				ATP binding, protein binding, ubiquitin-protein ligase activity		E2-230K	n	63893
AANAT	chr17	74449432	74466199	16768	aralkylamine N-acetyltransferase	The protein encoded by this gene belongs to the acetyltransferase superfamily. It is the penultimate enzyme in melatonin synthesis and controls the night/day rhythm in melatonin production in the vertebrate pineal gland. Melatonin is essential for the function of the circadian clock that influences activity and sleep. This enzyme is regulated by cAMP-dependent phosphorylation that promotes its in…	N-terminal protein amino acid acetylation, cellular nitrogen compound metabolic process, cellular response to cAMP, circadian rhythm, circadian rhythm, indolalkylamine biosynthetic process, melatonin biosynthetic process, melatonin biosynthetic process, melatonin biosynthetic process, small molecule metabolic process	cytosol, perinuclear region of cytoplasm	aralkylamine N-acetyltransferase activity, aralkylamine N-acetyltransferase activity	1	DSPS, SNAT	n	15
RHBDF2	chr17	74466974	74497509	30536	rhomboid 5 homolog 2 (Drosophila)		negative regulation of protein secretion, protein transport, proteolysis	endoplasmic reticulum membrane, integral component of membrane, plasma membrane	growth factor binding, serine-type endopeptidase activity		TOC, RHBDL5, RHBDL6	n	79651
CYGB	chr17	74523429	74533987	10559	cytoglobin	This gene encodes a globin protein found in vertebrate cells. The encoded protein is described as a hexacoordinate hemoglobin which binds ligand differently from the pentacoordinate hemoglobins involved in oxygen transport, and may be involved in protection during oxidative stress. This gene is located on chromosome 17 in the same region as a retinal gene which is mutated in progressive rod-cone …	oxygen transport, response to oxidative stress	cytoplasm, neuron projection, neuronal cell body	heme binding, iron ion binding, oxygen binding, oxygen transporter activity, peroxidase activity		HGB, STAP	n	114757
PRCD	chr17	74523667	74541458	17792	progressive rod-cone degeneration	This gene is predominantly expressed in the retina, and mutations in this gene are the cause of autosomal recessive retinal degeneration in both humans and dogs. Alternatively spliced transcript variants have been found for this gene. [provided by RefSeq, Mar 2010]	response to stimulus, visual perception	cytoplasm, integral component of membrane		1	RP36	n	768206
SNORD1C	chr17	74554873	74554951	79	small nucleolar RNA, C/D box 1C						R38C, snR38C		677850
SNORD1B	chr17	74557189	74557275	87	small nucleolar RNA, C/D box 1B						R38B, snR38B		677849
SNHG16	chr17	74553845	74561430	7586	small nucleolar RNA host gene 16 (non-protein coding)						ncRAN		100507246
SNORD1A	chr17	74557714	74557788	75	small nucleolar RNA, C/D box 1A						R38A, snR38A		677848
ST6GALNAC2	chr17	74561460	74582145	20686	ST6 (alpha-N-acetyl-neuraminyl-2,3-beta-galactosyl-1,3)-N-acetylgalactosaminide alpha-2,6-sialyltransferase 2	ST6GALNAC2 belongs to a family of sialyltransferases that add sialic acids to the nonreducing ends of glycoconjugates. At the cell surface, these modifications have roles in cell-cell and cell-substrate interactions, bacterial adhesion, and protein targeting (Samyn-Petit et al., 2000 [PubMed 10742600]).[supplied by OMIM, Mar 2008]	O-glycan processing, cellular protein metabolic process, post-translational protein modification	Golgi membrane, integral component of Golgi membrane	sialyltransferase activity		STHM, SIAT7, SAITL1, SIAT7B, SIATL1, ST6GalNAII	n	10610
ST6GALNAC1	chr17	74620844	74639894	19051	ST6 (alpha-N-acetyl-neuraminyl-2,3-beta-galactosyl-1,3)-N-acetylgalactosaminide alpha-2,6-sialyltransferase 1	Glycosylation of proteins affects cell-cell interaction, interactions with the matrix, and the functions of intracellular molecules. ST6GALNAC1 transfers a sialic acid, N-acetylneuraminic acid (NeuAc), in an alpha-2,6 linkage to O-linked GalNAc residues. The cancer-associated sialyl-Tn (sTn) antigen is formed by ST6GALNAC1-catalyzed sialylation of GalNAc residues on mucins (Ikehara et al., 1999 […	oligosaccharide biosynthetic process, protein glycosylation, protein glycosylation, sialylation	Golgi membrane, integral component of membrane	alpha-N-acetylgalactosaminide alpha-2;6-sialyltransferase activity, sialyltransferase activity		STYI, SIAT7A, HSY11339, ST6GalNAcI	n	55808
MXRA7	chr17	74671808	74707056	35249	matrix-remodelling associated 7			integral component of membrane			TMAP1, PS1TP1	n	439921
JMJD6	chr17	74708913	74722881	13969	jumonji domain containing 6	This gene encodes a nuclear protein with a JmjC domain. JmjC domain-containing proteins are predicted to function as protein hydroxylases or histone demethylases. This protein was first identified as a putative phosphatidylserine receptor involved in phagocytosis of apoptotic cells; however, subsequent studies have indicated that it does not directly function in the clearance of apoptotic cells, …	RNA splicing, T cell differentiation in thymus, apoptotic process, cell surface receptor signaling pathway, erythrocyte development, heart development, histone H3-R2 demethylation, histone H4-R3 demethylation, kidney development, lung development, mRNA processing, macrophage activation, peptidyl-lysine hydroxylation to 5-hydroxy-L-lysine, recognition of apoptotic cell, regulation of mRNA splicing…	nucleolus, nucleoplasm, nucleus, plasma membrane	RNA binding, histone demethylase activity (H3-R2 specific), histone demethylase activity (H4-R3 specific), identical protein binding, iron ion binding, peptidyl-lysine 5-dioxygenase activity, protein binding, receptor activity, single-stranded RNA binding		PSR, PTDSR, PTDSR1	n	23210
METTL23	chr17	74722911	74729962	7052	methyltransferase like 23			cytoplasm, integral component of membrane	methyltransferase activity		C17orf95		124512
SRSF2	chr17	74730196	74733493	3298	serine/arginine-rich splicing factor 2	The protein encoded by this gene is a member of the serine/arginine (SR)-rich family of pre-mRNA splicing factors, which constitute part of the spliceosome. Each of these factors contains an RNA recognition motif (RRM) for binding RNA and an RS domain for binding other proteins. The RS domain is rich in serine and arginine residues and facilitates interaction between different SR splicing factors…	RNA splicing, gene expression, mRNA 3'-end processing, mRNA export from nucleus, mRNA processing, mRNA splicing; via spliceosome, termination of RNA polymerase II transcription, transcription from RNA polymerase II promoter	PML body, nuclear speck, nucleoplasm, nucleus	RNA binding, nucleotide binding, protein binding, transcription corepressor activity		SC35, PR264, SC-35, SFRS2, SFRS2A, SRp30b	y	6427
MIR636	chr17	74732531	74732630	100	microRNA 636	microRNAs (miRNAs) are short (20-24 nt) non-coding RNAs that are involved in post-transcriptional regulation of gene expression in multicellular organisms by affecting both the stability and translation of mRNAs. miRNAs are transcribed by RNA polymerase II as part of capped and polyadenylated primary transcripts (pri-miRNAs) that can be either protein-coding or non-coding. The primary transcript …					MIRN636, hsa-mir-636		693221
MFSD11	chr17	74732646	74775336	42691	major facilitator superfamily domain containing 11		biological_process	cellular_component, integral component of membrane	molecular_function		ET	n	79157
MGAT5B	chr17	74864797	74946471	81675	mannosyl (alpha-1,6-)-glycoprotein beta-1,6-N-acetyl-glucosaminyltransferase, isozyme B	The MGAT5B gene encodes a beta-1,6-N-acetylglucosaminyltransferase (EC 2.4.1.155) that functions in the synthesis of complex cell surface N-glycans (Kaneko et al., 2003 [PubMed 14623122]).[supplied by OMIM, Nov 2008]	protein N-linked glycosylation	Golgi membrane, integral component of membrane	alpha-1;6-mannosylglycoprotein 6-beta-N-acetylglucosaminyltransferase activity, metal ion binding, protein binding		GnT-IX, GnT-VB	n	146664
SCARNA16	chr17	75085388	75085575	188	small Cajal body-specific RNA 16						ACA47		677781
MIR6516	chr17	75085498	75085579	82	microRNA mir-6516	microRNAs (miRNAs) are short (20-24 nt) non-coding RNAs that are involved in post-transcriptional regulation of gene expression in multicellular organisms by affecting both the stability and translation of mRNAs. miRNAs are transcribed by RNA polymerase II as part of capped and polyadenylated primary transcripts (pri-miRNAs) that can be either protein-coding or non-coding. The primary transcript …					hsa-mir-6516		102466864
LINC00338	chr17	75084724	75091068	6345	long intergenic non-protein coding RNA 338						C17orf86, NCRNA00338		654434
SEC14L1	chr17	75084724	75213181	128458	SEC14-like 1 (S. cerevisiae)	The protein encoded by this gene belongs to the SEC14 cytosolic factor family. It has similarity to yeast SEC14 and to Japanese flying squid RALBP which suggests a possible role of the gene product in an intracellular transport system. Multiple alternatively spliced transcript variants have been found for this gene; some variants represent read-through transcripts that include exons from the upst…	transport	Golgi apparatus, integral component of membrane, membrane			SEC14L, PRELID4A	n	6397
2009-09-01	chr17	75277491	75496678	219188	septin 9	This gene is a member of the septin family involved in cytokinesis and cell cycle control. This gene is a candidate for the ovarian tumor suppressor gene. Mutations in this gene cause hereditary neuralgic amyotrophy, also known as neuritis with brachial predilection. A chromosomal translocation involving this gene on chromosome 17 and the MLL gene on chromosome 11 results in acute myelomonocytic …	GTP catabolic process, cell cycle, cell division, protein heterooligomerization	actin cytoskeleton, cytoplasm, microtubule, perinuclear region of cytoplasm, stress fiber	GTP binding, GTPase activity, protein binding	3	MSF, MSF1, NAPB, SINT1, PNUTL4, SeptD1, AF17q25	y	10801
MIR4316	chr17	75393065	75393136	72	microRNA 4316	microRNAs (miRNAs) are short (20-24 nt) non-coding RNAs that are involved in post-transcriptional regulation of gene expression in multicellular organisms by affecting both the stability and translation of mRNAs. miRNAs are transcribed by RNA polymerase II as part of capped and polyadenylated primary transcripts (pri-miRNAs) that can be either protein-coding or non-coding. The primary transcript …							100422851
LOC100507351	chr17	75543022	75561103	18082	uncharacterized LOC100507351								100507351
LOC100132174	chr17	75718953	75724641	5689	uncharacterized LOC100132174								100132174
FLJ45079	chr17	75875082	75880169	5088	FLJ45079 protein								400624
TNRC6C	chr17	76000317	76104916	104600	trinucleotide repeat containing 6C		Fc-epsilon receptor signaling pathway, Notch signaling pathway, epidermal growth factor receptor signaling pathway, fibroblast growth factor receptor signaling pathway, gene expression, innate immune response, negative regulation of translation involved in gene silencing by miRNA, neurotrophin TRK receptor signaling pathway, phosphatidylinositol-mediated signaling, positive regulation of nuclear-…	cytosol	RNA binding, nucleotide binding, protein binding			n	57690
TNRC6C-AS1	chr17	76103482	76107880	4399	TNRC6C antisense RNA 1								100131096
TMC6	chr17	76108998	76128488	19491	transmembrane channel-like 6	Epidermodysplasia verruciformis (EV) is an autosomal recessive dermatosis characterized by abnormal susceptibility to human papillomaviruses (HPVs) and a high rate of progression to squamous cell carcinoma on sun-exposed skin. EV is caused by mutations in either of two adjacent genes located on chromosome 17q25.3. Both of these genes encode integral membrane proteins that localize to the endoplas…	ion transport	endoplasmic reticulum membrane, integral component of membrane		1	EV1, EVER1, EVIN1, LAK-4P	n	11322
TMC8	chr17	76126858	76139049	12192	transmembrane channel-like 8	Epidermodysplasia verruciformis (EV) is an autosomal recessive dermatosis characterized by abnormal susceptibility to human papillomaviruses (HPVs) and a high rate of progression to squamous cell carcinoma on sun-exposed skin. EV is caused by mutations in either of two adjacent genes located on chromosome 17q25.3. Both of these genes encode integral membrane proteins that localize to the endoplas…	ion transport	endoplasmic reticulum membrane, integral component of membrane		1	EV2, EVER2, EVIN2	n	147138
C17orf99	chr17	76142433	76162364	19932	chromosome 17 open reading frame 99			extracellular region			UNQ464		100141515
SYNGR2	chr17	76164670	76169009	4340	synaptogyrin 2	This gene encodes an integral membrane protein containing four transmembrane regions and a C-terminal cytoplasmic tail that is tyrosine phosphorylated. The exact function of this protein is unclear, but studies of a similar rat protein suggest that it may play a role in regulating membrane traffic in non-neuronal cells. The gene belongs to the synaptogyrin gene family. [provided by RefSeq, Jul 20…	protein targeting	integral component of membrane, synaptic vesicle				n	9144
TK1	chr17	76170159	76183285	13127	thymidine kinase 1, soluble		DNA replication, digestive tract development, fetal process involved in parturition, liver development, nucleobase-containing compound metabolic process, nucleobase-containing small molecule metabolic process, nucleotide biosynthetic process, protein homotetramerization, pyrimidine nucleobase metabolic process, pyrimidine nucleoside salvage, response to copper ion, response to cortisol, response …	cytosol	ATP binding, identical protein binding, nucleoside kinase activity, thymidine kinase activity, zinc ion binding		TK2	n	7083
AFMID	chr17	76183397	76203782	20386	arylformamidase		'de novo' NAD biosynthetic process from tryptophan, cellular nitrogen compound metabolic process, small molecule metabolic process, tryptophan catabolic process, tryptophan catabolic process to kynurenine	cytosol, nucleus	arylformamidase activity		KF, FKF, KFA	n	125061
BIRC5	chr17	76210276	76221716	11441	baculoviral IAP repeat containing 5	This gene is a member of the inhibitor of apoptosis (IAP) gene family, which encode negative regulatory proteins that prevent apoptotic cell death. IAP family members usually contain multiple baculovirus IAP repeat (BIR) domains, but this gene encodes proteins with only a single BIR domain. The encoded proteins also lack a C-terminus RING finger domain. Gene expression is high during fetal develo…	G2/M transition of mitotic cell cycle, apoptotic process, cell division, chromosome segregation, cytokinesis, establishment of chromosome localization, mitosis, mitosis, mitotic cell cycle, negative regulation of apoptotic process, negative regulation of apoptotic process, negative regulation of cysteine-type endopeptidase activity involved in apoptotic process, negative regulation of cysteine-ty…	centriole, chromosome passenger complex, chromosome; centromeric region, condensed chromosome kinetochore, cytoplasm, cytoplasmic microtubule, cytosol, cytosol, interphase microtubule organizing center, microtubule, midbody, nuclear chromosome, nucleus, spindle, spindle microtubule	Ran GTPase binding, chaperone binding, cobalt ion binding, cofactor binding, cysteine-type endopeptidase inhibitor activity, cysteine-type endopeptidase inhibitor activity involved in apoptotic process, enzyme binding, identical protein binding, metal ion binding, microtubule binding, microtubule binding, protein binding, protein heterodimerization activity, protein homodimerization activity, pro…		API4, EPR-1	n	332
TMEM235	chr17	76227390	76237068	9679	transmembrane protein 235			apical plasma membrane, endoplasmic reticulum, integral component of membrane, tight junction	structural molecule activity		ARGM1		283999
RP11-219G17.4	chr17	76257429	76274573	17145	uncharacterized LOC100996291								100996291
SOCS3	chr17	76352857	76356160	3304	suppressor of cytokine signaling 3	This gene encodes a member of the STAT-induced STAT inhibitor (SSI), also known as suppressor of cytokine signaling (SOCS), family. SSI family members are cytokine-inducible negative regulators of cytokine signaling. The expression of this gene is induced by various cytokines, including IL6, IL10, and interferon (IFN)-gamma. The protein encoded by this gene can bind to JAK2 kinase, and inhibit th…	JAK-STAT cascade, JAK-STAT cascade involved in growth hormone signaling pathway, branching involved in labyrinthine layer morphogenesis, cytokine-mediated signaling pathway, interferon-gamma-mediated signaling pathway, negative regulation of apoptotic process, negative regulation of insulin receptor signaling pathway, negative regulation of protein kinase activity, placenta blood vessel developme…	cytosol	protein binding, protein kinase inhibitor activity		CIS3, SSI3, ATOD4, Cish3, SSI-3, SOCS-3	n	9021
PGS1	chr17	76374734	76420639	45906	phosphatidylglycerophosphate synthase 1		cardiolipin biosynthetic process, diacylglycerol metabolic process, glycerophospholipid biosynthetic process, phosphatidylglycerol biosynthetic process, phosphatidylglycerol biosynthetic process, phospholipid metabolic process, small molecule metabolic process	endoplasmic reticulum, mitochondrial inner membrane, mitochondrion	ATP binding, CDP-diacylglycerol-glycerol-3-phosphate 3-phosphatidyltransferase activity, calcium ion binding			n	9489
DNAH17-AS1	chr17	76480991	76499138	18148	DNAH17 antisense RNA 1						RP11-559N14.5		100996295
DNAH17	chr17	76419777	76573476	153700	dynein, axonemal, heavy chain 17	Dyneins are microtubule-associated motor protein complexes composed of several heavy, light, and intermediate chains. DNAH17 is a heavy chain associated with axonemal dynein (Milisav and Affara, 1998 [PubMed 9545504]).[supplied by OMIM, Mar 2008]	ciliary or bacterial-type flagellar motility, microtubule-based movement	axonemal dynein complex, microtubule	ATP binding, ATPase activity, microtubule motor activity		DNEL2, DNAHL1	n	8632
CYTH1	chr17	76670129	76778376	108248	cytohesin 1	The protein encoded by this gene is a member of the PSCD family. Members of this family have identical structural organization that consists of an N-terminal coiled-coil motif, a central Sec7 domain, and a C-terminal pleckstrin homology (PH) domain. The coiled-coil motif is involved in homodimerization, the Sec7 domain contains guanine-nucleotide exchange protein (GEP) activity, and the PH domain…	establishment of epithelial cell polarity, regulation of ARF protein signal transduction, regulation of cell adhesion, vesicle-mediated transport	cytoplasm, cytosol, extrinsic component of cytoplasmic side of plasma membrane, plasma membrane, tight junction, trans-Golgi network	ARF guanyl-nucleotide exchange factor activity, ARF guanyl-nucleotide exchange factor activity, lipid binding, protein binding		B2-1, SEC7, PSCD1, D17S811E, CYTOHESIN-1	n	9267
USP36	chr17	76792964	76836969	44006	ubiquitin specific peptidase 36	Modification of cellular proteins by ubiquitin is an essential regulatory mechanism controlled by the coordinated action of multiple ubiquitin-conjugating and deubiquitinating enzymes. USP36 belongs to a large family of cysteine proteases that function as deubiquitinating enzymes (Quesada et al., 2004 [PubMed 14715245]).[supplied by OMIM, Jan 2009]	ubiquitin-dependent protein catabolic process	nucleolus	cysteine-type peptidase activity, ubiquitin thiolesterase activity		DUB1	n	57602
TIMP2	chr17	76849058	76921472	72415	TIMP metallopeptidase inhibitor 2	This gene is a member of the TIMP gene family. The proteins encoded by this gene family are natural inhibitors of the matrix metalloproteinases, a group of peptidases involved in degradation of the extracellular matrix. In addition to an inhibitory role against metalloproteinases, the encoded protein has a unique role among TIMP family members in its ability to directly suppress the proliferation…	aging, cellular response to organic substance, central nervous system development, extracellular matrix disassembly, extracellular matrix organization, negative regulation of Ras protein signal transduction, negative regulation of cell proliferation, negative regulation of mitotic cell cycle, negative regulation of proteolysis, positive regulation of MAPK cascade, positive regulation of adenylate…	basement membrane, cell surface, extracellular region, extracellular space, growth cone, motile cilium, neuronal cell body	enzyme activator activity, integrin binding, metal ion binding, metalloendopeptidase inhibitor activity, protein binding		DDC8, CSC-21K	n	7077
LOC100653515	chr17	76886661	76899299	12639	differential display clone 8								100653515
LGALS3BP	chr17	76967334	76976061	8728	lectin, galactoside-binding, soluble, 3 binding protein	The galectins are a family of beta-galactoside-binding proteins implicated in modulating cell-cell and cell-matrix interactions. LGALS3BP has been found elevated in the serum of patients with cancer and in those infected by the human immunodeficiency virus (HIV). It appears to be implicated in immune response associated with natural killer (NK) and lymphokine-activated killer (LAK) cell cytotoxic…	cell adhesion, cellular defense response, signal transduction	extracellular matrix, extracellular space, extracellular vesicular exosome, membrane, proteinaceous extracellular matrix	scavenger receptor activity		90K, BTBD17B, MAC-2-BP, TANGO10B	n	3959
CANT1	chr17	76987797	77005899	18103	calcium activated nucleotidase 1	This protein encoded by this gene belongs to the apyrase family. It functions as a calcium-dependent nucleotidase with a preference for UDP. Mutations in this gene are associated with Desbuquois dysplasia with hand anomalies. Alternatively spliced transcript variants have been noted for this gene.[provided by RefSeq, Mar 2010]	positive regulation of I-kappaB kinase/NF-kappaB signaling, proteoglycan biosynthetic process, signal transduction	Golgi cisterna membrane, endoplasmic reticulum membrane, integral component of membrane	calcium ion binding, signal transducer activity, uridine-diphosphatase activity	1	DBQD, SCAN1, SHAPY, SCAN-1	y	124583
C1QTNF1-AS1	chr17	77015290	77023737	8448	C1QTNF1 antisense RNA 1								100507410
C1QTNF1	chr17	77019015	77045870	26856	C1q and tumor necrosis factor related protein 1		positive regulation of MAPK cascade, positive regulation of protein kinase B signaling, protein heterotrimerization, protein homooligomerization, regulation of glucose metabolic process	collagen, extracellular space			GIP, CTRP1, ZSIG37	n	114897
ENGASE	chr17	77071018	77084685	13668	endo-beta-N-acetylglucosaminidase	This gene encodes a cytosolic enzyme which catalyzes the hydrolysis of peptides and proteins with mannose modifications to produce free oligosaccharides. [provided by RefSeq, Feb 2012]		cytosol	mannosyl-glycoprotein endo-beta-N-acetylglucosaminidase activity			n	64772
RBFOX3	chr17	77085426	77512230	426805	RNA binding protein, fox-1 homolog (C. elegans) 3		RNA splicing, mRNA processing, regulation of alternative mRNA splicing; via spliceosome	cytoplasm, neuronal cell body, nucleus	DNA binding, RNA binding, nucleotide binding		FOX3, NEUN, FOX-3, HRNBP3		146713
MIR4739	chr17	77680984	77681058	75	microRNA 4739	microRNAs (miRNAs) are short (20-24 nt) non-coding RNAs that are involved in post-transcriptional regulation of gene expression in multicellular organisms by affecting both the stability and translation of mRNAs. miRNAs are transcribed by RNA polymerase II as part of capped and polyadenylated primary transcripts (pri-miRNAs) that can be either protein-coding or non-coding. The primary transcript …							100616170
HP09025	chr17	77681074	77686081	5008	uncharacterized LOC100652929								100652929
ENPP7	chr17	77704864	77716021	11158	ectonucleotide pyrophosphatase/phosphodiesterase 7		glycosphingolipid metabolic process, negative regulation of DNA replication, negative regulation of cell proliferation, small molecule metabolic process, sphingolipid metabolic process, sphingomyelin metabolic process	Golgi apparatus, integral component of membrane, membrane, microvillus, plasma membrane	sphingomyelin phosphodiesterase activity		NPP-7, E-NPP 7, ALK-SMase	n	339221
CBX2	chr17	77751976	77761449	9474	chromobox homolog 2	This gene encodes a component of the polycomb multiprotein complex, which is required to maintain the transcriptionally repressive state of many genes throughout development via chromatin remodeling and modification of histones. Disruption of this gene in mice results in male-to-female gonadal sex reversal. Mutations in this gene are also associated with gonadal dysgenesis in humans. Alternativel…	cell differentiation, chromatin modification, development of primary sexual characteristics, negative regulation of transcription from RNA polymerase II promoter, negative regulation of transcription; DNA-templated, transcription; DNA-templated	PRC1 complex, PcG protein complex, heterochromatin, nucleus, nucleus	DNA binding, chromatin binding, methylated histone residue binding, protein binding	1	M33, CDCA6, SRXY5	n	84733
CBX8	chr17	77768175	77770915	2741	chromobox homolog 8		histone ubiquitination, negative regulation of transcription from RNA polymerase II promoter, transcription; DNA-templated	PRC1 complex, PcG protein complex, heterochromatin, nuclear chromatin, nucleolus, nucleus, ubiquitin ligase complex	methylated histone residue binding, protein binding, single-stranded RNA binding, ubiquitin-protein ligase activity		PC3, RC1	n	57332
CBX4	chr17	77806954	77813213	6260	chromobox homolog 4		chromatin modification, negative regulation of apoptotic process, negative regulation of transcription from RNA polymerase II promoter, negative regulation of transcription; DNA-templated, protein sumoylation, transcription; DNA-templated	Golgi apparatus, PRC1 complex, PcG protein complex, cytoplasm, nuclear speck, nucleolus, nucleus	SUMO binding, chromatin binding, enzyme binding, ligase activity, methylated histone residue binding, phosphoprotein binding, protein binding, single-stranded RNA binding, transcription corepressor activity, transcription regulatory region DNA binding		PC2, NBP16	n	8535
TBC1D16	chr17	77906141	78009657	103517	TBC1 domain family, member 16				Rab GTPase activator activity			n	125058
CCDC40	chr17	78010430	78074412	63983	coiled-coil domain containing 40	This gene encodes a protein that is necessary for motile cilia function. It functions in correct left-right axis formation by regulating the assembly of the inner dynein arm and the dynein regulatory complexes, which control ciliary beat. Mutations in this gene cause ciliary dyskinesia type 15, a disorder due to defects in cilia motility. Alternative splicing results in multiple transcript varian…	axonemal dynein complex assembly, determination of digestive tract left/right asymmetry, determination of liver left/right asymmetry, determination of pancreatic left/right asymmetry, epithelial cilium movement, epithelial cilium movement involved in determination of left/right asymmetry, heart looping, lung development, regulation of cilium beat frequency	cilium, cytoplasm	molecular_function		CILD15, FAP172	n	55036
GAA	chr17	78075354	78093679	18326	glucosidase, alpha; acid	This gene encodes acid alpha-glucosidase, which is essential for the degradation of glycogen to glucose in lysosomes. Different forms of acid alpha-glucosidase are obtained by proteolytic processing. Defects in this gene are the cause of glycogen storage disease II, also known as Pompe's disease, which is an autosomal recessive disorder with a broad clinical spectrum. Three transcript variants en…	cardiac muscle contraction, diaphragm contraction, glucose metabolic process, glycogen catabolic process, locomotory behavior, lysosome organization, maltose metabolic process, muscle cell cellular homeostasis, muscle organ development, neuromuscular process controlling balance, neuromuscular process controlling posture, regulation of the force of heart contraction, sucrose metabolic process, ton…	lysosomal membrane, lysosome	alpha-glucosidase activity, carbohydrate binding, maltose alpha-glucosidase activity	1	LYAG	n	2548
EIF4A3	chr17	78109012	78120982	11971	eukaryotic translation initiation factor 4A3	This gene encodes a member of the DEAD box protein family. DEAD box proteins, characterized by the conserved motif Asp-Glu-Ala-Asp (DEAD), are putative RNA helicases. They are implicated in a number of cellular processes involving alteration of RNA secondary structure, such as translation initiation, nuclear and mitochondrial splicing, and ribosome and spliceosome assembly. Based on their distrib…	RNA metabolic process, cytokine-mediated signaling pathway, gene expression, mRNA metabolic process, mRNA splicing; via spliceosome, mRNA transport, negative regulation of translation, nuclear-transcribed mRNA catabolic process; deadenylation-dependent decay, nuclear-transcribed mRNA catabolic process; nonsense-mediated decay, nuclear-transcribed mRNA catabolic process; nonsense-mediated decay, n…	catalytic step 2 spliceosome, cytoplasm, cytosol, exon-exon junction complex, nuclear speck	ATP binding, ATP-dependent RNA helicase activity, mRNA binding, poly(A) RNA binding, protein binding		DDX48, NUK34, NMP265, eIF4AIII	n	9775
CARD14	chr17	78143790	78183130	39341	caspase recruitment domain family, member 14	This gene encodes a caspase recruitment domain-containing protein that is a member of the membrane-associated guanylate kinase (MAGUK) family of proteins. Members of this protein family are scaffold proteins that are involved in a diverse array of cellular processes including cellular adhesion, signal transduction and cell polarity control. This protein has been shown to specifically interact wit…	activation of NF-kappaB-inducing kinase activity, apoptotic process, negative regulation of apoptotic process, positive regulation of NF-kappaB transcription factor activity, positive regulation of protein phosphorylation, tumor necrosis factor-mediated signaling pathway	aggresome, cytoplasm, plasma membrane	CARD domain binding		PRP, PSS1, BIMP2, CARMA2, PSORS2	n	79092
SGSH	chr17	78183078	78194199	11122	N-sulfoglucosamine sulfohydrolase	This gene encodes one of several enzymes involved in the lysosomal degradation of heparan sulfate. Mutations in this gene are associated with Sanfilippo syndrome A, one type of the lysosomal storage disease mucopolysaccaridosis III, which results from impaired degradation of heparan sulfate. Transcripts of varying sizes have been reported but their biological validity has not been determined. [pr…	carbohydrate metabolic process, glycosaminoglycan catabolic process, glycosaminoglycan metabolic process, proteoglycan metabolic process, small molecule metabolic process	lysosomal lumen	N-sulfoglucosamine sulfohydrolase activity, catalytic activity, metal ion binding, sulfuric ester hydrolase activity	1	HSS, SFMD, MPS3A	n	6448
SLC26A11	chr17	78194199	78227308	33110	solute carrier family 26 (anion exchanger), member 11	This gene encodes a member of the solute linked carrier 26 family of anion exchangers. Members of this family of proteins are essential for numerous cellular functions including homeostasis and intracellular electrolyte balance. The encoded protein is a sodium independent sulfate transporter that is sensitive to the anion exchanger inhibitor 4,4'-diisothiocyanostilbene-2,2'-disulfonic acid. Alter…	sulfate transport	Golgi apparatus, endoplasmic reticulum, integral component of membrane, lysosomal membrane, plasma membrane	anion transmembrane transporter activity, anion:anion antiporter activity, secondary active sulfate transmembrane transporter activity			n	284129
RNF213	chr17	78234659	78372581	137923	ring finger protein 213	This gene encodes a protein containing a C3HC4-type RING finger domain, which is a specialized type of Zn-finger that binds two atoms of zinc and is thought to be involved in mediating protein-protein interactions. The protein also contains an AAA domain, which is associated with ATPase activity. This gene is a susceptibility gene for Moyamoya disease, a vascular disorder of intracranial arteries…	ATP catabolic process, protein autoubiquitination, protein ubiquitination	cytoplasm	ATPase activity, nucleotide binding, ubiquitin-protein ligase activity, zinc ion binding		ALO17, MYMY2, MYSTR, NET57, C17orf27, KIAA1618	y	57674
LOC100294362	chr17	78325630	78388968	63339	uncharacterized LOC100294362								100294362
MIR4730	chr17	78393217	78393293	77	microRNA 4730	microRNAs (miRNAs) are short (20-24 nt) non-coding RNAs that are involved in post-transcriptional regulation of gene expression in multicellular organisms by affecting both the stability and translation of mRNAs. miRNAs are transcribed by RNA polymerase II as part of capped and polyadenylated primary transcripts (pri-miRNAs) that can be either protein-coding or non-coding. The primary transcript …							100616359
ENDOV	chr17	78388966	78411884	22919	endonuclease V		DNA repair	cytoplasm, nucleolus	endodeoxyribonuclease activity; producing 5'-phosphomonoesters, endodeoxyribonuclease activity; producing 5'-phosphomonoesters, endoribonuclease activity; producing 5'-phosphomonoesters, magnesium ion binding, magnesium ion binding, single-stranded RNA binding, structure-specific DNA binding			n	284131
NPTX1	chr17	78440632	78450404	9773	neuronal pentraxin I	NPTX1 is a member of the neuronal pentraxin gene family. Neuronal pentraxin 1 is similar to the rat NP1 gene which encodes a binding protein for the snake venom toxin taipoxin. Human NPTX1 mRNA is exclusively localized to the nervous system. [provided by RefSeq, Jul 2008]	axonogenesis involved in innervation, central nervous system development, synaptic transmission, transport	transport vesicle	metal ion binding		NP1	n	4884
RPTOR	chr17	78518624	78940173	421550	regulatory associated protein of MTOR, complex 1	This gene encodes a component of a signaling pathway that regulates cell growth in response to nutrient and insulin levels. The encoded protein forms a stoichiometric complex with the mTOR kinase, and also associates with eukaryotic initiation factor 4E-binding protein-1 and ribosomal protein S6 kinase. The protein positively regulates the downstream effector ribosomal protein S6 kinase, and nega…	TOR signaling, cell cycle arrest, cell growth, cellular response to amino acid stimulus, cellular response to nutrient levels, insulin receptor signaling pathway, positive regulation of TOR signaling, positive regulation of protein serine/threonine kinase activity, positive regulation of transcription from RNA polymerase III promoter, regulation of cell size	TORC1 complex, cytoplasm, cytosol, lysosomal membrane, lysosome	14-3-3 protein binding, RNA polymerase III type 1 promoter DNA binding, RNA polymerase III type 2 promoter DNA binding, RNA polymerase III type 3 promoter DNA binding, TFIIIC-class transcription factor binding, protein binding, protein complex binding, protein kinase binding		KOG1, Mip1	n	57521
CHMP6	chr17	78965640	78973933	8294	charged multivesicular body protein 6	This gene encodes a member of the chromatin-modifying protein/charged multivesicular body protein family. Proteins in this family are part of the ESCRT-III (endosomal sorting complex required for transport III) which degrades surface receptors, and in biosynthesis of endosomes. [provided by RefSeq, Mar 2012]	endosomal transport, protein transport, viral process	cytosol, endomembrane system, late endosome membrane	protein N-terminus binding, protein binding		VPS20	n	79643
BAIAP2-AS1	chr17	79002932	79008519	5588	BAIAP2 antisense RNA 1 (head to head)								440465
BAIAP2	chr17	79008946	79091232	82287	BAI1-associated protein 2	The protein encoded by this gene has been identified as a brain-specific angiogenesis inhibitor (BAI1)-binding protein. This adaptor protein links membrane bound G-proteins to cytoplasmic effector proteins. This protein functions as an insulin receptor tyrosine kinase substrate and suggests a role for insulin in the central nervous system. It also associates with a downstream effector of Rho smal…	Fc-gamma receptor signaling pathway involved in phagocytosis, actin crosslink formation, actin filament bundle assembly, axonogenesis, dendrite development, filopodium assembly, innate immune response, insulin receptor signaling pathway, regulation of actin cytoskeleton organization, regulation of cell shape, regulation of synaptic plasticity, response to bacterium	actin cytoskeleton, cell junction, cytoplasm, cytosol, cytosol, filopodium, neuron projection, nucleolus, nucleus, plasma membrane, ruffle	SH3 domain binding, cytoskeletal adaptor activity, identical protein binding, proline-rich region binding, protein C-terminus binding, protein binding		BAP2, FLAF3, IRSP53	n	10458
MIR657	chr17	79099075	79099173	99	microRNA 657	microRNAs (miRNAs) are short (20-24 nt) non-coding RNAs that are involved in post-transcriptional regulation of gene expression in multicellular organisms by affecting both the stability and translation of mRNAs. miRNAs are transcribed by RNA polymerase II as part of capped and polyadenylated primary transcripts (pri-miRNAs) that can be either protein-coding or non-coding. The primary transcript …					MIRN657, hsa-mir-657		724027
MIR3065	chr17	79099676	79099755	80	microRNA 3065	microRNAs (miRNAs) are short (20-24 nt) non-coding RNAs that are involved in post-transcriptional regulation of gene expression in multicellular organisms by affecting both the stability and translation of mRNAs. miRNAs are transcribed by RNA polymerase II as part of capped and polyadenylated primary transcripts (pri-miRNAs) that can be either protein-coding or non-coding. The primary transcript …							100422915
MIR338	chr17	79099682	79099749	68	microRNA 338	microRNAs (miRNAs) are short (20-24 nt) non-coding RNAs that are involved in post-transcriptional regulation of gene expression in multicellular organisms by affecting both the stability and translation of mRNAs. miRNAs are transcribed by RNA polymerase II as part of capped and polyadenylated primary transcripts (pri-miRNAs) that can be either protein-coding or non-coding. The primary transcript …					MIRN338, hsa-mir-338		442906
MIR1250	chr17	79106995	79107108	114	microRNA 1250	microRNAs (miRNAs) are short (20-24 nt) non-coding RNAs that are involved in post-transcriptional regulation of gene expression in multicellular organisms by affecting both the stability and translation of mRNAs. miRNAs are transcribed by RNA polymerase II as part of capped and polyadenylated primary transcripts (pri-miRNAs) that can be either protein-coding or non-coding. The primary transcript …					MIRN1250, hsa-mir-1250		100302229
AATK	chr17	79091095	79139872	48778	apoptosis-associated tyrosine kinase	The protein encoded by this gene contains a tyrosine kinase domain at the N-terminus and a proline-rich domain at the C-terminus. This gene is induced during apoptosis, and expression of this gene may be a necessary pre-requisite for the induction of growth arrest and/or apoptosis of myeloid precursor cells. This gene has been shown to produce neuronal differentiation in a neuroblastoma cell line…	Rab protein signal transduction, apoptotic process, brain development, negative regulation of axon extension, peptidyl-tyrosine autophosphorylation	axonal growth cone, endoplasmic reticulum, integral component of membrane, mitochondrion, perinuclear region of cytoplasm, recycling endosome	ATP binding, protein binding, protein serine/threonine kinase activity, protein tyrosine kinase activity		LMR1, AATYK, LMTK1, p35BP, AATYK1	n	9625
AATK-AS1	chr17	79139306	79156964	17659	AATK antisense RNA 1								388428
AZI1	chr17	79163392	79196751	33360	5-azacytidine induced 1		G2/M transition of mitotic cell cycle, biological_process, cell differentiation, mitotic cell cycle, multicellular organismal development, spermatogenesis	centrosome, centrosome, cytosol, intracellular membrane-bounded organelle, microtubule cytoskeleton	molecular_function, protein binding		AZ1, ZA1, Cep131	n	22994
ENTHD2	chr17	79202076	79212891	10816	ENTH domain containing 2			cytoplasmic membrane-bounded vesicle, cytosol			C17orf56		146705
C17orf89	chr17	79213110	79215098	1989	chromosome 17 open reading frame 89			mitochondrion					284184
SLC38A10	chr17	79218610	79269139	50530	solute carrier family 38, member 10		amino acid transport, bone development, sodium ion transport	integral component of membrane			PP1744	n	124565
LINC00482	chr17	79276623	79283048	6426	long intergenic non-protein coding RNA 482						C17orf55		284185
TMEM105	chr17	79285071	79304474	19404	transmembrane protein 105			integral component of membrane				n	284186
LOC100130370	chr17	79349698	79359160	9463	uncharacterized LOC100130370								100130370
MIR4740	chr17	79374515	79374578	64	microRNA 4740	microRNAs (miRNAs) are short (20-24 nt) non-coding RNAs that are involved in post-transcriptional regulation of gene expression in multicellular organisms by affecting both the stability and translation of mRNAs. miRNAs are transcribed by RNA polymerase II as part of capped and polyadenylated primary transcripts (pri-miRNAs) that can be either protein-coding or non-coding. The primary transcript …							100616294
BAHCC1	chr17	79373539	79433358	59820	BAH domain and coiled-coil containing 1				DNA binding		BAHD2	n	57597
MIR3186	chr17	79418129	79418214	86	microRNA 3186	microRNAs (miRNAs) are short (20-24 nt) non-coding RNAs that are involved in post-transcriptional regulation of gene expression in multicellular organisms by affecting both the stability and translation of mRNAs. miRNAs are transcribed by RNA polymerase II as part of capped and polyadenylated primary transcripts (pri-miRNAs) that can be either protein-coding or non-coding. The primary transcript …							100422944
ACTG1	chr17	79476996	79479892	2897	actin, gamma 1	Actins are highly conserved proteins that are involved in various types of cell motility, and maintenance of the cytoskeleton. In vertebrates, three main groups of actin isoforms, alpha, beta and gamma have been identified. The alpha actins are found in muscle tissues and are a major constituent of the contractile apparatus. The beta and gamma actins co-exist in most cell types as components of t…	Fc-gamma receptor signaling pathway involved in phagocytosis, adherens junction organization, axon guidance, cell junction assembly, cell-cell junction organization, cellular component movement, innate immune response, sarcomere organization	cytoskeleton, cytosol, extracellular vesicular exosome, filamentous actin, myofibril	ATP binding, identical protein binding, protein binding, structural constituent of cytoskeleton	1	ACT, ACTG, BRWS2, DFNA20, DFNA26	n	71
FSCN2	chr17	79495416	79504156	8741	fascin homolog 2, actin-bundling protein, retinal (Strongylocentrotus purpuratus)	This gene encodes a member of the fascin protein family. Fascins crosslink actin into filamentous bundles within dynamic cell extensions. This family member is proposed to play a role in photoreceptor disk morphogenesis. A mutation in this gene results in one form of autosomal dominant retinitis pigmentosa and macular degeneration. Multiple transcript variants encoding different isoforms have bee…	actin cytoskeleton organization, actin filament bundle assembly, anatomical structure morphogenesis, eye photoreceptor cell development, visual perception	actin cytoskeleton, cytoplasm, stereocilium	actin binding, actin filament binding, protein binding; bridging	1	RFSN, RP30, RP13-766D20.2		25794
C17orf70	chr17	79506910	79519429	12520	chromosome 17 open reading frame 70	FAAP100 is a component of the Fanconi anemia (FA; MIM 277650) core complex and is required for core complex stability and FANCD2 (see MIM 227646) monoubiquitination (Ling et al., 2007 [PubMed 17396147]).[supplied by OMIM, Mar 2008]	DNA repair	cytoplasm, intermediate filament cytoskeleton, nucleolus, nucleoplasm, nucleus	DNA binding, protein binding		FAAP100	n	80233
NPLOC4	chr17	79523912	79604138	80227	nuclear protein localization 4 homolog (S. cerevisiae)		ER-associated ubiquitin-dependent protein catabolic process, Golgi organization, membrane fusion	cytosol, endoplasmic reticulum, nuclear outer membrane-endoplasmic reticulum membrane network, nucleus	protein binding, zinc ion binding		NPL4	n	55666
TSPAN10	chr17	79609348	79615779	6432	tetraspanin 10			integral component of membrane			OCSP	n	83882
PDE6G	chr17	79617488	79623607	6120	phosphodiesterase 6G, cGMP-specific, rod, gamma	This gene encodes the gamma subunit of cyclic GMP-phosphodiesterase, which is composed of alpha- and beta- catalytic subunits and two identical, inhibitory gamma subunits. This gene is expressed in rod photoreceptors and functions in the phototransduction signaling cascade. It is also expressed in a variety of other tissues, and has been shown to regulate the c-Src protein kinase and G-protein-co…	activation of MAPK activity, blood coagulation, negative regulation of catalytic activity, phototransduction; visible light, positive regulation of G-protein coupled receptor protein signaling pathway, positive regulation of epidermal growth factor receptor signaling pathway, regulation of rhodopsin mediated signaling pathway, rhodopsin mediated signaling pathway, visual perception	photoreceptor disc membrane	3';5'-cyclic-GMP phosphodiesterase activity, cGMP binding, enzyme inhibitor activity, protein binding	1	PDEG, RP57	n	5148
OXLD1	chr17	79632065	79633618	1554	oxidoreductase-like domain containing 1			mitochondrion			C17orf90		339229
CCDC137	chr17	79633760	79640936	7177	coiled-coil domain containing 137							n	339230
ARL16	chr17	79648223	79650954	2732	ADP-ribosylation factor-like 16		small GTPase mediated signal transduction	intracellular	GTP binding			n	339231
HGS	chr17	79650961	79669151	18191	hepatocyte growth factor-regulated tyrosine kinase substrate	The protein encoded by this gene regulates endosomal sorting and plays a critical role in the recycling and degradation of membrane receptors. The encoded protein sorts monoubiquitinated membrane proteins into the multivesicular body, targeting these proteins for lysosome-dependent degradation. [provided by RefSeq, Dec 2010]	endosomal transport, endosomal transport, endosome to lysosome transport, epidermal growth factor receptor signaling pathway, intracellular protein transport, negative regulation of JAK-STAT cascade, negative regulation of cell proliferation, negative regulation of epidermal growth factor receptor signaling pathway, regulation of protein catabolic process, signal transduction	cytoplasm, cytosol, early endosome, early endosome membrane, endosome, intracellular membrane-bounded organelle, multivesicular body membrane, secretory granule	metal ion binding, protein binding, protein domain specific binding		HRS	n	9146
MIR6786	chr17	79660786	79660899	114	microRNA mir-6786	microRNAs (miRNAs) are short (20-24 nt) non-coding RNAs that are involved in post-transcriptional regulation of gene expression in multicellular organisms by affecting both the stability and translation of mRNAs. miRNAs are transcribed by RNA polymerase II as part of capped and polyadenylated primary transcripts (pri-miRNAs) that can be either protein-coding or non-coding. The primary transcript …					hsa-mir-6786		102465471
MRPL12	chr17	79670399	79674556	4158	mitochondrial ribosomal protein L12	Mammalian mitochondrial ribosomal proteins are encoded by nuclear genes and help in protein synthesis within the mitochondrion. Mitochondrial ribosomes (mitoribosomes) consist of a small 28S subunit and a large 39S subunit. They have an estimated 75% protein to rRNA composition compared to prokaryotic ribosomes, where this ratio is reversed. Another difference between mammalian mitoribosomes and …	positive regulation of transcription; DNA-templated, transcription from mitochondrial promoter, translation	mitochondrial large ribosomal subunit, mitochondrion	RNA binding, protein binding, structural constituent of ribosome		5c5-2, L12mt, MRPL7, RPML12, MRPL7/L12, MRP-L31/34	n	6182
SLC25A10	chr17	79679265	79688046	8782	solute carrier family 25 (mitochondrial carrier; dicarboxylate transporter), member 10	This gene encodes a member of a family of proteins that translocate small metabolites across the mitochondrial membrane. The encoded protein exchanges dicarboxylates, such as malate and succinate, for phosphate, sulfate, and other small molecules, thereby providing substrates for metabolic processes including the Krebs cycle and fatty acid synthesis. Alternatively spliced transcript variants enco…	carbohydrate metabolic process, cellular nitrogen compound metabolic process, dicarboxylic acid transport, gluconeogenesis, glucose metabolic process, ion transport, mitochondrial transport, small molecule metabolic process, sulfate transport, sulfide oxidation; using sulfide:quinone oxidoreductase, sulfur amino acid catabolic process, sulfur amino acid metabolic process, thiosulfate transport, t…	integral component of membrane, mitochondrial inner membrane, mitochondrion, nucleolus, nucleus	antiporter activity, dicarboxylic acid transmembrane transporter activity, malate transmembrane transporter activity, phosphate ion transmembrane transporter activity, protein binding, succinate transmembrane transporter activity, sulfate transmembrane transporter activity, thiosulfate transmembrane transporter activity		DIC	n	1468
GCGR	chr17	79762009	79771889	9881	glucagon receptor	The protein encoded by this gene is a glucagon receptor that is important in controlling blood glucose levels. Defects in this gene are a cause of non-insulin-dependent diabetes mellitus (NIDDM).[provided by RefSeq, Jan 2010]	adenylate cyclase-activating G-protein coupled receptor signaling pathway, adenylate cyclase-modulating G-protein coupled receptor signaling pathway, cellular response to glucagon stimulus, cellular response to glucagon stimulus, energy reserve metabolic process, exocytosis, generation of precursor metabolites and energy, glucose homeostasis, hormone-mediated signaling pathway, regulation of bloo…	endosome, integral component of membrane, integral component of plasma membrane, plasma membrane	glucagon receptor activity, guanyl-nucleotide exchange factor activity, peptide hormone binding	1	GGR		2642
FAM195B	chr17	79780292	79791167	10876	family with sequence similarity 195, member B								348262
PPP1R27	chr17	79791367	79792926	1560	protein phosphatase 1, regulatory subunit 27		negative regulation of phosphatase activity		phosphatase binding, protein binding, protein phosphatase inhibitor activity		DYSFIP1		116729
P4HB	chr17	79801033	79818544	17512	prolyl 4-hydroxylase, beta polypeptide	This gene encodes the beta subunit of prolyl 4-hydroxylase, a highly abundant multifunctional enzyme that belongs to the protein disulfide isomerase family. When present as a tetramer consisting of two alpha and two beta subunits, this enzyme is involved in hydroxylation of prolyl residues in preprocollagen. This enzyme is also a disulfide isomerase containing two thioredoxin domains that catalyz…	cell redox homeostasis, cellular response to hypoxia, extracellular matrix organization, glycerol ether metabolic process, lipoprotein metabolic process, peptidyl-proline hydroxylation to 4-hydroxy-L-proline, protein folding, regulation of intrinsic apoptotic signaling pathway in response to oxidative stress, response to endoplasmic reticulum stress, small molecule metabolic process	endoplasmic reticulum, endoplasmic reticulum lumen, endoplasmic reticulum-Golgi intermediate compartment, extracellular region, melanosome, plasma membrane, procollagen-proline 4-dioxygenase complex	procollagen-proline 4-dioxygenase activity, protein binding, protein disulfide isomerase activity, protein disulfide oxidoreductase activity, protein heterodimerization activity		DSI, GIT, PDI, PHDB, PDIA1, PO4DB, PO4HB, PROHB, ERBA2L, P4Hbeta	n	5034
ARHGDIA	chr17	79825596	79829282	3687	Rho GDP dissociation inhibitor (GDI) alpha	Aplysia Ras-related homologs (ARHs), also called Rho genes, belong to the RAS gene superfamily encoding small guanine nucleotide exchange (GTP/GDP) factors. The ARH proteins may be kept in the inactive, GDP-bound state by interaction with GDP dissociation inhibitors, such as ARHGDIA (Leffers et al., 1993 [PubMed 8262133]).[supplied by OMIM, Jan 2009]	Rho protein signal transduction, cellular component movement, negative regulation of apoptotic process, negative regulation of axonogenesis, negative regulation of cell adhesion, neurotrophin TRK receptor signaling pathway, positive regulation of axonogenesis, regulation of axonogenesis, regulation of protein localization, regulation of small GTPase mediated signal transduction, small GTPase medi…	cytoskeleton, cytosol, immunological synapse	GTPase activator activity, Rho GDP-dissociation inhibitor activity, protein binding		GDIA1, NPHS8, RHOGDI, RHOGDI-1	n	396
ALYREF	chr17	79845710	79849462	3753	Aly/REF export factor	The protein encoded by this gene is a heat stable, nuclear protein and functions as a molecular chaperone. It is thought to regulate dimerization, DNA binding, and transcriptional activity of basic region-leucine zipper (bZIP) proteins. [provided by RefSeq, Jul 2008]	RNA splicing, gene expression, mRNA 3'-end processing, mRNA export from nucleus, mRNA export from nucleus, mRNA splicing; via spliceosome, mRNA splicing; via spliceosome, modulation by virus of host morphology or physiology, positive regulation of DNA-templated transcription; elongation, regulation of DNA recombination, replication fork processing, termination of RNA polymerase II transcription, …	catalytic step 2 spliceosome, cytosol, exon-exon junction complex, nuclear speck, nucleolus, nucleoplasm, nucleus, transcription export complex	RNA binding, nucleotide binding, protein binding		ALY, BEF, REF, THOC4, ALY/REF		10189
ANAPC11	chr17	79849598	79858363	8766	anaphase promoting complex subunit 11		anaphase-promoting complex-dependent proteasomal ubiquitin-dependent protein catabolic process, mitosis, mitotic cell cycle, mitotic spindle assembly checkpoint, negative regulation of ubiquitin-protein ligase activity involved in mitotic cell cycle, positive regulation of ubiquitin-protein ligase activity involved in mitotic cell cycle, protein K11-linked ubiquitination, protein ubiquitination, …	anaphase-promoting complex, cytosol, nucleoplasm	ubiquitin-protein ligase activity, zinc ion binding		APC11, Apc11p, HSPC214	n	51529
NPB	chr17	79860071	79860781	711	neuropeptide B	Neuropeptide B (NPB) is an endogenous peptide ligand for G protein-coupled receptor-7 (GPR7; MIM 600730).[supplied by OMIM, Apr 2004]	G-protein coupled receptor signaling pathway, neuropeptide signaling pathway	extracellular region	G-protein coupled receptor binding, protein binding		L7, PPL7, PPNPB		256933
PCYT2	chr17	79860776	79869353	8578	phosphate cytidylyltransferase 2, ethanolamine	This gene encodes an enzyme that catalyzes the formation of CDP-ethanolamine from CTP and phosphoethanolamine in the Kennedy pathway of phospholipid synthesis. Alternative splicing results in multiple transcript variants. [provided by RefSeq, May 2010]	glycerophospholipid biosynthetic process, phosphatidylethanolamine biosynthetic process, phosphatidylethanolamine biosynthetic process, phospholipid biosynthetic process, phospholipid metabolic process, small molecule metabolic process	cellular_component, endoplasmic reticulum membrane	ethanolamine-phosphate cytidylyltransferase activity		ET	n	5833
SIRT7	chr17	79869814	79876058	6245	sirtuin 7	This gene encodes a member of the sirtuin family of proteins, homologs to the yeast Sir2 protein. Members of the sirtuin family are characterized by a sirtuin core domain and grouped into four classes. The functions of human sirtuins have not yet been determined; however, yeast sirtuin proteins are known to regulate epigenetic gene silencing and suppress recombination of rDNA. Studies suggest tha…	histone H3 deacetylation, negative regulation of transcription from RNA polymerase II promoter, positive regulation of transcription on exit from mitosis, rRNA transcription	cytoplasm, nucleolus, nucleolus organizer region	NAD+ binding, NAD-dependent histone deacetylase activity (H3-K18 specific), chromatin binding, metal ion binding, protein binding		SIR2L7	n	51547
MAFG	chr17	79876144	79885587	9444	v-maf avian musculoaponeurotic fibrosarcoma oncogene homolog G	Globin gene expression is regulated through nuclear factor erythroid-2 (NFE2) elements located in enhancer-like locus control regions positioned many kb upstream of alpha- and beta-gene clusters (summarized by Blank et al., 1997 [PubMed 9166829]). NFE2 DNA-binding activity consists of a heterodimer containing a ubiquitous small Maf protein (MafF, MIM 604877; MafG; or MafK, MIM 600197) and the tis…	adult behavior, blood coagulation, in utero embryonic development, regulation of cell proliferation, regulation of cellular pH, regulation of epidermal cell differentiation, transcription; DNA-templated	nucleoplasm	protein heterodimerization activity, sequence-specific DNA binding, sequence-specific DNA binding transcription factor activity		hMAF	n	4097
MAFG-AS1	chr17	79885704	79888629	2926	MAFG antisense RNA 1 (head to head)								92659
PYCR1	chr17	79890261	79895204	4944	pyrroline-5-carboxylate reductase 1	This gene encodes an enzyme that catalyzes the NAD(P)H-dependent conversion of pyrroline-5-carboxylate to proline. This enzyme may also play a physiologic role in the generation of NADP(+) in some cell types. The protein forms a homopolymer and localizes to the mitochondrion. Alternative splicing results in multiple transcript variants. [provided by RefSeq, Aug 2013]	L-proline biosynthetic process, cellular amino acid biosynthetic process, cellular nitrogen compound metabolic process, cellular response to oxidative stress, proline biosynthetic process, small molecule metabolic process	mitochondrial matrix, mitochondrion	identical protein binding, pyrroline-5-carboxylate reductase activity, pyrroline-5-carboxylate reductase activity	1	P5C, P5CR, PRO3, PYCR, PIG45, PP222, ARCL2B, ARCL3B	n	5831
MYADML2	chr17	79897520	79905109	7590	myeloid-associated differentiation marker-like 2			integral component of membrane				n	255275
NOTUM	chr17	79910382	79919057	8676	notum pectinacetylesterase homolog (Drosophila)			extracellular region	hydrolase activity			n	147111
ASPSCR1	chr17	79935425	79975282	39858	alveolar soft part sarcoma chromosome region, candidate 1	The protein encoded by this gene contains a UBX domain and interacts with glucose transporter type 4 (GLUT4). This protein is a tether, which sequesters the GLUT4 in intracellular vesicles in muscle and fat cells in the absence of insulin, and redistributes the GLUT4 to the plasma membrane within minutes of insulin stimulation. Translocation t(X;17)(p11;q25) of this gene with transcription factor…	biological_process, glucose homeostasis, intracellular protein transport, regulation of glucose import	cellular_component, cytoplasmic side of plasma membrane, cytosol, endomembrane system, extrinsic component of membrane, nucleus, perinuclear region of cytoplasm, vesicle membrane	molecular_function, protein binding	1	TUG, ASPL, ASPS, RCC17, UBXD9, UBXN9, ASPCR1	y	79058
STRA13	chr17	79976578	79980785	4208	stimulated by retinoic acid 13		DNA repair, kinetochore assembly, mitosis, positive regulation of protein ubiquitination, replication fork processing, resolution of meiotic recombination intermediates	FANCM-MHF complex, Fanconi anaemia nuclear complex, condensed chromosome kinetochore	DNA binding, double-stranded DNA binding, protein binding		D9, MHF2, CENPX, CENP-X, FAAP10	n	201254
LRRC45	chr17	79981279	79989027	7749	leucine rich repeat containing 45			centrosome				n	201255
RAC3	chr17	79989531	79992080	2550	ras-related C3 botulinum toxin substrate 3 (rho family, small GTP binding protein Rac3)	The protein encoded by this gene is a GTPase which belongs to the RAS superfamily of small GTP-binding proteins. Members of this superfamily appear to regulate a diverse array of cellular events, including the control of cell growth, cytoskeletal reorganization, and the activation of protein kinases. [provided by RefSeq, Jul 2008]	GTP catabolic process, actin cytoskeleton organization, cell projection assembly, intracellular signal transduction, neuromuscular process controlling balance, neuron projection development, regulation of small GTPase mediated signal transduction, small GTPase mediated signal transduction	cytosol, endomembrane system, filamentous actin, growth cone, lamellipodium, neuron projection, neuronal cell body, plasma membrane	GTP binding, GTPase activity, protein binding			n	5881
DCXR	chr17	79993756	79995573	1818	dicarbonyl/L-xylulose reductase	The protein encoded by this gene acts as a homotetramer to catalyze diacetyl reductase and L-xylulose reductase reactions. The encoded protein may play a role in the uronate cycle of glucose metabolism and in the cellular osmoregulation in the proximal renal tubules. Defects in this gene are a cause of pentosuria. Two transcript variants encoding different isoforms have been found for this gene.[…	D-xylose metabolic process, NADP metabolic process, glucose metabolic process, oxidation-reduction process, protein homotetramerization, xylulose metabolic process	brush border, cytoplasmic microtubule, membrane, microvillus	L-xylulose reductase (NADP+) activity, oxidoreductase activity; acting on NAD(P)H; quinone or similar compound as acceptor	1	XR, DCR, HCR2, P34H, HCRII, KIDCR, SDR20C1	n	51181
RFNG	chr17	80005777	80009650	3874	RFNG O-fucosylpeptide 3-beta-N-acetylglucosaminyltransferase		cell differentiation, nervous system development, organ morphogenesis, pattern specification process, positive regulation of Notch signaling pathway, positive regulation of protein binding	extracellular region, integral component of Golgi membrane	O-fucosylpeptide 3-beta-N-acetylglucosaminyltransferase activity, metal ion binding, molecular_function			n	5986
GPS1	chr17	80009762	80015346	5585	G protein pathway suppressor 1	This gene is known to suppress G-protein and mitogen-activated signal transduction in mammalian cells. The encoded protein shares significant similarity with Arabidopsis FUS6, which is a regulator of light-mediated signal transduction in plant cells. Two alternatively spliced transcript variants encoding different isoforms have been found for this gene. [provided by RefSeq, Jul 2008]	JNK cascade, cell cycle, cullin deneddylation, inactivation of MAPK activity	COP9 signalosome, cytoplasm	GTPase inhibitor activity, protein binding		CSN1, COPS1	n	2873
DUS1L	chr17	80015747	80023697	7951	dihydrouridine synthase 1-like (S. cerevisiae)				flavin adenine dinucleotide binding, tRNA dihydrouridine synthase activity		DUS1, PP3111	n	64118
FASN	chr17	80036213	80056106	19894	fatty acid synthase	The enzyme encoded by this gene is a multifunctional protein. Its main function is to catalyze the synthesis of palmitate from acetyl-CoA and malonyl-CoA, in the presence of NADPH, into long-chain saturated fatty acids. In some cancer cell lines, this protein has been found to be fused with estrogen receptor-alpha (ER-alpha), in which the N-terminus of FAS is fused in-frame with the C-terminus of…	acetyl-CoA metabolic process, cellular lipid metabolic process, cellular response to interleukin-4, energy reserve metabolic process, fatty acid biosynthetic process, fatty acid metabolic process, long-chain fatty-acyl-CoA biosynthetic process, pantothenate metabolic process, positive regulation of cellular metabolic process, small molecule metabolic process, triglyceride biosynthetic process, vi…	Golgi apparatus, cytoplasm, cytosol, glycogen granule, melanosome, mitochondrion, plasma membrane	3-hydroxyoctanoyl-[acyl-carrier-protein] dehydratase activity, 3-hydroxypalmitoyl-[acyl-carrier-protein] dehydratase activity, 3-oxoacyl-[acyl-carrier-protein] reductase (NADPH) activity, 3-oxoacyl-[acyl-carrier-protein] synthase activity, NADPH binding, [acyl-carrier-protein] S-acetyltransferase activity, [acyl-carrier-protein] S-malonyltransferase activity, drug binding, enoyl-[acyl-carrier-pro…		FAS, OA-519, SDR27X1	n	2194
CCDC57	chr17	80059345	80170689	111345	coiled-coil domain containing 57							n	284001
SLC16A3	chr17	80186281	80197375	11095	solute carrier family 16 (monocarboxylate transporter), member 3	Lactic acid and pyruvate transport across plasma membranes is catalyzed by members of the proton-linked monocarboxylate transporter (MCT) family, which has been designated solute carrier family-16. Each MCT appears to have slightly different substrate and inhibitor specificities and transport kinetics, which are related to the metabolic requirements of the tissues in which it is found. The MCTs, …	blood coagulation, cellular metabolic process, leukocyte migration, monocarboxylic acid transport, pyruvate metabolic process, small molecule metabolic process, transmembrane transport	actin cytoskeleton, integral component of plasma membrane, membrane, nuclear membrane, plasma membrane, plasma membrane	monocarboxylic acid transmembrane transporter activity, secondary active monocarboxylate transmembrane transporter activity, symporter activity		MCT3, MCT4, MCT 3, MCT 4, MCT-3, MCT-4	n	9123
MIR6787	chr17	80194543	80194604	62	microRNA mir-6787	microRNAs (miRNAs) are short (20-24 nt) non-coding RNAs that are involved in post-transcriptional regulation of gene expression in multicellular organisms by affecting both the stability and translation of mRNAs. miRNAs are transcribed by RNA polymerase II as part of capped and polyadenylated primary transcripts (pri-miRNAs) that can be either protein-coding or non-coding. The primary transcript …					hsa-mir-6787		102465472
CSNK1D	chr17	80200536	80231594	31059	casein kinase 1, delta	This gene is a member of the casein kinase I (CKI) gene family whose members have been implicated in the control of cytoplasmic and nuclear processes, including DNA replication and repair. The encoded protein is highly similar to the mouse and rat CK1 delta homologs. Two transcript variants encoding different isoforms have been found for this gene. [provided by RefSeq, Jul 2008]	DNA repair, G2/M transition of mitotic cell cycle, Wnt signaling pathway, circadian regulation of gene expression, mitotic cell cycle, positive regulation of canonical Wnt signaling pathway, positive regulation of proteasomal ubiquitin-dependent protein catabolic process, positive regulation of protein phosphorylation, protein phosphorylation, regulation of circadian rhythm, signal transduction, …	Golgi apparatus, centrosome, cytosol, nucleus, perinuclear region of cytoplasm, plasma membrane, spindle, spindle microtubule	ATP binding, protein binding, protein kinase activity, protein kinase activity, protein kinase activity, protein serine/threonine kinase activity, tau-protein kinase activity		ASPS, HCKID, FASPS2, CKIdelta	n	1453
CD7	chr17	80272745	80275480	2736	CD7 molecule	This gene encodes a transmembrane protein which is a member of the immunoglobulin superfamily. This protein is found on thymocytes and mature T cells. It plays an essential role in T-cell interactions and also in T-cell/B-cell interaction during early lymphoid development. [provided by RefSeq, Jul 2008]	T cell activation, homeostasis of number of cells within a tissue, immune response, transmembrane receptor protein tyrosine kinase signaling pathway	integral component of membrane, membrane, plasma membrane	receptor activity		GP40, TP41, Tp40, LEU-9	n	924
SECTM1	chr17	80278899	80291921	13023	secreted and transmembrane 1	This gene encodes a transmembrane and secreted protein with characteristics of a type 1a transmembrane protein. It is found in a perinuclear Golgi-like pattern and thought to be involved in hematopoietic and/or immune system processes. [provided by RefSeq, Jul 2008]	immune response, mesoderm development, positive regulation of I-kappaB kinase/NF-kappaB signaling, signal transduction	Golgi apparatus, extracellular space, integral component of membrane, plasma membrane	cytokine activity, signal transducer activity		K12	n	6398
TEX19	chr17	80317122	80321652	4531	testis expressed 19			nucleus				n	400629
UTS2R	chr17	80332200	80333370	1171	urotensin 2 receptor		blood circulation, negative regulation of blood pressure, negative regulation of glomerular filtration, negative regulation of renal sodium excretion, negative regulation of urine volume, positive regulation of angiogenesis, positive regulation of blood pressure, positive regulation of cell growth, positive regulation of circadian sleep/wake cycle; REM sleep, positive regulation of circadian slee…	early endosome, integral component of membrane, membrane, plasma membrane, recycling endosome	G-protein coupled receptor activity, urotensin II receptor activity		UTR, UTR2, GPR14, UR-2-R	n	2837
OGFOD3	chr17	80347085	80376513	29429	2-oxoglutarate and iron-dependent oxygenase domain containing 3			integral component of membrane	L-ascorbic acid binding, iron ion binding, oxidoreductase activity; acting on paired donors; with incorporation or reduction of molecular oxygen; 2-oxoglutarate as one donor; and incorporation of one atom each of oxygen into both donors		C17orf101		79701
HEXDC	chr17	80376251	80400516	24266	hexosaminidase (glycosyl hydrolase family 20, catalytic domain) containing		carbohydrate metabolic process	cytoplasm, nucleus	beta-N-acetylhexosaminidase activity			n	284004
C17orf62	chr17	80400462	80408707	8246	chromosome 17 open reading frame 62			integral component of membrane	protein binding			n	79415
NARF	chr17	80416059	80446143	30085	nuclear prelamin A recognition factor	Several proteins have been found to be prenylated and methylated at their carboxyl-terminal ends. Prenylation was initially believed to be important only for membrane attachment. However, another role for prenylation appears to be its importance in protein-protein interactions. The only nuclear proteins known to be prenylated in mammalian cells are prelamin A- and B-type lamins. Prelamin A is far…		lamin filament, nuclear lamina, nuclear lumen	lamin binding		IOP2	n	26502
FOXK2	chr17	80477593	80562483	84891	forkhead box K2	The protein encoded by this gene contains a fork head DNA binding domain. This protein can bind to the purine-rich motifs of the HIV long terminal repeat (LTR), and to the similar purine-rich motif in the interleukin 2 (IL2) promoter. It may be involved in the regulation of viral and cellular promoter elements. [provided by RefSeq, Jul 2008]	embryo development, pattern specification process, regulation of transcription from RNA polymerase II promoter, regulation of transcription; DNA-templated, tissue development, transcription; DNA-templated	intracellular membrane-bounded organelle, nucleolus, nucleus, nucleus	DNA binding; bending, magnesium ion binding, protein binding, sequence-specific DNA binding, sequence-specific DNA binding transcription factor activity		ILF, ILF1, ILF-1	n	3607
WDR45B	chr17	80572437	80606411	33975	WD repeat domain 45B	This gene encodes a member of the WIPI or SVP1 family of WD40 repeat-containing proteins. The protein contains seven WD40 repeats that are thought to fold into a beta-propeller structure that mediates protein-protein interactions, and a conserved motif for interaction with phospholipids. The human genome contains several pseudogenes of this gene. [provided by RefSeq, Jul 2008]	autophagic vacuole assembly	cytoplasm	phosphatidylinositol-3;5-bisphosphate binding, phosphatidylinositol-3-phosphate binding		WIPI3, WDR45L, WIPI-3		56270
RAB40B	chr17	80614942	80656598	41657	RAB40B, member RAS oncogene family	The protein encoded by this gene has similarity to a yeast protein which suggests a role of the gene product in regulating secretory vesicles. [provided by RefSeq, Jul 2008]	protein transport, protein ubiquitination, small GTPase mediated signal transduction	plasma membrane	GTP binding		RAR, SEC4L	n	10966
FN3KRP	chr17	80674581	80685893	11313	fructosamine 3 kinase related protein	A high concentration of glucose can result in non-enzymatic oxidation of proteins by reaction of glucose and lysine residues (glycation). Proteins modified in this way are less active or functional. This gene encodes an enzyme which catalyzes the phosphorylation of psicosamines and ribulosamines compared to the neighboring gene which encodes a highly similar enzyme, fructosamine-3-kinase, which h…			kinase activity		FN3KL	n	79672
FN3K	chr17	80693451	80709073	15623	fructosamine 3 kinase	A high concentration of glucose can result in non-enzymatic oxidation of proteins by reaction of glucose and lysine residues (glycation). Proteins modified in this way, fructosamines, are less active or functional. This gene encodes an enzyme which catalyzes the phosphorylation of fructosamines which may result in deglycation. [provided by RefSeq, Feb 2012]	fructoselysine metabolic process	cellular_component	fructosamine-3-kinase activity			n	64122
ZNF750	chr17	80787309	80797931	10623	zinc finger protein 750	This gene encodes a protein with a nuclear localization site and a C2H2 zinc finger domain. Mutations in this gene have been associated with seborrhea-like dermatitis with psoriasiform elements. [provided by RefSeq, Jul 2008]	cell differentiation, epidermis development, positive regulation of transcription from RNA polymerase II promoter	nucleus	RNA polymerase II core promoter proximal region sequence-specific DNA binding transcription factor activity involved in positive regulation of transcription, core promoter sequence-specific DNA binding, metal ion binding	1	ZFP750	n	79755
TBCD	chr17	80709939	80901062	191124	tubulin folding cofactor D	Cofactor D is one of four proteins (cofactors A, D, E, and C) involved in the pathway leading to correctly folded beta-tubulin from folding intermediates. Cofactors A and D are believed to play a role in capturing and stabilizing beta-tubulin intermediates in a quasi-native confirmation. Cofactor E binds to the cofactor D/beta-tubulin complex; interaction with cofactor C then causes the release o…	'de novo' posttranslational protein folding, adherens junction assembly, cellular protein metabolic process, negative regulation of cell-substrate adhesion, negative regulation of microtubule polymerization, positive regulation of GTPase activity, positive regulation of GTPase activity, post-chaperonin tubulin folding pathway, protein folding, protein folding, tight junction assembly	adherens junction, cytoplasm, lateral plasma membrane, microtubule, tight junction	GTPase activator activity, GTPase activator activity, beta-tubulin binding, chaperone binding, protein binding		tfcD, SSD-1	n	6904
B3GNTL1	chr17	80901666	81009686	108021	UDP-GlcNAc:betaGal beta-1,3-N-acetylglucosaminyltransferase-ike 1						B3GNT8	n	359818
METRNL	chr17	81037566	81052591	15026	meteorin, glial cell differentiation regulator-like			extracellular region				n	284207
Very high copy gain event on chromosome 19 containing 181 genes
#chr19:53,651,764-56,853,923 (3,202,159)
Gene Symbol	Chromosome	Start	End	Length	Name	Description	Biological Process	Cellular Component	Molecular Function	OMIM MorbidMap count	Other Aliases	Sanger Gene Census	LocusLink ID
ZNF347	chr19	53641956	53662322	20367	zinc finger protein 347		regulation of transcription; DNA-templated, transcription; DNA-templated	nucleus	DNA binding, metal ion binding		ZNF1111	n	84671
ZNF665	chr19	53666551	53696619	30069	zinc finger protein 665		regulation of transcription; DNA-templated, transcription; DNA-templated	nucleus	DNA binding, metal ion binding		ZFP160L	n	79788
ZNF818P	chr19	53716200	53719355	3156	zinc finger protein 818, pseudogene		regulation of transcription; DNA-templated, transcription; DNA-templated	nucleus	DNA binding, metal ion binding		ZNF818		390963
ZNF677	chr19	53738637	53758111	19475	zinc finger protein 677		regulation of transcription; DNA-templated, transcription; DNA-templated	nucleus	DNA binding, metal ion binding			n	342926
VN1R2	chr19	53761544	53762855	1312	vomeronasal 1 receptor 2		response to pheromone	integral component of membrane, plasma membrane	pheromone receptor activity		V1RL2	n	317701
VN1R4	chr19	53770012	53770918	907	vomeronasal 1 receptor 4		response to pheromone	actin cytoskeleton, cytoplasm, integral component of membrane, plasma membrane	pheromone receptor activity		V1RL4	n	317703
FAM90A27P	chr19	53785542	53787602	2061	family with sequence similarity 90, member A27, pseudogene								646508
BIRC8	chr19	53792853	53794875	2023	baculoviral IAP repeat containing 8		negative regulation of cysteine-type endopeptidase activity involved in apoptotic process, negative regulation of neuron apoptotic process	cytosol, nucleus, perinuclear region of cytoplasm, protein complex	protease binding, scaffold protein binding, zinc ion binding		ILP2, ILP-2, hILP2	n	112401
ZNF845	chr19	53837001	53858122	21122	zinc finger protein 845		regulation of transcription; DNA-templated, transcription; DNA-templated	nucleus	DNA binding, metal ion binding			n	91664
ZNF525	chr19	53868967	53889841	20875	zinc finger protein 525		regulation of transcription; DNA-templated, transcription; DNA-templated	nucleus	DNA binding, metal ion binding				170958
ZNF765	chr19	53898396	53915262	16867	zinc finger protein 765		regulation of transcription; DNA-templated, transcription; DNA-templated	nucleus	DNA binding, metal ion binding			n	91661
TPM3P9	chr19	53935226	53947925	12700	tropomyosin 3 pseudogene 9								147804
ZNF761	chr19	53935226	53961515	26290	zinc finger protein 761		regulation of transcription; DNA-templated, transcription; DNA-templated	nucleus	DNA binding, metal ion binding		ZNF468	n	388561
ZNF813	chr19	53970988	53997546	26559	zinc finger protein 813		regulation of transcription; DNA-templated, transcription; DNA-templated	nucleus	DNA binding, metal ion binding			n	126017
ZNF331	chr19	54024176	54083523	59348	zinc finger protein 331	This gene encodes a zinc finger protein containing a KRAB (Kruppel-associated box) domain found in transcriptional repressors. A pseudogene of this gene is located on chromosome 17. Multiple alternatively spliced variants, encoding the same protein, have been identified. [provided by RefSeq, Dec 2011]	regulation of transcription; DNA-templated, transcription; DNA-templated	nucleus	DNA binding, zinc ion binding		RITA, ZNF361, ZNF463	y	55422
LOC284379	chr19	54102884	54106751	3868	solute carrier family 7 (cationic amino acid transporter, y+ system), member 3 pseudogene			integral component of membrane					284379
DPRX	chr19	54135309	54140263	4955	divergent-paired related homeobox	Homeobox genes encode DNA-binding proteins, many of which are thought to be involved in early embryonic development. Homeobox genes encode a DNA-binding domain of 60 to 63 amino acids referred to as the homeodomain. This gene is a member of the DPRX homeobox gene family. Evidence of mRNA expression has not yet been found for this gene. Multiple, related processed pseudogenes have been found which…	transcription; DNA-templated	nucleus	sequence-specific DNA binding, sequence-specific DNA binding transcription factor activity			n	503834
MIR512-1	chr19	54169932	54170016	85	microRNA 512-1	microRNAs (miRNAs) are short (20-24 nt) non-coding RNAs that are involved in post-transcriptional regulation of gene expression in multicellular organisms by affecting both the stability and translation of mRNAs. miRNAs are transcribed by RNA polymerase II as part of capped and polyadenylated primary transcripts (pri-miRNAs) that can be either protein-coding or non-coding. The primary transcript …					MIRN512-1		574458
MIR512-2	chr19	54169926	54170024	99	microRNA 512-2	microRNAs (miRNAs) are short (20-24 nt) non-coding RNAs that are involved in post-transcriptional regulation of gene expression in multicellular organisms by affecting both the stability and translation of mRNAs. miRNAs are transcribed by RNA polymerase II as part of capped and polyadenylated primary transcripts (pri-miRNAs) that can be either protein-coding or non-coding. The primary transcript …					MIRN512-2		574459
MIR512-1	chr19	54172416	54172500	85	microRNA 512-1	microRNAs (miRNAs) are short (20-24 nt) non-coding RNAs that are involved in post-transcriptional regulation of gene expression in multicellular organisms by affecting both the stability and translation of mRNAs. miRNAs are transcribed by RNA polymerase II as part of capped and polyadenylated primary transcripts (pri-miRNAs) that can be either protein-coding or non-coding. The primary transcript …					MIRN512-1		574458
MIR512-2	chr19	54172410	54172508	99	microRNA 512-2	microRNAs (miRNAs) are short (20-24 nt) non-coding RNAs that are involved in post-transcriptional regulation of gene expression in multicellular organisms by affecting both the stability and translation of mRNAs. miRNAs are transcribed by RNA polymerase II as part of capped and polyadenylated primary transcripts (pri-miRNAs) that can be either protein-coding or non-coding. The primary transcript …					MIRN512-2		574459
MIR1323	chr19	54175221	54175294	74	microRNA 1323	microRNAs (miRNAs) are short (20-24 nt) non-coding RNAs that are involved in post-transcriptional regulation of gene expression in multicellular organisms by affecting both the stability and translation of mRNAs. miRNAs are transcribed by RNA polymerase II as part of capped and polyadenylated primary transcripts (pri-miRNAs) that can be either protein-coding or non-coding. The primary transcript …					MIRN1323, hsa-mir-1323		100302255
MIR498	chr19	54177450	54177574	125	microRNA 498	microRNAs (miRNAs) are short (20-24 nt) non-coding RNAs that are involved in post-transcriptional regulation of gene expression in multicellular organisms by affecting both the stability and translation of mRNAs. miRNAs are transcribed by RNA polymerase II as part of capped and polyadenylated primary transcripts (pri-miRNAs) that can be either protein-coding or non-coding. The primary transcript …					MIRN498, hsa-mir-498		574460
MIR520E	chr19	54178964	54179051	88	microRNA 520e	microRNAs (miRNAs) are short (20-24 nt) non-coding RNAs that are involved in post-transcriptional regulation of gene expression in multicellular organisms by affecting both the stability and translation of mRNAs. miRNAs are transcribed by RNA polymerase II as part of capped and polyadenylated primary transcripts (pri-miRNAs) that can be either protein-coding or non-coding. The primary transcript …					MIRN520E		574461
MIR515-1	chr19	54182256	54182339	84	microRNA 515-1	microRNAs (miRNAs) are short (20-24 nt) non-coding RNAs that are involved in post-transcriptional regulation of gene expression in multicellular organisms by affecting both the stability and translation of mRNAs. miRNAs are transcribed by RNA polymerase II as part of capped and polyadenylated primary transcripts (pri-miRNAs) that can be either protein-coding or non-coding. The primary transcript …					MIRN515-1		574462
MIR515-2	chr19	54182256	54182339	84	microRNA 515-2	microRNAs (miRNAs) are short (20-24 nt) non-coding RNAs that are involved in post-transcriptional regulation of gene expression in multicellular organisms by affecting both the stability and translation of mRNAs. miRNAs are transcribed by RNA polymerase II as part of capped and polyadenylated primary transcripts (pri-miRNAs) that can be either protein-coding or non-coding. The primary transcript …					MIRN515-2		574465
MIR519E	chr19	54183193	54183277	85	microRNA 519e	microRNAs (miRNAs) are short (20-24 nt) non-coding RNAs that are involved in post-transcriptional regulation of gene expression in multicellular organisms by affecting both the stability and translation of mRNAs. miRNAs are transcribed by RNA polymerase II as part of capped and polyadenylated primary transcripts (pri-miRNAs) that can be either protein-coding or non-coding. The primary transcript …					MIRN519E		574463
MIR520F	chr19	54185412	54185499	88	microRNA 520f	microRNAs (miRNAs) are short (20-24 nt) non-coding RNAs that are involved in post-transcriptional regulation of gene expression in multicellular organisms by affecting both the stability and translation of mRNAs. miRNAs are transcribed by RNA polymerase II as part of capped and polyadenylated primary transcripts (pri-miRNAs) that can be either protein-coding or non-coding. The primary transcript …					MIRN520F		574464
MIR515-1	chr19	54188262	54188345	84	microRNA 515-1	microRNAs (miRNAs) are short (20-24 nt) non-coding RNAs that are involved in post-transcriptional regulation of gene expression in multicellular organisms by affecting both the stability and translation of mRNAs. miRNAs are transcribed by RNA polymerase II as part of capped and polyadenylated primary transcripts (pri-miRNAs) that can be either protein-coding or non-coding. The primary transcript …					MIRN515-1		574462
MIR515-2	chr19	54188262	54188345	84	microRNA 515-2	microRNAs (miRNAs) are short (20-24 nt) non-coding RNAs that are involved in post-transcriptional regulation of gene expression in multicellular organisms by affecting both the stability and translation of mRNAs. miRNAs are transcribed by RNA polymerase II as part of capped and polyadenylated primary transcripts (pri-miRNAs) that can be either protein-coding or non-coding. The primary transcript …					MIRN515-2		574465
MIR519C	chr19	54189722	54189809	88	microRNA 519c	microRNAs (miRNAs) are short (20-24 nt) non-coding RNAs that are involved in post-transcriptional regulation of gene expression in multicellular organisms by affecting both the stability and translation of mRNAs. miRNAs are transcribed by RNA polymerase II as part of capped and polyadenylated primary transcripts (pri-miRNAs) that can be either protein-coding or non-coding. The primary transcript …					MIRN519C		574466
MIR1283-1	chr19	54191734	54191821	88	microRNA 1283-1	microRNAs (miRNAs) are short (20-24 nt) non-coding RNAs that are involved in post-transcriptional regulation of gene expression in multicellular organisms by affecting both the stability and translation of mRNAs. miRNAs are transcribed by RNA polymerase II as part of capped and polyadenylated primary transcripts (pri-miRNAs) that can be either protein-coding or non-coding. The primary transcript …					MIRN1283-1, hsa-mir-1283-1		100302265
MIR520A	chr19	54194134	54194219	86	microRNA 520a	microRNAs (miRNAs) are short (20-24 nt) non-coding RNAs that are involved in post-transcriptional regulation of gene expression in multicellular organisms by affecting both the stability and translation of mRNAs. miRNAs are transcribed by RNA polymerase II as part of capped and polyadenylated primary transcripts (pri-miRNAs) that can be either protein-coding or non-coding. The primary transcript …					MIRN520A		574467
MIR526B	chr19	54197646	54197729	84	microRNA 526b	microRNAs (miRNAs) are short (20-24 nt) non-coding RNAs that are involved in post-transcriptional regulation of gene expression in multicellular organisms by affecting both the stability and translation of mRNAs. miRNAs are transcribed by RNA polymerase II as part of capped and polyadenylated primary transcripts (pri-miRNAs) that can be either protein-coding or non-coding. The primary transcript …					MIRN526B		574468
MIR519B	chr19	54198466	54198547	82	microRNA 519b	microRNAs (miRNAs) are short (20-24 nt) non-coding RNAs that are involved in post-transcriptional regulation of gene expression in multicellular organisms by affecting both the stability and translation of mRNAs. miRNAs are transcribed by RNA polymerase II as part of capped and polyadenylated primary transcripts (pri-miRNAs) that can be either protein-coding or non-coding. The primary transcript …					MIRN519B		574469
MIR525	chr19	54200786	54200871	86	microRNA 525	microRNAs (miRNAs) are short (20-24 nt) non-coding RNAs that are involved in post-transcriptional regulation of gene expression in multicellular organisms by affecting both the stability and translation of mRNAs. miRNAs are transcribed by RNA polymerase II as part of capped and polyadenylated primary transcripts (pri-miRNAs) that can be either protein-coding or non-coding. The primary transcript …					MIRN525, hsa-mir-525		574470
MIR523	chr19	54201638	54201725	88	microRNA 523	microRNAs (miRNAs) are short (20-24 nt) non-coding RNAs that are involved in post-transcriptional regulation of gene expression in multicellular organisms by affecting both the stability and translation of mRNAs. miRNAs are transcribed by RNA polymerase II as part of capped and polyadenylated primary transcripts (pri-miRNAs) that can be either protein-coding or non-coding. The primary transcript …					MIRN523, hsa-mir-523		574471
MIR518F	chr19	54203268	54203355	88	microRNA 518f	microRNAs (miRNAs) are short (20-24 nt) non-coding RNAs that are involved in post-transcriptional regulation of gene expression in multicellular organisms by affecting both the stability and translation of mRNAs. miRNAs are transcribed by RNA polymerase II as part of capped and polyadenylated primary transcripts (pri-miRNAs) that can be either protein-coding or non-coding. The primary transcript …					MIRN518F		574472
MIR520B	chr19	54204480	54204541	62	microRNA 520b	microRNAs (miRNAs) are short (20-24 nt) non-coding RNAs that are involved in post-transcriptional regulation of gene expression in multicellular organisms by affecting both the stability and translation of mRNAs. miRNAs are transcribed by RNA polymerase II as part of capped and polyadenylated primary transcripts (pri-miRNAs) that can be either protein-coding or non-coding. The primary transcript …					MIRN520B		574473
MIR518B	chr19	54205990	54206073	84	microRNA 518b	microRNAs (miRNAs) are short (20-24 nt) non-coding RNAs that are involved in post-transcriptional regulation of gene expression in multicellular organisms by affecting both the stability and translation of mRNAs. miRNAs are transcribed by RNA polymerase II as part of capped and polyadenylated primary transcripts (pri-miRNAs) that can be either protein-coding or non-coding. The primary transcript …					MIRN518B		574474
MIR526A1	chr19	54209505	54209590	86	microRNA 526a-1	microRNAs (miRNAs) are short (20-24 nt) non-coding RNAs that are involved in post-transcriptional regulation of gene expression in multicellular organisms by affecting both the stability and translation of mRNAs. miRNAs are transcribed by RNA polymerase II as part of capped and polyadenylated primary transcripts (pri-miRNAs) that can be either protein-coding or non-coding. The primary transcript …					MIRN526A1, MIRN526A-1		574475
MIR520C	chr19	54210706	54210793	88	microRNA 520c	microRNAs (miRNAs) are short (20-24 nt) non-coding RNAs that are involved in post-transcriptional regulation of gene expression in multicellular organisms by affecting both the stability and translation of mRNAs. miRNAs are transcribed by RNA polymerase II as part of capped and polyadenylated primary transcripts (pri-miRNAs) that can be either protein-coding or non-coding. The primary transcript …					MIRN520C		574476
MIR518C	chr19	54211988	54212089	102	microRNA 518c	microRNAs (miRNAs) are short (20-24 nt) non-coding RNAs that are involved in post-transcriptional regulation of gene expression in multicellular organisms by affecting both the stability and translation of mRNAs. miRNAs are transcribed by RNA polymerase II as part of capped and polyadenylated primary transcripts (pri-miRNAs) that can be either protein-coding or non-coding. The primary transcript …					MIRN518C		574477
MIR524	chr19	54214255	54214342	88	microRNA 524	microRNAs (miRNAs) are short (20-24 nt) non-coding RNAs that are involved in post-transcriptional regulation of gene expression in multicellular organisms by affecting both the stability and translation of mRNAs. miRNAs are transcribed by RNA polymerase II as part of capped and polyadenylated primary transcripts (pri-miRNAs) that can be either protein-coding or non-coding. The primary transcript …					MIRN524, hsa-mir-524		574478
MIR517A	chr19	54215521	54215608	88	microRNA 517a	microRNAs (miRNAs) are short (20-24 nt) non-coding RNAs that are involved in post-transcriptional regulation of gene expression in multicellular organisms by affecting both the stability and translation of mRNAs. miRNAs are transcribed by RNA polymerase II as part of capped and polyadenylated primary transcripts (pri-miRNAs) that can be either protein-coding or non-coding. The primary transcript …					MIRN517A		574479
MIR519D	chr19	54216600	54216688	89	microRNA 519d	microRNAs (miRNAs) are short (20-24 nt) non-coding RNAs that are involved in post-transcriptional regulation of gene expression in multicellular organisms by affecting both the stability and translation of mRNAs. miRNAs are transcribed by RNA polymerase II as part of capped and polyadenylated primary transcripts (pri-miRNAs) that can be either protein-coding or non-coding. The primary transcript …					MIRN519D		574480
MIR521-2	chr19	54219847	54219934	88	microRNA 521-2	microRNAs (miRNAs) are short (20-24 nt) non-coding RNAs that are involved in post-transcriptional regulation of gene expression in multicellular organisms by affecting both the stability and translation of mRNAs. miRNAs are transcribed by RNA polymerase II as part of capped and polyadenylated primary transcripts (pri-miRNAs) that can be either protein-coding or non-coding. The primary transcript …					MIRN521-2		574481
MIR520D	chr19	54223349	54223436	88	microRNA 520d	microRNAs (miRNAs) are short (20-24 nt) non-coding RNAs that are involved in post-transcriptional regulation of gene expression in multicellular organisms by affecting both the stability and translation of mRNAs. miRNAs are transcribed by RNA polymerase II as part of capped and polyadenylated primary transcripts (pri-miRNAs) that can be either protein-coding or non-coding. The primary transcript …					MIRN520D		574482
MIR517B	chr19	54224329	54224396	68	microRNA 517b	microRNAs (miRNAs) are short (20-24 nt) non-coding RNAs that are involved in post-transcriptional regulation of gene expression in multicellular organisms by affecting both the stability and translation of mRNAs. miRNAs are transcribed by RNA polymerase II as part of capped and polyadenylated primary transcripts (pri-miRNAs) that can be either protein-coding or non-coding. The primary transcript …					MIRN517B		574483
MIR520G	chr19	54225419	54225509	91	microRNA 520g	microRNAs (miRNAs) are short (20-24 nt) non-coding RNAs that are involved in post-transcriptional regulation of gene expression in multicellular organisms by affecting both the stability and translation of mRNAs. miRNAs are transcribed by RNA polymerase II as part of capped and polyadenylated primary transcripts (pri-miRNAs) that can be either protein-coding or non-coding. The primary transcript …					MIRN520G		574484
MIR516B2	chr19	54228695	54228780	86	microRNA 516b-2	microRNAs (miRNAs) are short (20-24 nt) non-coding RNAs that are involved in post-transcriptional regulation of gene expression in multicellular organisms by affecting both the stability and translation of mRNAs. miRNAs are transcribed by RNA polymerase II as part of capped and polyadenylated primary transcripts (pri-miRNAs) that can be either protein-coding or non-coding. The primary transcript …					MIRN516-3, MIRN516B2, MIRN516B-2		574485
MIR526A2	chr19	54230175	54230240	66	microRNA 526a-2	microRNAs (miRNAs) are short (20-24 nt) non-coding RNAs that are involved in post-transcriptional regulation of gene expression in multicellular organisms by affecting both the stability and translation of mRNAs. miRNAs are transcribed by RNA polymerase II as part of capped and polyadenylated primary transcripts (pri-miRNAs) that can be either protein-coding or non-coding. The primary transcript …					MIRN526A2, MIRN526A-2		574486
MIR518E	chr19	54233091	54233179	89	microRNA 518e	microRNAs (miRNAs) are short (20-24 nt) non-coding RNAs that are involved in post-transcriptional regulation of gene expression in multicellular organisms by affecting both the stability and translation of mRNAs. miRNAs are transcribed by RNA polymerase II as part of capped and polyadenylated primary transcripts (pri-miRNAs) that can be either protein-coding or non-coding. The primary transcript …					MIRN518E		574487
MIR518A1	chr19	54234259	54234344	86	microRNA 518a-1	microRNAs (miRNAs) are short (20-24 nt) non-coding RNAs that are involved in post-transcriptional regulation of gene expression in multicellular organisms by affecting both the stability and translation of mRNAs. miRNAs are transcribed by RNA polymerase II as part of capped and polyadenylated primary transcripts (pri-miRNAs) that can be either protein-coding or non-coding. The primary transcript …					MIRN518A1, MIRN518A-1		574488
MIR518D	chr19	54238130	54238217	88	microRNA 518d	microRNAs (miRNAs) are short (20-24 nt) non-coding RNAs that are involved in post-transcriptional regulation of gene expression in multicellular organisms by affecting both the stability and translation of mRNAs. miRNAs are transcribed by RNA polymerase II as part of capped and polyadenylated primary transcripts (pri-miRNAs) that can be either protein-coding or non-coding. The primary transcript …					MIRN518D		574489
MIR516B1	chr19	54240098	54240188	91	microRNA 516b-1	microRNAs (miRNAs) are short (20-24 nt) non-coding RNAs that are involved in post-transcriptional regulation of gene expression in multicellular organisms by affecting both the stability and translation of mRNAs. miRNAs are transcribed by RNA polymerase II as part of capped and polyadenylated primary transcripts (pri-miRNAs) that can be either protein-coding or non-coding. The primary transcript …					MIRN516-4, MIRN516B1, MIRN516B-1		574490
MIR518A2	chr19	54242586	54242673	88	microRNA 518a-2	microRNAs (miRNAs) are short (20-24 nt) non-coding RNAs that are involved in post-transcriptional regulation of gene expression in multicellular organisms by affecting both the stability and translation of mRNAs. miRNAs are transcribed by RNA polymerase II as part of capped and polyadenylated primary transcripts (pri-miRNAs) that can be either protein-coding or non-coding. The primary transcript …					MIRN518A2, MIRN518A-2		574491
MIR517C	chr19	54244566	54244661	96	microRNA 517c	microRNAs (miRNAs) are short (20-24 nt) non-coding RNAs that are involved in post-transcriptional regulation of gene expression in multicellular organisms by affecting both the stability and translation of mRNAs. miRNAs are transcribed by RNA polymerase II as part of capped and polyadenylated primary transcripts (pri-miRNAs) that can be either protein-coding or non-coding. The primary transcript …					MIRN517C		574492
MIR520H	chr19	54245765	54245853	89	microRNA 520h	microRNAs (miRNAs) are short (20-24 nt) non-coding RNAs that are involved in post-transcriptional regulation of gene expression in multicellular organisms by affecting both the stability and translation of mRNAs. miRNAs are transcribed by RNA polymerase II as part of capped and polyadenylated primary transcripts (pri-miRNAs) that can be either protein-coding or non-coding. The primary transcript …					MIRN520H		574493
MIR521-1	chr19	54251889	54251976	88	microRNA 521-1	microRNAs (miRNAs) are short (20-24 nt) non-coding RNAs that are involved in post-transcriptional regulation of gene expression in multicellular organisms by affecting both the stability and translation of mRNAs. miRNAs are transcribed by RNA polymerase II as part of capped and polyadenylated primary transcripts (pri-miRNAs) that can be either protein-coding or non-coding. The primary transcript …					MIRN521-1		574494
MIR522	chr19	54254464	54254551	88	microRNA 522	microRNAs (miRNAs) are short (20-24 nt) non-coding RNAs that are involved in post-transcriptional regulation of gene expression in multicellular organisms by affecting both the stability and translation of mRNAs. miRNAs are transcribed by RNA polymerase II as part of capped and polyadenylated primary transcripts (pri-miRNAs) that can be either protein-coding or non-coding. The primary transcript …					MIRN522, hsa-mir-522		574495
MIR519A1	chr19	54255650	54255735	86	microRNA 519a-1	microRNAs (miRNAs) are short (20-24 nt) non-coding RNAs that are involved in post-transcriptional regulation of gene expression in multicellular organisms by affecting both the stability and translation of mRNAs. miRNAs are transcribed by RNA polymerase II as part of capped and polyadenylated primary transcripts (pri-miRNAs) that can be either protein-coding or non-coding. The primary transcript …					MIRN519A1, MIRN519A-1		574496
MIR527	chr19	54257271	54257356	86	microRNA 527	microRNAs (miRNAs) are short (20-24 nt) non-coding RNAs that are involved in post-transcriptional regulation of gene expression in multicellular organisms by affecting both the stability and translation of mRNAs. miRNAs are transcribed by RNA polymerase II as part of capped and polyadenylated primary transcripts (pri-miRNAs) that can be either protein-coding or non-coding. The primary transcript …					MIRN527, hsa-mir-527		574497
MIR516A1	chr19	54259994	54260084	91	microRNA 516a-1	microRNAs (miRNAs) are short (20-24 nt) non-coding RNAs that are involved in post-transcriptional regulation of gene expression in multicellular organisms by affecting both the stability and translation of mRNAs. miRNAs are transcribed by RNA polymerase II as part of capped and polyadenylated primary transcripts (pri-miRNAs) that can be either protein-coding or non-coding. The primary transcript …					MIRN516-1, MIRN516A1, MIRN516A-1		574498
MIR1283-2	chr19	54261485	54261572	88	microRNA 1283-2	microRNAs (miRNAs) are short (20-24 nt) non-coding RNAs that are involved in post-transcriptional regulation of gene expression in multicellular organisms by affecting both the stability and translation of mRNAs. miRNAs are transcribed by RNA polymerase II as part of capped and polyadenylated primary transcripts (pri-miRNAs) that can be either protein-coding or non-coding. The primary transcript …					MIRN1283-2, hsa-mir-1283-2		100302205
MIR516A2	chr19	54264386	54264476	91	microRNA 516a-2	microRNAs (miRNAs) are short (20-24 nt) non-coding RNAs that are involved in post-transcriptional regulation of gene expression in multicellular organisms by affecting both the stability and translation of mRNAs. miRNAs are transcribed by RNA polymerase II as part of capped and polyadenylated primary transcripts (pri-miRNAs) that can be either protein-coding or non-coding. The primary transcript …					MIRN516-2, MIRN516A2, MIRN516A-2		574499
MIR519A2	chr19	54265597	54265684	88	microRNA 519a-2	microRNAs (miRNAs) are short (20-24 nt) non-coding RNAs that are involved in post-transcriptional regulation of gene expression in multicellular organisms by affecting both the stability and translation of mRNAs. miRNAs are transcribed by RNA polymerase II as part of capped and polyadenylated primary transcripts (pri-miRNAs) that can be either protein-coding or non-coding. The primary transcript …					MIRN519A2, MIRN519A-2		574500
MIR371A	chr19	54290928	54290995	68	microRNA 371a	microRNAs (miRNAs) are short (20-24 nt) non-coding RNAs that are involved in post-transcriptional regulation of gene expression in multicellular organisms by affecting both the stability and translation of mRNAs. miRNAs are transcribed by RNA polymerase II as part of capped and polyadenylated primary transcripts (pri-miRNAs) that can be either protein-coding or non-coding. The primary transcript …					MIR371, MIRN371, hsa-mir-371, hsa-mir-371a		442916
MIR371B	chr19	54290930	54290996	67	microRNA 371b	microRNAs (miRNAs) are short (20-24 nt) non-coding RNAs that are involved in post-transcriptional regulation of gene expression in multicellular organisms by affecting both the stability and translation of mRNAs. miRNAs are transcribed by RNA polymerase II as part of capped and polyadenylated primary transcripts (pri-miRNAs) that can be either protein-coding or non-coding. The primary transcript …							100616185
MIR372	chr19	54291143	54291210	68	microRNA 372	microRNAs (miRNAs) are short (20-24 nt) non-coding RNAs that are involved in post-transcriptional regulation of gene expression in multicellular organisms by affecting both the stability and translation of mRNAs. miRNAs are transcribed by RNA polymerase II as part of capped and polyadenylated primary transcripts (pri-miRNAs) that can be either protein-coding or non-coding. The primary transcript …					MIRN372, hsa-mir-372		442917
MIR373	chr19	54291958	54292027	70	microRNA 373	microRNAs (miRNAs) are short (20-24 nt) non-coding RNAs that are involved in post-transcriptional regulation of gene expression in multicellular organisms by affecting both the stability and translation of mRNAs. miRNAs are transcribed by RNA polymerase II as part of capped and polyadenylated primary transcripts (pri-miRNAs) that can be either protein-coding or non-coding. The primary transcript …					MIRN373, miRNA373, hsa-mir-373		442918
NLRP12	chr19	54296854	54327657	30804	NLR family, pyrin domain containing 12	This gene encodes a member of the CATERPILLER family of cytoplasmic proteins. The encoded protein, which contains an N-terminal pyrin domain, a NACHT domain, a NACHT-associated domain, and a C-terminus leucine-rich repeat region, functions as an attenuating factor of inflammation by suppressing inflammatory responses in activated monocytes. Mutations in this gene cause familial cold autoinflammat…	activation of cysteine-type endopeptidase activity involved in apoptotic process, negative regulation of I-kappaB kinase/NF-kappaB signaling, negative regulation of NF-kappaB transcription factor activity, negative regulation of Toll signaling pathway, negative regulation of cytokine secretion, negative regulation of inflammatory response, negative regulation of interleukin-1 secretion, negative …	cytoplasm	ATP binding, cysteine-type endopeptidase activator activity involved in apoptotic process, protein binding		RNO, PAN6, RNO2, FCAS2, NALP12, PYPAF7, CLR19.3	n	91662
MYADM	chr19	54369610	54379689	10080	myeloid-associated differentiation marker			integral component of membrane			SB135	n	91663
PRKCG	chr19	54385466	54410901	25436	protein kinase C, gamma	Protein kinase C (PKC) is a family of serine- and threonine-specific protein kinases that can be activated by calcium and second messenger diacylglycerol. PKC family members phosphorylate a wide variety of protein targets and are known to be involved in diverse cellular signaling pathways. PKC also serve as major receptors for phorbol esters, a class of tumor promoters. Each member of the PKC fam…	activation of phospholipase C activity, blood coagulation, cell death, chemosensory behavior, epidermal growth factor receptor signaling pathway, fibroblast growth factor receptor signaling pathway, innate immune response, innervation, intracellular signal transduction, learning or memory, negative regulation of neuron apoptotic process, negative regulation of protein catabolic process, negative …	cell junction, cytosol, cytosol, dendrite, nucleus, perinuclear region of cytoplasm, plasma membrane, synaptic membrane	ATP binding, calcium-dependent protein kinase C activity, protein kinase C activity, protein kinase activity, zinc ion binding	1	PKCC, PKCG, SCA14, PKC-gamma	n	5582
CACNG7	chr19	54415990	54446969	30980	calcium channel, voltage-dependent, gamma subunit 7	The protein encoded by this gene is a type II transmembrane AMPA receptor regulatory protein (TARP). TARPs regulate both trafficking and channel gating of the AMPA receptors. This gene is part of a functionally diverse eight-member protein subfamily of the PMP-22/EMP/MP20 family and is located in a cluster with two family members, a type I TARP and a calcium channel gamma subunit. [provided by Re…	calcium ion transport, regulation of alpha-amino-3-hydroxy-5-methyl-4-isoxazole propionate selective glutamate receptor activity	alpha-amino-3-hydroxy-5-methyl-4-isoxazolepropionic acid selective glutamate receptor complex, voltage-gated calcium channel complex	voltage-gated calcium channel activity			n	59284
CACNG8	chr19	54466289	54493469	27181	calcium channel, voltage-dependent, gamma subunit 8	The protein encoded by this gene is a type I transmembrane AMPA receptor regulatory protein (TARP). TARPs regulate both trafficking and channel gating of the AMPA receptors. This gene is part of a functionally diverse eight-member protein subfamily of the PMP-22/EMP/MP20 family and is located in a cluster with two family members, a type II TARP and a calcium channel gamma subunit. The mRNA for th…	calcium ion transport, regulation of alpha-amino-3-hydroxy-5-methyl-4-isoxazole propionate selective glutamate receptor activity, synaptic transmission	alpha-amino-3-hydroxy-5-methyl-4-isoxazolepropionic acid selective glutamate receptor complex, cell junction, endocytic vesicle membrane, plasma membrane, postsynaptic density, postsynaptic membrane, voltage-gated calcium channel complex	voltage-gated calcium channel activity			n	59283
MIR935	chr19	54485560	54485651	92	microRNA 935	microRNAs (miRNAs) are short (20-24 nt) non-coding RNAs that are involved in post-transcriptional regulation of gene expression in multicellular organisms by affecting both the stability and translation of mRNAs. miRNAs are transcribed by RNA polymerase II as part of capped and polyadenylated primary transcripts (pri-miRNAs) that can be either protein-coding or non-coding. The primary transcript …					MIRN935, hsa-mir-935		100126325
CACNG6	chr19	54494402	54515920	21519	calcium channel, voltage-dependent, gamma subunit 6	Voltage-dependent calcium channels are composed of five subunits. The protein encoded by this gene represents one of these subunits, gamma, and is one of two known gamma subunit proteins. This particular gamma subunit is an integral membrane protein that is thought to stabilize the calcium channel in an inactive (closed) state. This gene is part of a functionally diverse eight-member protein subf…	calcium ion transport	voltage-gated calcium channel complex	voltage-gated calcium channel activity			n	59285
VSTM1	chr19	54544079	54567207	23129	V-set and transmembrane domain containing 1			extracellular space, integral component of membrane	cytokine activity		SIRL1, UNQ3033	n	284415
TARM1	chr19	54573200	54584634	11435	T cell-interacting, activating receptor on myeloid cells 1			integral component of membrane			OLT-2	n	441864
OSCAR	chr19	54597932	54605994	8063	osteoclast associated, immunoglobulin-like receptor	Osteoclasts are multinucleated cells that resorb bone and are essential for bone homeostasis. This gene encodes an osteoclast-associated receptor (OSCAR), which is a member of the leukocyte receptor complex protein family that plays critical roles in the regulation of both innate and adaptive immune responses. The encoded protein may play a role in oxidative stress-mediated atherogenesis as well …		extracellular region, integral component of membrane, plasma membrane			PIGR3, PIgR-3	n	126014
NDUFA3	chr19	54606159	54610281	4123	NADH dehydrogenase (ubiquinone) 1 alpha subcomplex, 3, 9kDa		cellular metabolic process, mitochondrial electron transport; NADH to ubiquinone, respiratory electron transport chain, small molecule metabolic process	integral component of membrane, mitochondrial inner membrane, mitochondrial respiratory chain complex I, mitochondrial respiratory chain complex I	NADH dehydrogenase (ubiquinone) activity		B9, CI-B9	n	4696
TFPT	chr19	54610319	54619055	8737	TCF3 (E2A) fusion partner (in childhood Leukemia)		DNA recombination, DNA repair, apoptotic signaling pathway, regulation of transcription; DNA-templated, transcription; DNA-templated	Ino80 complex, actin filament, cytoplasm, nucleus	DNA binding, protein binding, protein heterodimerization activity, protein kinase binding		FB1, amida, INO80F	y	29844
PRPF31	chr19	54618789	54635150	16362	pre-mRNA processing factor 31	This gene encodes a component of the spliceosome complex and is one of several retinitis pigmentosa-causing genes. When the gene product is added to the spliceosome complex, activation occurs.[provided by RefSeq, Jan 2009]	mRNA splicing; via spliceosome, mRNA splicing; via spliceosome, spliceosomal tri-snRNP complex assembly, spliceosomal tri-snRNP complex assembly	Cajal body, MLL1 complex, U2-type spliceosomal complex, U4 snRNP, U4/U6 x U5 tri-snRNP complex, U4atac snRNP, nuclear speck, nucleus	RNA binding, protein binding, ribonucleoprotein complex binding, snRNP binding	1	RP11, PRP31, SNRNP61, NY-BR-99	n	26121
CNOT3	chr19	54641435	54659446	18012	CCR4-NOT transcription complex, subunit 3		RNA metabolic process, gene expression, gene silencing by RNA, mRNA metabolic process, nuclear-transcribed mRNA catabolic process; deadenylation-dependent decay, nuclear-transcribed mRNA poly(A) tail shortening, regulation of stem cell maintenance, regulation of transcription; DNA-templated, regulation of translation, transcription; DNA-templated, trophectodermal cell differentiation	CCR4-NOT complex, cytoplasm, cytoplasmic mRNA processing body, cytosol, nucleus	protein binding		NOT3, LENG2, NOT3H	n	4849
LENG1	chr19	54659378	54663446	4069	leukocyte receptor cluster (LRC) member 1		biological_process	cellular_component	molecular_function			n	79165
TMC4	chr19	54663832	54676944	13113	transmembrane channel-like 4		ion transport	integral component of membrane				n	147798
MBOAT7	chr19	54677105	54693733	16629	membrane bound O-acyltransferase domain containing 7	This gene encodes a member of the membrane-bound O-acyltransferases family of integral membrane proteins that have acyltransferase activity. The encoded protein is a lysophosphatidylinositol acyltransferase that has specificity for arachidonoyl-CoA as an acyl donor. This protein is involved in the reacylation of phospholipids as part of the phospholipid remodeling pathway known as the Land cycle.…	glycerophospholipid biosynthetic process, phosphatidylinositol acyl-chain remodeling, phospholipid metabolic process, small molecule metabolic process, ventricular system development	endoplasmic reticulum membrane, integral component of membrane	protein binding, transferase activity; transferring acyl groups other than amino-acyl groups		BB1, LRC4, LENG4, LPIAT, MBOA7, OACT7, hMBOA-7	n	79143
TSEN34	chr19	54694118	54698394	4277	TSEN34 tRNA splicing endonuclease subunit	This gene encodes a catalytic subunit of the tRNA splicing endonuclease, which catalyzes the removal of introns from precursor tRNAs. The endonuclease complex is also associated with a pre-mRNA 3-prime end processing factor. A mutation in this gene results in the neurological disorder pontocerebellar hypoplasia type 2. Multiple alternatively spliced variants, encoding the same protein, have been …	mRNA processing, tRNA-type intron splice site recognition and cleavage	nucleolus, tRNA-intron endonuclease complex	nucleic acid binding, tRNA-intron endonuclease activity	1	LENG5, PCH2C, SEN34, SEN34L	n	79042
RPS9	chr19	54704725	54711515	6791	ribosomal protein S9	Ribosomes, the organelles that catalyze protein synthesis, consist of a small 40S subunit and a large 60S subunit. Together these subunits are composed of 4 RNA species and approximately 80 structurally distinct proteins. This gene encodes a ribosomal protein that is a component of the 40S subunit. The protein belongs to the S4P family of ribosomal proteins. It is located in the cytoplasm. Variab…	RNA metabolic process, SRP-dependent cotranslational protein targeting to membrane, cellular protein metabolic process, gene expression, mRNA metabolic process, nuclear-transcribed mRNA catabolic process; nonsense-mediated decay, positive regulation of cell proliferation, regulation of translation, translation, translation, translation, translational elongation, translational initiation, translat…	cytoplasm, cytosol, cytosolic small ribosomal subunit, nucleolus, ribonucleoprotein complex, ribosome	protein binding, rRNA binding, structural constituent of ribosome, translation regulator activity		S9	n	6203
LILRB3	chr19	54720146	54726959	6814	leukocyte immunoglobulin-like receptor, subfamily B (with TM and ITIM domains), member 3	This gene is a member of the leukocyte immunoglobulin-like receptor (LIR) family, which is found in a gene cluster at chromosomal region 19q13.4. The encoded protein belongs to the subfamily B class of LIR receptors which contain two or four extracellular immunoglobulin domains, a transmembrane domain, and two to four cytoplasmic immunoreceptor tyrosine-based inhibitory motifs (ITIMs). The recept…	cell surface receptor signaling pathway, defense response, negative regulation of osteoclast differentiation	integral component of plasma membrane	protein binding, receptor activity, transmembrane signaling receptor activity		HL9, ILT5, LIR3, PIRB, CD85A, ILT-5, LIR-3, LILRA6	n	11025
LILRA6	chr19	54740467	54746617	6151	leukocyte immunoglobulin-like receptor, subfamily A (with TM domain), member 6			integral component of membrane			ILT5, ILT8, CD85b, ILT-8, LILRB3, LILRB6	n	79168
LILRB5	chr19	54754269	54761167	6899	leukocyte immunoglobulin-like receptor, subfamily B (with TM and ITIM domains), member 5	This gene is a member of the leukocyte immunoglobulin-like receptor (LIR) family, which is found in a gene cluster at chromosomal region 19q13.4. The encoded protein belongs to the subfamily B class of LIR receptors which contain two or four extracellular immunoglobulin domains, a transmembrane domain, and two to four cytoplasmic immunoreceptor tyrosine-based inhibitory motifs (ITIMs). Several ot…	cell surface receptor signaling pathway, defense response	integral component of membrane	transmembrane signaling receptor activity		LIR8, CD85C, LIR-8	n	10990
LILRB2	chr19	54777674	54785033	7360	leukocyte immunoglobulin-like receptor, subfamily B (with TM and ITIM domains), member 2	This gene is a member of the leukocyte immunoglobulin-like receptor (LIR) family, which is found in a gene cluster at chromosomal region 19q13.4. The encoded protein belongs to the subfamily B class of LIR receptors which contain two or four extracellular immunoglobulin domains, a transmembrane domain, and two to four cytoplasmic immunoreceptor tyrosine-based inhibitory motifs (ITIMs). The recept…	Fc receptor mediated inhibitory signaling pathway, cell surface receptor signaling pathway, cell-cell signaling, cellular defense response, cellular response to lipopolysaccharide, heterotypic cell-cell adhesion, immune response, immune response-inhibiting cell surface receptor signaling pathway, immune response-inhibiting cell surface receptor signaling pathway, negative regulation of T cell pro…	cell surface, cytoplasm, extracellular space, integral component of plasma membrane, membrane, plasma membrane	MHC class I protein binding, MHC class I protein binding, MHC class Ib protein binding, cell adhesion molecule binding, inhibitory MHC class I receptor activity, inhibitory MHC class I receptor activity, protein binding, protein phosphatase 1 binding, receptor activity		ILT4, LIR2, CD85D, ILT-4, LIR-2, MIR10, MIR-10	n	10288
MIR4752	chr19	54785963	54786035	73	microRNA 4752	microRNAs (miRNAs) are short (20-24 nt) non-coding RNAs that are involved in post-transcriptional regulation of gene expression in multicellular organisms by affecting both the stability and translation of mRNAs. miRNAs are transcribed by RNA polymerase II as part of capped and polyadenylated primary transcripts (pri-miRNAs) that can be either protein-coding or non-coding. The primary transcript …							100616171
LILRA3	chr19	54799854	54804265	4412	leukocyte immunoglobulin-like receptor, subfamily A (without TM domain), member 3	Leukocyte Ig-like receptors (LIRs) are a family of immunoreceptors expressed predominantly on monocytes and B cells and at lower levels on dendritic cells and natural killer (NK) cells. All LIRs in subfamily B have an inhibitory function (see, e.g., LILRB1, MIM 604811). LIRs in subfamily A, with short cytoplasmic domains lacking an immunoreceptor tyrosine-based inhibitory motif (ITIM) and with tr…	defense response, signal transduction	extracellular region, plasma membrane	antigen binding, receptor activity		e3, HM31, HM43, ILT6, LIR4, CD85E, ILT-6, LIR-4	n	11026
LILRA5	chr19	54818352	54824409	6058	leukocyte immunoglobulin-like receptor, subfamily A (with TM domain), member 5	The protein encoded by this gene is a member of the leukocyte immunoglobulin-like receptor (LIR) family. LIR family members are known to have activating and inibitory functions in leukocytes. Crosslink of this receptor protein on the surface of monocytes has been shown to induce calcium flux and secretion of several proinflammatory cytokines, which suggests the roles of this protein in triggering…	innate immune response	extracellular region, integral component of membrane			CD85, LIR9, CD85F, ILT11, LIR-9, ILT-11, LILRB7	n	353514
LILRA4	chr19	54844691	54850421	5731	leukocyte immunoglobulin-like receptor, subfamily A (with TM domain), member 4	This gene encodes an immunoglobulin-like cell surface protein preferentially expressed in plasmacytoid dendritic cells (PDCs). This gene is highly expressed in PDCs, and is found to be rapidly down-regulated by interleukin 3 (IL3). This gene is one of the 19 highly related genes that form a leukocyte receptor gene cluster (LRC) at chromosomal region 19q13.4. [provided by RefSeq, Jul 2008]		integral component of membrane	protein binding		ILT7, CD85g	n	23547
LAIR1	chr19	54865234	54876721	11488	leukocyte-associated immunoglobulin-like receptor 1	The protein encoded by this gene is an inhibitory receptor found on peripheral mononuclear cells, including NK cells, T cells, and B cells. Inhibitory receptors regulate the immune response to prevent lysis of cells recognized as self. The gene is a member of both the immunoglobulin superfamily and the leukocyte-associated inhibitory receptor family. The gene maps to a region of 19q13.4 called th…		integral component of membrane, plasma membrane	protein binding		CD305, LAIR-1	n	3903
TTYH1	chr19	54926604	54947899	21296	tweety family member 1	This gene encodes a member of the tweety family of proteins. Members of this family function as chloride anion channels. The encoded protein functions as a calcium(2+)-independent, volume-sensitive large conductance chloride(-) channel. Three transcript variants encoding distinct isoforms have been identified for this gene. [provided by RefSeq, Jan 2011]	cell-cell adhesion, cell-substrate adhesion, chloride transport, filopodium assembly, ion transmembrane transport, iron ion transmembrane transport, iron ion transport, mitosis, transmembrane transport	chloride channel complex, filopodium membrane, filopodium tip, integral component of membrane, plasma membrane, smooth endoplasmic reticulum membrane	calcium ion binding, iron ion transmembrane transporter activity, volume-sensitive chloride channel activity			n	57348
LENG8	chr19	54960064	54973196	13133	leukocyte receptor cluster (LRC) member 8				protein binding		pp13842	n	114823
LENG9	chr19	54972978	54974894	1917	leukocyte receptor cluster (LRC) member 9				catalytic activity, metal ion binding			n	94059
CDC42EP5	chr19	54976208	54984437	8230	CDC42 effector protein (Rho GTPase binding) 5						CEP5, Borg3, 1700027J19Rik, 2010007O02Rik	n	337953
LAIR2	chr19	55014012	55021900	7889	leukocyte-associated immunoglobulin-like receptor 2	The protein encoded by this gene is a member of the immunoglobulin superfamily. It was identified by its similarity to leukocyte-associated immunoglobulin-like receptor 1, a membrane-bound receptor that modulates innate immune response. The protein encoded by this locus is a soluble receptor that may play roles in both inhibition of collagen-induced platelet aggregation and vessel formation durin…		extracellular region			CD306	n	3904
KIR3DX1	chr19	55043908	55057024	13117	killer cell immunoglobulin-like receptor, three domains, X1			extracellular region			LENG12, KIR3DL0	n	90011
LILRA2	chr19	55085256	55099027	13772	leukocyte immunoglobulin-like receptor, subfamily A (with TM domain), member 2	This gene encodes a member of the leukocyte Ig-like receptor (LIR) family of immunoreceptors that are expressed predominantly on monocytes and B cells, and at lower levels on dendritic cells and natural killer cells. The LIR family comprises of activating (subfamily A) and inhibitory (subfamily B) cell-surface receptors. The LIR encoded by this gene was shown to be an activating receptor for eosi…	defense response, signal transduction	integral component of membrane	antigen binding, receptor activity		ILT1, LIR7, CD85H, LIR-7	n	11027
LILRA1	chr19	55105040	55113846	8807	leukocyte immunoglobulin-like receptor, subfamily A (with TM domain), member 1	This gene encodes an activating member of the leukocyte immunoglobulin-like receptor (LIR) family, which is found in a gene cluster at chromosomal region 19q13.4. The encoded protein is predominantly expressed in B cells, interacts with major histocompatibility complex class I ligands, and contributes to the regulation of immune responses. Alternative splicing results in multiple transcript varia…	cell surface receptor signaling pathway, defense response, regulation of immune response	integral component of membrane, plasma membrane	antigen binding, transmembrane signaling receptor activity		LIR6, CD85I, LIR-6	n	11024
LILRB1	chr19	55128383	55149004	20622	leukocyte immunoglobulin-like receptor, subfamily B (with TM and ITIM domains), member 1	This gene is a member of the leukocyte immunoglobulin-like receptor (LIR) family, which is found in a gene cluster at chromosomal region 19q13.4. The encoded protein belongs to the subfamily B class of LIR receptors which contain two or four extracellular immunoglobulin domains, a transmembrane domain, and two to four cytoplasmic immunoreceptor tyrosine-based inhibitory motifs (ITIMs). The recept…	Fc receptor mediated inhibitory signaling pathway, T cell proliferation involved in immune response, cellular response to lipopolysaccharide, defense response to virus, dendritic cell differentiation, immune response-inhibiting cell surface receptor signaling pathway, interferon-gamma production, interferon-gamma secretion, negative regulation of CD8-positive; alpha-beta T cell activation, negati…	cytoplasm, external side of plasma membrane, integral component of membrane, plasma membrane	HLA-A specific inhibitory MHC class I receptor activity, HLA-B specific inhibitory MHC class I receptor activity, MHC class I protein binding, MHC class I protein binding, MHC class I protein binding, MHC class I receptor activity, SH2 domain binding, protein homodimerization activity, protein phosphatase 1 binding		ILT2, LIR1, MIR7, CD85J, ILT-2, LIR-1, MIR-7	n	10859
MIR8061	chr19	55156759	55156834	76	microRNA mir-8061	microRNAs (miRNAs) are short (20-24 nt) non-coding RNAs that are involved in post-transcriptional regulation of gene expression in multicellular organisms by affecting both the stability and translation of mRNAs. miRNAs are transcribed by RNA polymerase II as part of capped and polyadenylated primary transcripts (pri-miRNAs) that can be either protein-coding or non-coding. The primary transcript …					hsa-mir-8061		102466251
LILRB4	chr19	55174270	55181810	7541	leukocyte immunoglobulin-like receptor, subfamily B (with TM and ITIM domains), member 4	This gene is a member of the leukocyte immunoglobulin-like receptor (LIR) family, which is found in a gene cluster at chromosomal region 19q13.4. The encoded protein belongs to the subfamily B class of LIR receptors which contain two or four extracellular immunoglobulin domains, a transmembrane domain, and two to four cytoplasmic immunoreceptor tyrosine-based inhibitory motifs (ITIMs). The recept…	negative regulation of osteoclast differentiation, signal transduction	integral component of membrane, plasma membrane	antigen binding, protein binding, receptor activity		ILT3, LIR5, CD85K, ILT-3, LIR-5	n	11006
LILRP2	chr19	55219699	55224955	5257	leukocyte immunoglobulin-like receptor pseudogene 2						CD85m, ILT10, LILRA5		79166
KIR3DL3	chr19	55235983	55248003	12021	killer cell immunoglobulin-like receptor three domains long cytoplasmic tail 3							n	100133046
KIR2DL3	chr19	55249973	55264504	14532	killer cell immunoglobulin-like receptor, two domains, long cytoplasmic tail, 3	Killer cell immunoglobulin-like receptors (KIRs) are transmembrane glycoproteins expressed by natural killer cells and subsets of T cells. The KIR genes are polymorphic and highly homologous and they are found in a cluster on chromosome 19q13.4 within the 1 Mb leukocyte receptor complex (LRC). The gene content of the KIR gene cluster varies among haplotypes, although several framework genes are f…	immune response, regulation of immune response	integral component of membrane, integral component of plasma membrane, plasma membrane	antigen binding, protein binding, receptor activity		p58, NKAT, GL183, NKAT2, CD158b, NKAT2A, NKAT2B, CD158B2, KIR-K7b, KIR-K7c, KIRCL23, KIR-023GB	n	3804
KIR2DL1	chr19	55281264	55295778	14515	killer cell immunoglobulin-like receptor, two domains, long cytoplasmic tail, 1	Killer cell immunoglobulin-like receptors (KIRs) are transmembrane glycoproteins expressed by natural killer cells and subsets of T cells. The KIR genes are polymorphic and highly homologous and they are found in a cluster on chromosome 19q13.4 within the 1 Mb leukocyte receptor complex (LRC). The gene content of the KIR gene cluster varies among haplotypes, although several framework genes are f…	immune response, natural killer cell inhibitory signaling pathway, regulation of immune response	integral component of plasma membrane, plasma membrane, plasma membrane	protein binding, receptor activity		NKAT, NKAT1, p58.1, CD158A, KIR221, KIR-K64	n	3802
LOC100287534	chr19	55304499	55325972	21474	killer cell immunoglobulin-like receptor 2DL4-like								100287534
KIR2DL4	chr19	55315066	55325972	10907	killer cell immunoglobulin-like receptor, two domains, long cytoplasmic tail, 4	Killer cell immunoglobulin-like receptors (KIRs) are transmembrane glycoproteins expressed by natural killer cells and subsets of T cells. The KIR genes are polymorphic and highly homologous and they are found in a cluster on chromosome 19q13.4 within the 1 Mb leukocyte receptor complex (LRC). The gene content of the KIR gene cluster varies among haplotypes, although several framework genes are f…	cellular defense response, regulation of immune response, signal transduction	integral component of plasma membrane, plasma membrane	protein binding, transmembrane signaling receptor activity		G9P, CD158D, KIR103, KIR103AS	n	3805
KIR3DL1	chr19	55327892	55342233	14342	killer cell immunoglobulin-like receptor, three domains, long cytoplasmic tail, 1	Killer cell immunoglobulin-like receptors (KIRs) are transmembrane glycoproteins expressed by natural killer cells and subsets of T cells. The KIR genes are polymorphic and highly homologous and they are found in a cluster on chromosome 19q13.4 within the 1 Mb leukocyte receptor complex (LRC). The gene content of the KIR gene cluster varies among haplotypes, although several framework genes are f…	immune response, regulation of immune response	integral component of plasma membrane, plasma membrane	HLA-B specific inhibitory MHC class I receptor activity	1	KIR, NKB1, NKAT3, NKB1B, CD158E1, KIR3DL1/S1	n	3811
KIR2DS4	chr19	55344130	55360024	15895	killer cell immunoglobulin-like receptor, two domains, short cytoplasmic tail, 4	Killer cell immunoglobulin-like receptors (KIRs) are transmembrane glycoproteins expressed by natural killer cells and subsets of T cells. The KIR genes are polymorphic and highly homologous and they are found in a cluster on chromosome 19q13.4 within the 1 Mb leukocyte receptor complex (LRC). The gene content of the KIR gene cluster varies among haplotypes, although several framework genes are f…	innate immune response	integral component of plasma membrane, plasma membrane			KKA3, KIR1D, NKAT8, CD158I, KIR412	n	3809
KIR3DL2	chr19	55361897	55378670	16774	killer cell immunoglobulin-like receptor, three domains, long cytoplasmic tail, 2	Killer cell immunoglobulin-like receptors (KIRs) are transmembrane glycoproteins expressed by natural killer cells and subsets of T cells. The KIR genes are polymorphic and highly homologous and they are found in a cluster on chromosome 19q13.4 within the 1 Mb leukocyte receptor complex (LRC). The gene content of the KIR gene cluster varies among haplotypes, although several framework genes are f…	cellular defense response, regulation of immune response	integral component of plasma membrane, plasma membrane			p140, NKAT4, CD158K, NKAT-4, NKAT4B	n	3812
FCAR	chr19	55385548	55401839	16292	Fc fragment of IgA, receptor for	This gene is a member of the immunoglobulin gene superfamily and encodes a receptor for the Fc region of IgA. The receptor is a transmembrane glycoprotein present on the surface of myeloid lineage cells such as neutrophils, monocytes, macrophages, and eosinophils, where it mediates immunologic responses to pathogens. It interacts with IgA-opsonized targets and triggers several immunologic defense…	immune response	extracellular region, integral component of plasma membrane, plasma membrane	IgA binding		CD89	n	2204
NCR1	chr19	55417507	55424439	6933	natural cytotoxicity triggering receptor 1		cellular defense response, natural killer cell activation, regulation of natural killer cell mediated cytotoxicity, signal transduction	SWI/SNF complex, integral component of plasma membrane	receptor signaling protein activity		LY94, CD335, NKP46, NK-p46	n	9437
NLRP7	chr19	55434876	55458873	23998	NLR family, pyrin domain containing 7	This gene encodes a member of the NACHT, leucine rich repeat, and PYD containing (NLRP) protein family. It has an N-terminal pyrin domain, followed by a NACHT domain, a NACHT-associated domain (NAD), and a C-terminal leucine-rich repeat (LRR) region. NLRP proteins are implicated in the activation of proinflammatory caspases through multiprotein complexes called inflammasomes. This gene may act as…			ATP binding		HYDM, PAN7, NALP7, NOD12, PYPAF3, CLR19.4	n	199713
RNU6-35P	chr19	55471012	55471042	31	RNA, U6 small nuclear 35, pseudogene						RNU6-35		100873750
RNU6-64P	chr19	55471012	55471043	32	RNA, U6 small nuclear 64, pseudogene						RNU6-64		100873769
NLRP2	chr19	55476651	55512510	35860	NLR family, pyrin domain containing 2	NALP proteins, such as NALP2, are characterized by an N-terminal pyrin (MIM 608107) domain (PYD) and are involved in the activation of caspase-1 (CASP1; MIM 147678) by Toll-like receptors (see TLR4; MIM 603030). They may also be involved in protein complexes that activate proinflammatory caspases (Tschopp et al., 2003 [PubMed 12563287]).[supplied by OMIM, Mar 2008]	positive regulation of cysteine-type endopeptidase activity involved in apoptotic process, positive regulation of interleukin-1 beta secretion	cytoplasm	ATP binding, Pyrin domain binding, protein binding		NBS1, PAN1, NALP2, PYPAF2, CLR19.9	n	55655
GP6	chr19	55525074	55549632	24559	glycoprotein VI (platelet)	This gene encodes a platelet membrane glycoprotein of the immunoglobulin superfamily. The encoded protein is a receptor for collagen and plays a critical role in collagen-induced platelet aggregation and thrombus formation. The encoded protein forms a complex with the Fc receptor gamma-chain that initiates the platelet activation signaling cascade upon collagen binding. Mutations in this gene are…	blood coagulation, enzyme linked receptor protein signaling pathway, leukocyte migration, platelet activation, platelet activation	integral component of plasma membrane, plasma membrane	collagen binding, protein binding, receptor activity, transmembrane signaling receptor activity		GPIV, GPVI, BDPLT11	n	51206
RDH13	chr19	55555691	55580914	25224	retinol dehydrogenase 13 (all-trans/9-cis)	This gene encodes a mitochondrial short-chain dehydrogenase/reductase, which catalyzes the reduction and oxidation of retinoids. The encoded enzyme may function in retinoic acid production and may also protect the mitochondria against oxidative stress. Alternatively spliced transcript variants have been described. [provided by RefSeq, Mar 2009]		mitochondrion	oxidoreductase activity		SDR7C3	n	112724
EPS8L1	chr19	55587220	55599291	12072	EPS8-like 1	This gene encodes a protein that is related to epidermal growth factor receptor pathway substrate 8 (EPS8), a substrate for the epidermal growth factor receptor. The function of this protein is unknown. At least two alternatively spliced transcript variants encoding different isoforms have been found for this gene. [provided by RefSeq, Jul 2008]		cytoplasm	protein binding		DRC3, EPS8R1, PP10566	n	54869
PPP1R12C	chr19	55602280	55628968	26689	protein phosphatase 1, regulatory subunit 12C	The gene encodes a subunit of myosin phosphatase. The encoded protein regulates the catalytic activity of protein phosphatase 1 delta and assembly of the actin cytoskeleton. Alternatively spliced transcript variants encoding multiple isoforms have been observed for this gene. [provided by RefSeq, Oct 2012]		cytoplasm	protein binding		p84, p85, LENG3, MBS85	n	54776
TNNT1	chr19	55644160	55660606	16447	troponin T type 1 (skeletal, slow)	This gene encodes a protein that is a subunit of troponin, which is a regulatory complex located on the thin filament of the sarcomere. This complex regulates striated muscle contraction in response to fluctuations in intracellular calcium concentration. This complex is composed of three subunits: troponin C, which binds calcium, troponin T, which binds tropomyosin, and troponin I, which is an in…	muscle filament sliding, negative regulation of muscle contraction, skeletal muscle contraction, slow-twitch skeletal muscle fiber contraction	cytosol, troponin complex, troponin complex	tropomyosin binding, troponin T binding	1	ANM, TNT, NEM5, STNT, TNTS	n	7138
TNNI3	chr19	55663135	55669100	5966	troponin I type 3 (cardiac)	Troponin I (TnI), along with troponin T (TnT) and troponin C (TnC), is one of 3 subunits that form the troponin complex of the thin filaments of striated muscle. TnI is the inhibitory subunit; blocking actin-myosin interactions and thereby mediating striated muscle relaxation. The TnI subfamily contains three genes: TnI-skeletal-fast-twitch, TnI-skeletal-slow-twitch, and TnI-cardiac. This gene en…	cardiac muscle contraction, cellular calcium ion homeostasis, heart contraction, heart development, muscle filament sliding, negative regulation of ATPase activity, negative regulation of ATPase activity, regulation of smooth muscle contraction, regulation of systemic arterial blood pressure by ischemic conditions, vasculogenesis, ventricular cardiac muscle tissue morphogenesis	cytosol, sarcomere, troponin complex	actin binding, calcium channel inhibitor activity, calcium-dependent protein binding, metal ion binding, protein binding, protein domain specific binding, protein kinase binding, troponin C binding, troponin T binding	4	CMH7, RCM1, cTnI, CMD2A, TNNC1, CMD1FF	n	7137
DNAAF3	chr19	55670028	55678090	8063	dynein, axonemal, assembly factor 3	The protein encoded by this gene is required for the assembly of axonemal inner and outer dynein arms and plays a role in assembling dynein complexes for transport into cilia. Defects in this gene are a cause of primary ciliary dyskinesia type 2 (CILD2). Several transcript variants encoding different isoforms have been found for this gene. [provided by RefSeq, May 2012]	axonemal dynein complex assembly, motile cilium assembly	cytoplasm			PCD, DAB1, PF22, CILD2, C19orf51		352909
SYT5	chr19	55684468	55691720	7253	synaptotagmin V	Synaptotagmins, such as SYT5, are a family of type III membrane proteins characterized by cytoplasmic repeats related to protein kinase C (see MIM 176960) regulatory (C2) domains, which are thought to bind calcium. Synaptotagmins may act both as negative regulators of vesicle fusion, allowing fusion in the presence of calcium, and as calcium receptors or sensor molecules (summary by Hudson and Bi…	energy reserve metabolic process, regulation of insulin secretion, small molecule metabolic process, synaptic transmission	cell junction, dense core granule, integral component of membrane, neuron projection, neuronal cell body, perinuclear region of cytoplasm, recycling endosome membrane, synaptic vesicle membrane	calcium-dependent phospholipid binding, clathrin binding, metal ion binding, protein heterodimerization activity, syntaxin binding, transporter activity			n	6861
PTPRH	chr19	55692614	55720874	28261	protein tyrosine phosphatase, receptor type, H	The protein encoded by this gene is a member of the protein tyrosine phosphatase (PTP) family. PTPs are known to be signaling molecules that regulate a variety of cellular processes including cell growth, differentiation, mitotic cycle, and oncogenic transformation. This PTP possesses an extracellular region, a single transmembrane region, and a single intracytoplasmic catalytic domain, and thus …	apoptotic process, protein dephosphorylation	cytoplasm, integral component of plasma membrane, mitochondrion, nucleolus, nucleus	protein binding, transmembrane receptor protein tyrosine phosphatase activity		SAP1	n	5794
TMEM86B	chr19	55738001	55740632	2632	transmembrane protein 86B		ether lipid metabolic process	cytoplasm, integral component of membrane, membrane	alkenylglycerophosphocholine hydrolase activity, alkenylglycerophosphoethanolamine hydrolase activity			n	255043
MIR6804	chr19	55742252	55742320	69	microRNA mir-6804	microRNAs (miRNAs) are short (20-24 nt) non-coding RNAs that are involved in post-transcriptional regulation of gene expression in multicellular organisms by affecting both the stability and translation of mRNAs. miRNAs are transcribed by RNA polymerase II as part of capped and polyadenylated primary transcripts (pri-miRNAs) that can be either protein-coding or non-coding. The primary transcript …					hsa-mir-6804		102465482
MIR6802	chr19	55751279	55751344	66	microRNA mir-6802	microRNAs (miRNAs) are short (20-24 nt) non-coding RNAs that are involved in post-transcriptional regulation of gene expression in multicellular organisms by affecting both the stability and translation of mRNAs. miRNAs are transcribed by RNA polymerase II as part of capped and polyadenylated primary transcripts (pri-miRNAs) that can be either protein-coding or non-coding. The primary transcript …					hsa-mir-6802		102465481
PPP6R1	chr19	55741146	55770038	28893	protein phosphatase 6, regulatory subunit 1	Protein phosphatase regulatory subunits, such as SAPS1, modulate the activity of protein phosphatase catalytic subunits by restricting substrate specificity, recruiting substrates, and determining the intracellular localization of the holoenzyme. SAPS1 is a regulatory subunit for the protein phosphatase-6 catalytic subunit (PPP6C; MIM 612725) (Stefansson and Brautigan, 2006 [PubMed 16769727]).[su…	regulation of phosphoprotein phosphatase activity	cytoplasm, nucleolus, nucleus	protein binding, protein phosphatase binding		PP6R1, SAPS1, SAP190, KIAA1115	n	22870
MIR6803	chr19	55756553	55756618	66	microRNA mir-6803	microRNAs (miRNAs) are short (20-24 nt) non-coding RNAs that are involved in post-transcriptional regulation of gene expression in multicellular organisms by affecting both the stability and translation of mRNAs. miRNAs are transcribed by RNA polymerase II as part of capped and polyadenylated primary transcripts (pri-miRNAs) that can be either protein-coding or non-coding. The primary transcript …					hsa-mir-6803		102466739
HSPBP1	chr19	55773590	55791751	18162	Hsp70 binding protein							n	29987
BRSK1	chr19	55795533	55823903	28371	BR serine/threonine kinase 1		G2 DNA damage checkpoint, axonogenesis, cellular response to DNA damage stimulus, centrosome duplication, establishment of cell polarity, neuron differentiation, neurotransmitter secretion, protein phosphorylation, response to UV, response to ionizing radiation	cell junction, centrosome, cytoplasm, nucleolus, nucleus, plasma membrane, synaptic vesicle	ATP binding, gamma-tubulin binding, magnesium ion binding, protein kinase binding, protein serine/threonine kinase activity, tau-protein kinase activity, tau-protein kinase activity		hSAD1	n	84446
TMEM150B	chr19	55824168	55836708	12541	transmembrane protein 150B	This gene encodes a protein that belongs to the DRAM (damage-regulated autophagy modulator) family of membrane-spanning proteins. Alternate splicing results in multiple transcript variants. [provided by RefSeq, Aug 2013]		integral component of membrane			TMEM224	n	284417
SUV420H2	chr19	55851220	55859489	8270	suppressor of variegation 4-20 homolog 2 (Drosophila)	SUV420H2 and the related enzyme SUV420H1 (MIM 610881) function as histone methyltransferases that specifically trimethylate nucleosomal histone H4 (see MIM 602822) on lysine-20 (K20) (Schotta et al., 2004 [PubMed 15145825]).[supplied by OMIM, Dec 2009]	histone H4-K20 trimethylation, regulation of transcription; DNA-templated, transcription; DNA-templated	condensed nuclear chromosome; centromeric region, nuclear heterochromatin	chromo shadow domain binding, histone methyltransferase activity (H4-K20 specific), protein binding		KMT5C	n	84787
COX6B2	chr19	55861069	55866182	5114	cytochrome c oxidase subunit VIb polypeptide 2 (testis)			mitochondrial crista, mitochondrial intermembrane space	cytochrome-c oxidase activity		CT59, COXVIB2	n	125965
FAM71E2	chr19	55866275	55874620	8346	family with sequence similarity 71, member E2						C19orf16	n	284418
IL11	chr19	55875749	55881831	6083	interleukin 11	The protein encoded by this gene is a member of the gp130 family of cytokines. These cytokines drive the assembly of multisubunit receptor complexes, all of which contain at least one molecule of the transmembrane signaling receptor IL6ST (gp130). This cytokine is shown to stimulate the T-cell-dependent development of immunoglobulin-producing B cells. It is also found to support the proliferation…	B cell differentiation, cell-cell signaling, fat cell differentiation, megakaryocyte differentiation, negative regulation of hormone secretion, platelet activation, positive regulation of MAPK cascade, positive regulation of cell proliferation, positive regulation of peptidyl-serine phosphorylation, positive regulation of peptidyl-tyrosine phosphorylation, positive regulation of transcription fro…	cytoplasm, extracellular region, extracellular space	cytokine activity, growth factor activity, interleukin-11 receptor binding		AGIF, IL-11	n	3589
TMEM190	chr19	55888203	55889612	1410	transmembrane protein 190			inner acrosomal membrane, integral component of membrane	protein self-association		MDAC1	n	147744
TMEM238	chr19	55890611	55895627	5017	transmembrane protein 238			integral component of membrane					388564
MIR6805	chr19	55899548	55899610	63	microRNA mir-6805	microRNAs (miRNAs) are short (20-24 nt) non-coding RNAs that are involved in post-transcriptional regulation of gene expression in multicellular organisms by affecting both the stability and translation of mRNAs. miRNAs are transcribed by RNA polymerase II as part of capped and polyadenylated primary transcripts (pri-miRNAs) that can be either protein-coding or non-coding. The primary transcript …					hsa-mir-6805		102465483
RPL28	chr19	55897299	55903451	6153	ribosomal protein L28	Ribosomes, the organelles that catalyze protein synthesis, consist of a small 40S subunit and a large 60S subunit. Together these subunits are composed of 4 RNA species and approximately 80 structurally distinct proteins. This gene encodes a ribosomal protein that is a component of the 60S subunit. The protein belongs to the L28E family of ribosomal proteins. It is located in the cytoplasm. Varia…	RNA metabolic process, SRP-dependent cotranslational protein targeting to membrane, cellular protein metabolic process, gene expression, mRNA metabolic process, nuclear-transcribed mRNA catabolic process; nonsense-mediated decay, translation, translation, translational elongation, translational initiation, translational termination, viral life cycle, viral process, viral transcription	cytoplasm, cytosol, cytosolic large ribosomal subunit	RNA binding, protein binding, structural constituent of ribosome		L28	n	6158
UBE2S	chr19	55912649	55919325	6677	ubiquitin-conjugating enzyme E2S	This gene encodes a member of the ubiquitin-conjugating enzyme family. The encoded protein is able to form a thiol ester linkage with ubiquitin in a ubiquitin activating enzyme-dependent manner, a characteristic property of ubiquitin carrier proteins. [provided by RefSeq, Jul 2008]	activation of anaphase-promoting complex activity, anaphase-promoting complex-dependent proteasomal ubiquitin-dependent protein catabolic process, cellular protein modification process, exit from mitosis, exit from mitosis, free ubiquitin chain polymerization, protein K11-linked ubiquitination, protein K27-linked ubiquitination, protein K29-linked ubiquitination, protein K6-linked ubiquitination,…	anaphase-promoting complex	ATP binding, ubiquitin-protein ligase activity, ubiquitin-protein ligase activity		EPF5, E2EPF, E2-EPF	n	27338
SHISA7	chr19	55940104	55954230	14127	shisa family member 7			integral component of membrane				n	729956
ISOC2	chr19	55964345	55973049	8705	isochorismatase domain containing 2		protein destabilization	cytoplasm, mitochondrion, nucleus	catalytic activity, protein binding			n	79763
ZNF628	chr19	55987698	55995854	8157	zinc finger protein 628	Zinc finger proteins (ZNFs), which bind nucleic acids, perform many key functions, the most important of which is regulating transcription. See ZNF91 (MIM 603971) for general information on ZNFs.[supplied by OMIM, Mar 2008]	transcription; DNA-templated	nucleus	DNA binding, metal ion binding, sequence-specific DNA binding transcription factor activity		ZEC, Zfp628	n	89887
NAT14	chr19	55996556	55998935	2380	N-acetyltransferase 14 (GCN5-related, putative)		DNA-templated transcription; initiation, positive regulation of transcription; DNA-templated	integral component of membrane, nucleus	DNA binding, N-acetyltransferase activity		KLP1	n	57106
SSC5D	chr19	55999869	56030466	30598	scavenger receptor cysteine rich domain containing (5 domains)		innate immune response, multicellular organismal development, regulation of interleukin-8 secretion	cytoplasm, extracellular region, membrane	scavenger receptor activity			n	284297
SBK2	chr19	56041099	56048435	7337	SH3 domain binding kinase family, member 2			cytoplasm	ATP binding, receptor signaling protein serine/threonine kinase activity		SGK069	n	646643
SBK3	chr19	56052022	56056909	4888	SH3 domain binding kinase family, member 3				ATP binding, protein serine/threonine kinase activity		SGK110		100130827
ZNF579	chr19	56088890	56092211	3322	zinc finger protein 579		regulation of transcription; DNA-templated, transcription; DNA-templated	nucleus	DNA binding, metal ion binding			n	163033
FIZ1	chr19	56102736	56110893	8158	FLT3-interacting zinc finger 1	This gene encodes zinc finger protein, which interacts with a receptor tyrosine kinase involved in the regulation of hematopoietic and lymphoid cells. This gene product also interacts with a transcription factor that regulates the expression of rod-specific genes in retina. [provided by RefSeq, Jul 2008]	regulation of transcription; DNA-templated, transcription; DNA-templated	cytoplasm, nucleus	metal ion binding, nucleic acid binding, protein kinase binding, receptor binding		ZNF798	n	84922
ZNF524	chr19	56111729	56114504	2776	zinc finger protein 524		regulation of transcription; DNA-templated, transcription; DNA-templated	nucleus	DNA binding, metal ion binding			n	147807
ZNF865	chr19	56124958	56129907	4950	zinc finger protein 865		regulation of transcription; DNA-templated, transcription; DNA-templated	nucleus	DNA binding, metal ion binding				100507290
ZNF784	chr19	56132106	56135941	3836	zinc finger protein 784		regulation of transcription; DNA-templated, transcription; DNA-templated	nucleus	DNA binding, metal ion binding			n	147808
ZNF580	chr19	56152391	56154836	2446	zinc finger protein 580		cellular response to hydrogen peroxide, positive regulation of endothelial cell migration, positive regulation of endothelial cell proliferation, positive regulation of gene expression, positive regulation of interleukin-8 production, positive regulation of leukocyte chemotaxis, regulation of transcription; DNA-templated, transcription; DNA-templated	nucleus	DNA binding, metal ion binding, protein binding			n	51157
ZNF581	chr19	56154985	56156989	2005	zinc finger protein 581		regulation of transcription; DNA-templated, transcription; DNA-templated	nucleus	DNA binding, metal ion binding		HSPC189	n	51545
CCDC106	chr19	56158953	56164526	5574	coiled-coil domain containing 106			nucleus	protein binding		ZNF581, HSU79303	n	29903
U2AF2	chr19	56165415	56186082	20668	U2 small nuclear RNA auxiliary factor 2	U2 auxiliary factor (U2AF), comprised of a large and a small subunit, is a non-snRNP protein required for the binding of U2 snRNP to the pre-mRNA branch site. This gene encodes the U2AF large subunit which contains a sequence-specific RNA-binding region with 3 RNA recognition motifs and an Arg/Ser-rich domain necessary for splicing. The large subunit binds to the polypyrimidine tract of introns e…	RNA splicing, gene expression, mRNA 3'-end processing, mRNA export from nucleus, mRNA processing, mRNA splicing; via spliceosome, mRNA splicing; via spliceosome, negative regulation of mRNA splicing; via spliceosome, termination of RNA polymerase II transcription, transcription from RNA polymerase II promoter	nucleoplasm, spliceosomal complex	C2H2 zinc finger domain binding, RNA binding, enzyme binding, nucleotide binding, protein binding		U2AF65	n	11338
EPN1	chr19	56186560	56207133	20574	epsin 1	The protein encoded by this gene binds clathrin and is involved in the endocytosis of clathrin-coated vesicles. Three transcript variants encoding different isoforms have been found for this gene. [provided by RefSeq, Nov 2011]	Notch signaling pathway, embryonic organ development, endocytosis, epidermal growth factor receptor signaling pathway, female pregnancy, in utero embryonic development, negative regulation of epidermal growth factor receptor signaling pathway	coated pit, cytoplasm, nucleus, plasma membrane	lipid binding, transcription factor binding			n	29924
NLRP9	chr19	56219797	56249768	29972	NLR family, pyrin domain containing 9	The protein encoded by this gene belongs to the NALP protein family. Members of the NALP protein family typically contain a NACHT domain, a NACHT-associated domain (NAD), a C-terminal leucine-rich repeat (LRR) region, and an N-terminal pyrin domain (PYD). This protein may play a regulatory role in the innate immune system as similar family members belong to the signal-induced multiprotein complex…		cytoplasm	ATP binding		NOD6, NALP9, PAN12, CLR19.1	n	338321
RFPL4A	chr19	56270506	56274541	4036	similar to ret finger protein-like 1						RFPL4, RNF210	n	649055
RFPL4AL1	chr19	56283170	56284545	1376	ret finger protein-like 4A-like 1				zinc ion binding				729974
NLRP11	chr19	56296762	56348128	51367	NLR family, pyrin domain containing 11	NALPs are cytoplasmic proteins that form a subfamily within the larger CATERPILLER protein family. Most short NALPs, such as NALP11, have an N-terminal pyrin (MEFV; MIM 608107) domain (PYD), followed by a NACHT domain, a NACHT-associated domain (NAD), and a C-terminal leucine-rich repeat (LRR) region. The long NALP, NALP1 (MIM 606636), also has a C-terminal extension containing a function to find…			ATP binding, oxidoreductase activity; acting on paired donors; with incorporation or reduction of molecular oxygen; reduced ascorbate as one donor; and incorporation of one atom of oxygen		NOD17, PAN10, NALP11, PYPAF6, PYPAF7, CLR19.6	n	204801
NLRP4	chr19	56347943	56393220	45278	NLR family, pyrin domain containing 4	NALPs are cytoplasmic proteins that form a subfamily within the larger CATERPILLER protein family. Most short NALPs, such as NALP4, have an N-terminal pyrin (MEFV; MIM 608107) domain (PYD), followed by a NACHT domain, a NACHT-associated domain (NAD), and a C-terminal leucine-rich repeat (LRR) region. The long NALP, NALP1 (MIM 606636), also has a C-terminal extension containing a function to find …	innate immune response, positive regulation of type I interferon production, regulation of type I interferon production	cytosol	ATP binding		CT58, PAN2, RNH2, NALP4, PYPAF4, CLR19.5	n	147945
NLRP13	chr19	56407310	56443702	36393	NLR family, pyrin domain containing 13	NALPs are cytoplasmic proteins that form a subfamily within the larger CATERPILLER protein family. Most short NALPs, such as NALP13, have an N-terminal pyrin (MEFV; MIM 608107) domain (PYD), followed by a NACHT domain, a NACHT-associated domain (NAD), and a C-terminal leucine-rich repeat (LRR) region. The long NALP, NALP1 (MIM 606636), also has a C-terminal extension containing a function to find…			ATP binding		NOD14, PAN13, NALP13, CLR19.7	n	126204
NLRP8	chr19	56459197	56499995	40799	NLR family, pyrin domain containing 8	NALPs are cytoplasmic proteins that form a subfamily within the larger CATERPILLER protein family. Most short NALPs, such as NALP8, have an N-terminal pyrin (MEFV; MIM 608107) domain (PYD), followed by a NACHT domain, a NACHT-associated domain (NAD), and a C-terminal leucine-rich repeat (LRR) region. The long NALP, NALP1 (MIM 606636), also has a C-terminal extension containing a function to find …		cytoplasm	ATP binding		PAN4, NALP8, NOD16, CLR19.2	n	126205
[truncated: 385 more rows]
