# Supplementary material for: Clonal expansion and linear genome evolution through breast cancer progression from pre-invasive stages to asynchronous metastasis
Source: Oncotarget. 2015 Jan 29;6(8):5634–49. doi: 10.18632/oncotarget.3111 (PMC4467391; doi:10.18632/oncotarget.3111)
Supplement: Supplementary file 5 [file oncotarget-06-5634-s005.xlsx]

## Sheet: Supplementary Table 6
Supplementary Table 6: Genes affected by copy number loss events exclusive to the asynchronous metastasis.
Copy number loss event on chromosome 10 containing 608 genes. This event is complete, shared by all malignant cells of the metastastasis.
#chr10:65,056,679-135,534,747 (70,478,068)
Gene Symbol	Chromosome	Start	End	Length	Name	Description	Biological Process	Cellular Component	Molecular Function	OMIM MorbidMap count	Other Aliases	Sanger Gene Census	LocusLink ID
JMJD1C	chr10	64926980	65225761	298782	jumonji domain containing 1C		blood coagulation, chromatin modification, regulation of transcription; DNA-templated, transcription; DNA-templated	intracellular, nucleoplasm	dioxygenase activity, metal ion binding, protein binding, thyroid hormone receptor binding		TRIP8, RP11-10C13.2	n	221037
MIR1296	chr10	65132716	65132808	93	microRNA 1296	microRNAs (miRNAs) are short (20-24 nt) non-coding RNAs that are involved in post-transcriptional regulation of gene expression in multicellular organisms by affecting both the stability and translation of mRNAs. miRNAs are transcribed by RNA polymerase II as part of capped and polyadenylated primary transcripts (pri-miRNAs) that can be either protein-coding or non-coding. The primary transcript …					MIRN1296, hsa-mir-1296		100302150
JMJD1C-AS1	chr10	65224988	65226322	1335	JMJD1C antisense RNA 1								84989
REEP3	chr10	65281122	65384883	103762	receptor accessory protein 3		mitosis, mitotic nuclear envelope reassembly, nuclear envelope organization	endoplasmic reticulum membrane, integral component of membrane, microtubule			C10orf74	n	221035
ANXA2P3	chr10	66585284	66586634	1351	annexin A2 pseudogene 3						LIP2, LPC2C, ANX2L3, ANX2P3		305
CTNNA3	chr10	67679724	69455949	1776226	catenin (cadherin-associated protein), alpha 3						VR22, MGC26194	n	50620
LRRTM3	chr10	68685791	68860867	175077	leucine rich repeat transmembrane neuronal 3		positive regulation of beta-amyloid formation	cell junction, integral component of membrane, postsynaptic membrane				n	347731
DNAJC12	chr10	69556426	69597937	41512	DnaJ (Hsp40) homolog, subfamily C, member 12	This gene encodes a member of a subclass of the HSP40/DnaJ protein family. Members of this family of proteins are associated with complex assembly, protein folding, and export. Two transcript variants encoding distinct isoforms have been identified for this gene. [provided by RefSeq, Jul 2008]					JDP1, RP11-57G10.2	n	56521
SIRT1	chr10	69644426	69678147	33722	sirtuin 1	This gene encodes a member of the sirtuin family of proteins, homologs to the yeast Sir2 protein. Members of the sirtuin family are characterized by a sirtuin core domain and grouped into four classes. The functions of human sirtuins have not yet been determined; however, yeast sirtuin proteins are known to regulate epigenetic gene silencing and suppress recombination of rDNA. Studies suggest tha…	DNA repair, DNA replication, DNA synthesis involved in DNA repair, angiogenesis, cell aging, cellular glucose homeostasis, cellular response to DNA damage stimulus, cellular response to hydrogen peroxide, cellular response to hypoxia, cellular response to ionizing radiation, cellular response to starvation, cellular response to tumor necrosis factor, cellular triglyceride homeostasis, cholesterol…	ESC/E(Z) complex, PML body, chromatin silencing complex, cytoplasm, cytoplasm, nuclear chromatin, nuclear envelope, nuclear euchromatin, nuclear heterochromatin, nuclear inner membrane, nucleolus, nucleolus, nucleoplasm, nucleus, rDNA heterochromatin	HLH domain binding, NAD+ ADP-ribosyltransferase activity, NAD+ binding, NAD-dependent histone deacetylase activity, NAD-dependent histone deacetylase activity (H3-K9 specific), NAD-dependent protein deacetylase activity, NAD-dependent protein deacetylase activity, bHLH transcription factor binding, deacetylase activity, histone binding, histone deacetylase activity, identical protein binding, met…		SIR2L1	n	23411
HERC4	chr10	69681655	69835103	153449	HECT and RLD domain containing E3 ubiquitin protein ligase 4	HERC4 belongs to the HERC family of ubiquitin ligases, all of which contain a HECT domain and at least 1 RCC1 (MIM 179710)-like domain (RLD). The 350-amino acid HECT domain is predicted to catalyze the formation of a thioester with ubiquitin before transferring it to a substrate, and the RLD is predicted to act as a guanine nucleotide exchange factor for small G proteins (Hochrainer et al., 2005 …	cell differentiation, protein ubiquitination involved in ubiquitin-dependent protein catabolic process, spermatogenesis	cytoplasm, cytosol, nucleus	ubiquitin-protein ligase activity			n	26091
MYPN	chr10	69865873	69971773	105901	myopalladin	Striated muscle in vertebrates comprises large proteins which must be organized properly to contract efficiently. Z-lines in striated muscle are a sign of this organization, representing the ends of actin thin filaments, titin, nebulin or nebulette and accessory proteins required for structure and function. This gene encodes a protein which interacts with nebulin in skeletal muscle or nebulette i…	sarcomere organization	I band, Z disc, microtubule cytoskeleton, nucleus	SH3 domain binding, actin binding, cytoskeletal protein binding, muscle alpha-actinin binding, protein binding		MYOP, RCM4, CMH22, CMD1DD	n	84665
ATOH7	chr10	69990351	69991870	1520	atonal homolog 7 (Drosophila)	This intronless gene encodes a member of the basic helix-loop-helix family of transcription factors, with similarity to Drosophila atonal gene that controls photoreceptor development. Studies in mice suggest that this gene plays a central role in retinal ganglion cell and optic nerve formation. Mutations in this gene are associated with nonsyndromic congenital retinal nonattachment. [provided by …	cell differentiation, circadian rhythm, entrainment of circadian clock, nervous system development, regulation of transcription; DNA-templated, transcription; DNA-templated	nucleus	DNA binding, protein dimerization activity		Math5, bHLHa13	n	220202
PBLD	chr10	70042416	70092684	50269	phenazine biosynthesis-like protein domain containing		biological_process, biosynthetic process	cellular_component	isomerase activity, molecular_function		MAWBP, MAWDBP	n	64081
HNRNPH3	chr10	70091767	70102953	11187	heterogeneous nuclear ribonucleoprotein H3 (2H9)	This gene belongs to the subfamily of ubiquitously expressed heterogeneous nuclear ribonucleoproteins (hnRNPs). The hnRNPs are RNA binding proteins and they complex with heterogeneous nuclear RNA (hnRNA). These proteins are associated with pre-mRNAs in the nucleus and appear to influence pre-mRNA processing and other aspects of mRNA metabolism and transport. While all of the hnRNPs are present in…	RNA processing, RNA splicing, mRNA splicing; via spliceosome	nucleolus, nucleus, ribonucleoprotein complex	RNA binding, nucleotide binding		2H9, HNRPH3	n	3189
RUFY2	chr10	70100863	70167051	66189	RUN and FYVE domain containing 2			nucleolus, nucleus	metal ion binding		RABIP4R, ZFYVE13	n	55680
DNA2	chr10	70173820	70231878	58059	DNA replication helicase/nuclease 2	DNA2 is a conserved helicase/nuclease involved in the maintenance of mitochondrial and nuclear DNA stability (Duxin et al., 2009 [PubMed 19487465]).[supplied by OMIM, Nov 2010]	ATP catabolic process, DNA double-strand break processing, DNA duplex unwinding, DNA replication, DNA replication checkpoint, DNA replication; Okazaki fragment processing, DNA replication; removal of RNA primer, DNA strand elongation involved in DNA replication, base-excision repair, mitochondrial DNA repair, mitochondrial DNA replication, mitotic cell cycle, positive regulation of DNA replicatio…	gamma DNA polymerase complex, mitochondrial nucleoid, nucleoplasm, nucleus	4 iron; 4 sulfur cluster binding, 5'-3' DNA helicase activity, 5'-flap endonuclease activity, ATP binding, ATPase activity, DNA binding, DNA helicase activity, DNA helicase activity, helicase activity, metal ion binding, nuclease activity, protein binding, single-stranded DNA-dependent ATPase activity, site-specific endodeoxyribonuclease activity; specific for altered base		DNA2L, PEOA6, hDNA2	n	1763
SLC25A16	chr10	70242089	70287280	45192	solute carrier family 25 (mitochondrial carrier; Graves disease autoantigen), member 16	This gene encodes a protein that contains three tandemly repeated mitochondrial carrier protein domains. The encoded protein is localized in the inner membrane and facilitates the rapid transport and exchange of molecules between the cytosol and the mitochondrial matrix space. This gene has a possible role in Graves' disease. [provided by RefSeq, Jul 2008]	coenzyme biosynthetic process, pantothenate metabolic process, small molecule metabolic process, transport, vitamin metabolic process, water-soluble vitamin metabolic process	integral component of membrane, mitochondrial inner membrane, mitochondrial inner membrane	antiporter activity		GDA, GDC, ML7, hML7, HGT.1, D10S105E	n	8034
TET1	chr10	70320116	70454239	134124	tet methylcytosine dioxygenase 1		DNA demethylation, chromatin modification, inner cell mass cell differentiation, negative regulation of methylation-dependent chromatin silencing, positive regulation of transcription from RNA polymerase II promoter, protein O-linked glycosylation, regulation of DNA methylation, stem cell maintenance, transcription; DNA-templated	nucleus	iron ion binding, methylcytosine dioxygenase activity, methylcytosine dioxygenase activity, structure-specific DNA binding, zinc ion binding		LCX, CXXC6, bA119F7.1	y	80312
SNORD98	chr10	70514928	70514995	68	small nucleolar RNA, C/D box 98						HBII-419		692211
CCAR1	chr10	70480900	70552134	71235	cell division cycle and apoptosis regulator 1		RNA splicing, apoptotic process, cell cycle, gene expression, mRNA splicing; via spliceosome, regulation of transcription; DNA-templated, transcription; DNA-templated	nucleoplasm, perinuclear region of cytoplasm	ligand-dependent nuclear receptor transcription coactivator activity, nucleic acid binding, protein binding		RP11-437A18.1	n	55749
STOX1	chr10	70587293	70655209	67917	storkhead box 1	The protein encoded by this gene may function as a DNA binding protein. Mutations in this gene are associated with pre-eclampsia/eclampsia 4 (PEE4). Alternatively spliced transcript variants encoding different isoforms have been found for this gene. [provided by RefSeq, Sep 2009]		cytoplasm, nucleolus, nucleus	DNA binding	1	PEE4, C10orf24	n	219736
DDX50	chr10	70661033	70706603	45571	DEAD (Asp-Glu-Ala-Asp) box polypeptide 50	DEAD box proteins, characterized by the conserved motif Asp-Glu-Ala-Asp (DEAD), are putative RNA helicases. They are implicated in a number of cellular processes involving alteration of RNA secondary structure such as translation initiation, nuclear and mitochondrial splicing, and ribosome and spliceosome assembly. Based on their distribution patterns, some members of this DEAD box protein family…		nucleolus, plasma membrane	ATP binding, ATP-dependent helicase activity, RNA binding		GU2, GUB, mcdrh, RH-II/GuB	n	79009
DDX21	chr10	70715878	70744825	28948	DEAD (Asp-Glu-Ala-Asp) box helicase 21	DEAD box proteins, characterized by the conserved motif Asp-Glu-Ala-Asp (DEAD), are putative RNA helicases. They are implicated in a number of cellular processes involving alteration of RNA secondary structure such as translation initiation, nuclear and mitochondrial splicing, and ribosome and spliceosome assembly. Based on their distribution patterns, some members of this family are believed to …	response to exogenous dsRNA, response to virus	nucleolus, nucleus	ATP binding, ATP-dependent RNA helicase activity, double-stranded RNA binding		GUA, GURDB, RH-II/GU, RH-II/GuA	n	9188
KIAA1279	chr10	70748476	70776739	28264	KIAA1279	This gene encodes a kinesin family member 1 binding protein that is characterized by two tetratrico peptide repeats. The encoded protein localizes to the mitochondria and may be involved in regulating transport of the mitochondria. Mutations in this gene are associated with Goldberg-Shprintzen megacolon syndrome. [provided by RefSeq, Mar 2010]	cell differentiation, mitochondrial transport, nervous system development	cytoskeleton, mitochondrion	kinesin binding, protein binding	1	KBP, TTC20	n	26128
SRGN	chr10	70847827	70864567	16741	serglycin	This gene encodes a protein best known as a hematopoietic cell granule proteoglycan. Proteoglycans stored in the secretory granules of many hematopoietic cells also contain a protease-resistant peptide core, which may be important for neutralizing hydrolytic enzymes. This encoded protein was found to be associated with the macromolecular complex of granzymes and perforin, which may serve as a med…	T cell secretory granule organization, biomineral tissue development, blood coagulation, granzyme-mediated apoptotic signaling pathway, maintenance of granzyme B location in T cell secretory granule, maintenance of protease location in mast cell secretory granule, mast cell secretory granule organization, negative regulation of bone mineralization, negative regulation of cytokine secretion, plate…	Golgi apparatus, extracellular region, extracellular space, mast cell granule, platelet alpha granule lumen, zymogen granule	collagen binding, protein binding		PPG, PRG, PRG1	n	5552
VPS26A	chr10	70883907	70932616	48710	vacuolar protein sorting 26 homolog A (S. pombe)	This gene belongs to a group of vacuolar protein sorting (VPS) genes. The encoded protein is a component of a large multimeric complex, termed the retromer complex, involved in retrograde transport of proteins from endosomes to the trans-Golgi network. The close structural similarity between the yeast and human proteins that make up this complex suggests a similarity in function. Expression studi…	retrograde transport; endosome to Golgi, vacuolar transport	cytosol, cytosol, endosome, endosome membrane, retromer complex, vesicle	protein binding, protein transporter activity		HB58, PEP8A, VPS26, Hbeta58	n	9559
SUPV3L1	chr10	70939992	70968849	28858	suppressor of var1, 3-like 1 (S. cerevisiae)		DNA duplex unwinding, DNA recombination, RNA catabolic process, chromatin maintenance, mitochondrial RNA 3'-end processing, mitochondrial RNA surveillance, mitochondrial mRNA catabolic process, mitochondrial mRNA surveillance, mitochondrial ncRNA surveillance, mitochondrion morphogenesis, negative regulation of apoptotic process, positive regulation of cell growth, positive regulation of mitochon…	mitochondrial degradosome, mitochondrial matrix, mitochondrial nucleoid, mitochondrion, nucleus	3'-5' RNA helicase activity, ATP binding, ATP-dependent RNA helicase activity, DNA binding, DNA helicase activity, RNA binding, double-stranded RNA binding, helicase activity, protein binding, protein homodimerization activity		SUV3	n	6832
HKDC1	chr10	70980058	71027315	47258	hexokinase domain containing 1						FLJ37767	n	414159
HK1	chr10	71029755	71161637	131883	hexokinase 1	Hexokinases phosphorylate glucose to produce glucose-6-phosphate, the first step in most glucose metabolism pathways. This gene encodes a ubiquitous form of hexokinase which localizes to the outer membrane of mitochondria. Mutations in this gene have been associated with hemolytic anemia due to hexokinase deficiency. Alternative splicing of this gene results in five transcript variants which enco…	carbohydrate metabolic process, cell death, cellular glucose homeostasis, glucose 6-phosphate metabolic process, glucose transport, glycolysis, hexose transport, small molecule metabolic process, transmembrane transport	cytosol, membrane raft, mitochondrial outer membrane, mitochondrion, nucleolus, nucleus	ATP binding, fructokinase activity, glucokinase activity, hexokinase activity, mannokinase activity, protein binding	1	HKD, HKI, HXK1, HMSNR, HK1-ta, HK1-tb, HK1-tc	n	3098
TACR2	chr10	71163957	71176674	12718	tachykinin receptor 2	This gene belongs to a family of genes that function as receptors for tachykinins. Receptor affinities are specified by variations in the 5'-end of the sequence. The receptors belonging to this family are characterized by interactions with G proteins and 7 hydrophobic transmembrane regions. This gene encodes the receptor for the tachykinin neuropeptide substance K, also referred to as neurokinin …	excretion, intestine smooth muscle contraction, muscle contraction, negative regulation of luteinizing hormone secretion, operant conditioning, positive regulation of acetylcholine secretion; neurotransmission, positive regulation of uterine smooth muscle contraction, positive regulation of vascular permeability, prolactin secretion, response to stress, tachykinin receptor signaling pathway	integral component of plasma membrane, plasma membrane	protein binding, substance K receptor activity, tachykinin receptor activity		SKR, NK2R, NKNAR, TAC2R	n	6865
TSPAN15	chr10	71211225	71267423	56199	tetraspanin 15	The protein encoded by this gene is a member of the transmembrane 4 superfamily, also known as the tetraspanin family. Most of these members are cell-surface proteins that are characterized by the presence of four hydrophobic domains. The proteins mediate signal transduction events that play a role in the regulation of cell development, activation, growth and motility. The use of alternate polyad…		integral component of plasma membrane, membrane			NET7, NET-7, TM4SF15, 2700063A19Rik	n	23555
NEUROG3	chr10	71331790	71333210	1421	neurogenin 3	The protein encoded by this gene is a basic helix-loop-helix (bHLH) transcription factor involved in neurogenesis. The encoded protein likely acts as a heterodimer with another bHLH protein. Defects in this gene are a cause of congenital malabsorptive diarrhea 4 (DIAR4).[provided by RefSeq, May 2010]	central nervous system development, endocrine pancreas development, epithelial cell differentiation, forebrain development, hindbrain development, nervous system development, peripheral nervous system development, positive regulation of neuron differentiation, positive regulation of sequence-specific DNA binding transcription factor activity, spinal cord development	cytoplasm, nucleus	RNA polymerase II core promoter proximal region sequence-specific DNA binding transcription factor activity involved in positive regulation of transcription, double-stranded DNA binding, protein dimerization activity, transcription coactivator activity	1	ngn3, Atoh5, NGN-3, Math4B, bHLHa7	n	50674
C10orf35	chr10	71390002	71393355	3354	chromosome 10 open reading frame 35			integral component of membrane				n	219738
COL13A1	chr10	71561643	71718904	157262	collagen, type XIII, alpha 1	This gene encodes the alpha chain of one of the nonfibrillar collagens. The function of this gene product is not known, however, it has been detected at low levels in all connective tissue-producing cells so it may serve a general function in connective tissues. Unlike most of the collagens, which are secreted into the extracellular matrix, collagen XIII contains a transmembrane domain and the pr…	cell differentiation, cell-cell adhesion, cell-matrix adhesion, collagen catabolic process, endochondral ossification, extracellular matrix disassembly, extracellular matrix organization, morphogenesis of a branching structure	cell-cell junction, collagen type XIII, endoplasmic reticulum lumen, extracellular region, integral component of membrane, plasma membrane	extracellular matrix structural constituent, heparin binding, protein binding		COLXIIIA1	n	1305
H2AFY2	chr10	71812356	71872040	59685	H2A histone family, member Y2						MACROH2A2	n	83738
AIFM2	chr10	71872022	71892690	20669	apoptosis-inducing factor, mitochondrion-associated, 2	This gene encodes a flavoprotein oxidoreductase that binds single stranded DNA and is thought to contribute to apoptosis in the presence of bacterial and viral DNA. The expression of this gene is also found to be induced by tumor suppressor protein p53 in colon cancer cells. [provided by RefSeq, Nov 2010]	apoptotic mitochondrial changes, apoptotic mitochondrial changes, chromosome condensation, execution phase of apoptosis	cytoplasm, cytosol, integral component of membrane, lipid particle, mitochondrial outer membrane, mitochondrion	DNA binding, electron-transferring-flavoprotein dehydrogenase activity, flavin adenine dinucleotide binding		AMID, PRG3, RP11-367H5.2	n	84883
TYSND1	chr10	71897736	71906496	8761	trypsin domain containing 1	This gene encodes a protease that removes the N-terminal peroxisomal targeting signal (PTS2) from proteins produced in the cytosol, thereby facilitating their import into the peroxisome. The encoded protein is also capable of removing the C-terminal peroxisomal targeting signal (PTS1) from proteins in the peroxisomal matrix. The full-length protein undergoes self-cleavage to produce shorter, pote…	protein homooligomerization, protein processing, proteolysis, regulation of fatty acid beta-oxidation	peroxisome	identical protein binding, protease binding, serine-type endopeptidase activity		NET41	n	219743
SAR1A	chr10	71909960	71930285	20326	SAR1 homolog A (S. cerevisiae)		ER to Golgi vesicle-mediated transport, GTP catabolic process, intracellular protein transport	Golgi apparatus, cytoplasm, endoplasmic reticulum, sarcoplasmic reticulum	GTP binding, GTPase activity		SAR1, Sara, SARA1, masra2	n	56681
PPA1	chr10	71962585	71993190	30606	pyrophosphatase (inorganic) 1	The protein encoded by this gene is a member of the inorganic pyrophosphatase (PPase) family. PPases catalyze the hydrolysis of pyrophosphate to inorganic phosphate, which is important for the phosphate metabolism of cells. Studies of a similar protein in bovine suggested a cytoplasmic localization of this enzyme. [provided by RefSeq, Jul 2008]	diphosphate metabolic process, gene expression, phosphate-containing compound metabolic process, tRNA aminoacylation for protein translation	cytoplasm, cytosol	inorganic diphosphatase activity, magnesium ion binding		PP, PP1, IOPPP, SID6-8061	n	5464
NPFFR1	chr10	72014712	72043450	28739	neuropeptide FF receptor 1		biological_process, neuropeptide signaling pathway	integral component of membrane, plasma membrane	G-protein coupled receptor activity, neuropeptide receptor activity		NPFF1, GPR147, NPFF1R1, OT7T022	n	64106
LRRC20	chr10	72058725	72142406	83682	leucine rich repeat containing 20							n	55222
EIF4EBP2	chr10	72163860	72188374	24515	eukaryotic translation initiation factor 4E binding protein 2	This gene encodes a member of the eukaryotic translation initiation factor 4E binding protein family. The gene products of this family bind eIF4E and inhibit translation initiation. However, insulin and other growth factors can release this inhibition via a phosphorylation-dependent disruption of their binding to eIF4E. Regulation of protein production through these gene products have been implic…	cAMP-mediated signaling, insulin receptor signaling pathway, negative regulation of translational initiation, translation		eukaryotic initiation factor 4E binding, protein binding		4EBP2, PHASII	n	1979
NODAL	chr10	72191691	72201465	9775	nodal growth differentiation factor	The protein encoded by this gene is a member of the TGF-beta superfamily. Studies of the mouse counterpart suggested that this gene may be essential for mesoderm formation and subsequent organization of axial structures in early embryonic development. [provided by RefSeq, Jul 2008]	SMAD protein signal transduction, axial mesodermal cell fate specification, brain development, cell migration involved in gastrulation, digestive tract morphogenesis, embryonic cranial skeleton morphogenesis, embryonic pattern specification, embryonic placenta development, embryonic process involved in female pregnancy, endodermal cell differentiation, epiblast cell-extraembryonic ectoderm cell s…	extracellular space	cytokine activity, growth factor activity, morphogen activity, receptor agonist activity, type I activin receptor binding	1	HTX5	n	4838
PALD1	chr10	72238563	72328206	89644	phosphatase domain containing, paladin 1			cytosol	protein binding		PALD, KIAA1274		27143
PRF1	chr10	72357103	72362531	5429	perforin 1 (pore forming protein)	The protein encoded by this gene has structural and functional similarities to complement component 9 (C9). Like C9, this protein creates transmembrane tubules and is capable of lysing non-specifically a variety of target cells. This protein is one of the main cytolytic proteins of cytolytic granules, and it is known to be a key effector molecule for T-cell- and natural killer-cell-mediated cytol…	apoptotic process, cellular defense response, cytolysis, defense response to tumor cell, defense response to virus, immune response to tumor cell, protein homooligomerization	cytolytic granule, cytoplasmic membrane-bounded vesicle, endosome lumen, extracellular region, integral component of membrane, plasma membrane	calcium ion binding, protein binding, wide pore channel activity	2	P1, PFP, FLH2, PFN1, HPLH2	y	5551
ADAMTS14	chr10	72432558	72522195	89638	ADAM metallopeptidase with thrombospondin type 1 motif, 14	This gene encodes a member of the ADAMTS (a disintegrin and metalloproteinase with thrombospondin motif) protein family. Members of the family share several distinct protein modules, including a propeptide region, a metalloproteinase domain, a disintegrin-like domain, and a thrombospondin type 1 (TS) motif. Individual members of this family differ in the number of C-terminal TS motifs, and some h…	collagen catabolic process, collagen fibril organization, extracellular matrix organization, proteolysis	extracellular region, proteinaceous extracellular matrix	metalloendopeptidase activity, zinc ion binding			n	140766
TBATA	chr10	72530994	72545157	14164	thymus, brain and testes associated		cell differentiation, multicellular organismal development, spermatogenesis	cytosol, nucleus			spatial, C10orf27		219793
SGPL1	chr10	72575703	72640932	65230	sphingosine-1-phosphate lyase 1		Leydig cell differentiation, androgen metabolic process, carboxylic acid metabolic process, ceramide metabolic process, estrogen metabolic process, execution phase of apoptosis, face morphogenesis, fibroblast migration, hemopoiesis, kidney development, luteinization, palate development, platelet-derived growth factor receptor signaling pathway, post-embryonic development, regulation of multicellu…	endoplasmic reticulum, endoplasmic reticulum membrane, integral component of endoplasmic reticulum membrane	carboxy-lyase activity, protein binding, pyridoxal phosphate binding, sphinganine-1-phosphate aldolase activity, sphinganine-1-phosphate aldolase activity		SPL, S1PL	n	8879
PCBD1	chr10	72643266	72648541	5276	pterin-4 alpha-carbinolamine dehydratase/dimerization cofactor of hepatocyte nuclear factor 1 alpha	This gene encodes pterin-4 alpha-carbinolamine dehydratase, an enzyme involved in phenylalanine hydroxylation. A deficiency of this enzyme leads to hyperphenylalaninemia. The enzyme regulates the homodimerization of the transcription factor hepatocyte nuclear factor 1 (HNF1). [provided by RefSeq, Jul 2008]	L-phenylalanine catabolic process, cellular nitrogen compound metabolic process, positive regulation of transcription; DNA-templated, protein heterooligomerization, protein homotetramerization, regulation of protein homodimerization activity, small molecule metabolic process, tetrahydrobiopterin biosynthetic process, transcription; DNA-templated	cytoplasm, cytosol, nucleolus, nucleus	4-alpha-hydroxytetrahydrobiopterin dehydratase activity, identical protein binding, phenylalanine 4-monooxygenase activity, protein binding, transcription coactivator activity		PCD, PHS, DCOH, PCBD	n	5092
UNC5B-AS1	chr10	72976980	72977985	1006	UNC5B antisense RNA 1								728978
UNC5B	chr10	72972291	73062635	90345	unc-5 homolog B (C. elegans)	This gene encodes a member of the netrin family of receptors. This particular protein mediates the repulsive effect of netrin-1 and is a vascular netrin receptor. This encoded protein is also in a group of proteins called dependence receptors (DpRs) which are involved in pro- and anti-apoptotic processes. Many DpRs are involved in embryogenesis and in cancer progression. Two alternatively spliced…	anterior/posterior axon guidance, apoptotic process, axon guidance, negative regulation of extrinsic apoptotic signaling pathway in absence of ligand, negative regulation of neuron apoptotic process, positive regulation of apoptotic process, positive regulation of phosphatidylinositol 3-kinase signaling, regulation of apoptotic process, signal transduction	integral component of membrane	protein binding		UNC5H2, p53RDL1	n	219699
SLC29A3	chr10	73079009	73123147	44139	solute carrier family 29 (equilibrative nucleoside transporter), member 3	This gene encodes a nucleoside transporter. The encoded protein plays a role in cellular uptake of nucleosides, nucleobases, and their related analogs. Mutations in this gene have been associated with H syndrome, which is characterized by cutaneous hyperpigmentation and hypertrichosis, hepatosplenomegaly, heart anomalies, and hypogonadism. A related disorder, PHID (pigmented hypertrichosis with i…	nucleoside transport, transmembrane transport	integral component of membrane, late endosome membrane, lysosomal membrane, lysosomal membrane	nucleoside transmembrane transporter activity	1	ENT3, HJCD, PHID, HCLAP	n	55315
CDH23	chr10	73156690	73575704	419015	cadherin-related 23	This gene is a member of the cadherin superfamily, whose genes encode calcium dependent cell-cell adhesion glycoproteins. The encoded protein is thought to be involved in stereocilia organization and hair bundle formation. The gene is located in a region containing the human deafness loci DFNB12 and USH1D. Usher syndrome 1D and nonsyndromic autosomal recessive deafness DFNB12 are caused by alleli…	calcium ion transport, calcium-dependent cell-cell adhesion, cytosolic calcium ion homeostasis, equilibrioception, homophilic cell adhesion, photoreceptor cell maintenance, response to stimulus, sensory perception of light stimulus, sensory perception of sound, visual perception	integral component of membrane, membrane, plasma membrane, stereocilium	calcium ion binding, protein binding	3	USH1D, CDHR23	n	64072
C10orf105	chr10	73471457	73497581	26125	chromosome 10 open reading frame 105			integral component of membrane					414152
C10orf54	chr10	73507313	73533337	26025	chromosome 10 open reading frame 54			integral component of membrane			B7H5, GI24, B7-H5, SISP1, PP2135	n	64115
MIR7152	chr10	73550503	73550557	55	microRNA mir-7152	microRNAs (miRNAs) are short (20-24 nt) non-coding RNAs that are involved in post-transcriptional regulation of gene expression in multicellular organisms by affecting both the stability and translation of mRNAs. miRNAs are transcribed by RNA polymerase II as part of capped and polyadenylated primary transcripts (pri-miRNAs) that can be either protein-coding or non-coding. The primary transcript …					hsa-mir-7152		102465689
PSAP	chr10	73576054	73611082	35029	prosaposin	This gene encodes a highly conserved glycoprotein which is a precursor for 4 cleavage products: saposins A, B, C, and D. Each domain of the precursor protein is approximately 80 amino acid residues long with nearly identical placement of cysteine residues and glycosylation sites. Saposins A-D localize primarily to the lysosomal compartment where they facilitate the catabolism of glycosphingolipid…	blood coagulation, cellular response to organic substance, epithelial cell differentiation involved in prostate gland development, glycosphingolipid metabolic process, lipid transport, platelet activation, platelet degranulation, positive regulation of catalytic activity, prostate gland growth, regulation of MAPK cascade, regulation of lipid metabolic process, small molecule metabolic process, sp…	Golgi apparatus, extracellular region, extracellular space, extracellular space, integral component of membrane, intracellular membrane-bounded organelle, lysosomal lumen, lysosomal membrane, mitochondrion	enzyme activator activity, lipid binding	4	GLBA, SAP1	n	5660
CHST3	chr10	73724119	73773322	49204	carbohydrate (chondroitin 6) sulfotransferase 3	This gene encodes an enzyme which catalyzes the sulfation of chondroitin, a proteoglycan found in the extracellular matrix and most cells which is involved in cell migration and differentiation. Mutations in this gene are associated with spondylepiphyseal dysplasia and humerospinal dysostosis. [provided by RefSeq, Mar 2009]	T cell homeostasis, carbohydrate metabolic process, chondroitin sulfate biosynthetic process, chondroitin sulfate biosynthetic process, chondroitin sulfate metabolic process, glycosaminoglycan metabolic process, small molecule metabolic process, sulfur compound metabolic process	Golgi membrane, integral component of membrane	chondroitin 6-sulfotransferase activity, proteoglycan sulfotransferase activity, sulfotransferase activity	1	HSD, C6ST, C6ST1	n	9469
SPOCK2	chr10	73818791	73848790	30000	sparc/osteonectin, cwcv and kazal-like domains proteoglycan (testican) 2	This gene encodes a protein which binds with glycosaminoglycans to form part of the extracellular matrix. The protein contains thyroglobulin type-1, follistatin-like, and calcium-binding domains, and has glycosaminoglycan attachment sites in the acidic C-terminal region. Three alternatively spliced transcript variants that encode different protein isoforms have been described for this gene. [prov…	extracellular matrix organization, regulation of cell differentiation, signal transduction, synapse assembly	proteinaceous extracellular matrix	calcium ion binding		testican-2	n	9806
ASCC1	chr10	73855789	73976892	121104	activating signal cointegrator 1 complex subunit 1	This gene encodes a subunit of the activating signal cointegrator 1 (ASC-1) complex. The ASC-1 complex is a transcriptional coactivator that plays an important role in gene transactivation by multiple transcription factors including activating protein 1 (AP-1), nuclear factor kappa-B (NF-kB) and serum response factor (SRF). The encoded protein contains an N-terminal KH-type RNA-binding motif whic…	regulation of transcription; DNA-templated, transcription; DNA-templated	cytoplasm, transcription factor complex	RNA binding, catalytic activity		p50, CGI-18, ASC1p50	n	51008
ANAPC16	chr10	73975757	73995618	19862	anaphase promoting complex subunit 16		mitosis, protein ubiquitination, protein ubiquitination	anaphase-promoting complex, cytoplasm			MSAG, APC16, CENP-27, C10orf104, bA570G20.3	n	119504
DDIT4	chr10	74033676	74035797	2122	DNA-damage-inducible transcript 4		brain development, cell proliferation, defense response to virus, intrinsic apoptotic signaling pathway in response to DNA damage by p53 class mediator, negative regulation of TOR signaling, negative regulation of glycolysis, negative regulation of intracellular signal transduction, negative regulation of peptidyl-serine phosphorylation, negative regulation of peptidyl-threonine phosphorylation, …	cytoplasm, cytosol, intracellular, mitochondrion	14-3-3 protein binding		Dig2, REDD1, REDD-1	n	54541
DNAJB12	chr10	74092587	74114907	22321	DnaJ (Hsp40) homolog, subfamily B, member 12	DNAJB12 belongs to the evolutionarily conserved DNAJ/HSP40 family of proteins, which regulate molecular chaperone activity by stimulating ATPase activity. DNAJ proteins may have up to 3 distinct domains: a conserved 70-amino acid J domain, usually at the N terminus; a glycine/phenylalanine (G/F)-rich region; and a cysteine-rich domain containing 4 motifs resembling a zinc finger domain (Ohtsuka a…		integral component of membrane			DJ10	n	54788
MIR1256	chr10	74119697	74336541	216845	microRNA 1256	microRNAs (miRNAs) are short (20-24 nt) non-coding RNAs that are involved in post-transcriptional regulation of gene expression in multicellular organisms by affecting both the stability and translation of mRNAs. miRNAs are transcribed by RNA polymerase II as part of capped and polyadenylated primary transcripts (pri-miRNAs) that can be either protein-coding or non-coding. The primary transcript …					MIRN1256, hsa-mir-1256		100302155
MICU1	chr10	74127083	74385949	258867	mitochondrial calcium uptake 1	This gene encodes an essential regulator of mitochondrial Ca2+ uptake under basal conditions. The encoded protein interacts with the mitochondrial calcium uniporter, a mitochondrial inner membrane Ca2+ channel, and is essential in preventing mitochondrial Ca2+ overload, which can cause excessive production of reactive oxygen species and cell stress. Alternatively spliced transcript variants encod…	calcium ion import, defense response, mitochondrial calcium ion homeostasis, mitochondrial calcium ion transport	calcium channel complex, integral component of mitochondrial membrane, intracellular, mitochondrial inner membrane	calcium ion binding, protein binding		CALC, EFHA3, CBARA1		10367
MIR4676	chr10	74480786	74480858	73	microRNA 4676	microRNAs (miRNAs) are short (20-24 nt) non-coding RNAs that are involved in post-transcriptional regulation of gene expression in multicellular organisms by affecting both the stability and translation of mRNAs. miRNAs are transcribed by RNA polymerase II as part of capped and polyadenylated primary transcripts (pri-miRNAs) that can be either protein-coding or non-coding. The primary transcript …							100616286
MCU	chr10	74451888	74647452	195565	mitochondrial calcium uniporter	This gene encodes a calcium transporter that localizes to the mitochondrial inner membrane. The encoded protein interacts with mitochondrial calcium uptake 1. Alternative splicing results in multiple transcript variants. [provided by RefSeq, Jul 2012]	calcium-mediated signaling, glucose homeostasis, mitochondrial calcium ion transport, mitochondrial calcium ion transport, positive regulation of insulin secretion, positive regulation of mitochondrial calcium ion concentration, positive regulation of mitochondrial calcium ion concentration, protein complex oligomerization	calcium channel complex, mitochondrial inner membrane, mitochondrion	calcium channel activity, protein binding, uniporter activity		C10orf42, CCDC109A	n	90550
OIT3	chr10	74653338	74692787	39450	oncoprotein induced transcript 3			nuclear envelope	calcium ion binding		LZP	n	170392
PLA2G12B	chr10	74694937	74714510	19574	phospholipase A2, group XIIB	Phospholipase A2 (PLA2) enzymes catalyze hydrolysis of glycolipids to release free fatty acids and lysophospholipids. PLA2G12B belongs to the PLA2 family, but it is catalytically inactive due to an amino acid change in its active site and has altered phospholipid-binding properties (Rouault et al., 2003 [PubMed 14516201]).[supplied by OMIM, Mar 2008]	lipid catabolic process	extracellular region	calcium ion binding, phospholipase A2 activity		GXIIB, FKSG71, PLA2G13, GXIIIsPLA2	n	84647
P4HA1	chr10	74766979	74856732	89754	prolyl 4-hydroxylase, alpha polypeptide I	This gene encodes a component of prolyl 4-hydroxylase, a key enzyme in collagen synthesis composed of two identical alpha subunits and two beta subunits. The encoded protein is one of several different types of alpha subunits and provides the major part of the catalytic site of the active enzyme. In collagen and related proteins, prolyl 4-hydroxylase catalyzes the formation of 4-hydroxyproline th…	collagen fibril organization, peptidyl-proline hydroxylation to 4-hydroxy-L-proline	endoplasmic reticulum, endoplasmic reticulum lumen, intracellular membrane-bounded organelle, mitochondrion	L-ascorbic acid binding, iron ion binding, oxidoreductase activity; acting on single donors with incorporation of molecular oxygen; incorporation of two atoms of oxygen, procollagen-proline 4-dioxygenase activity		P4HA	n	5033
NUDT13	chr10	74870132	74891586	21455	nudix (nucleoside diphosphate linked moiety X)-type motif 13			mitochondrion	hydrolase activity, metal ion binding			n	25961
ECD	chr10	74894281	74927853	33573	ecdysoneless homolog (Drosophila)		cell proliferation, regulation of G1/S transition of mitotic cell cycle, regulation of glycolysis, regulation of transcription; DNA-templated, transcription from RNA polymerase II promoter	cytoplasm, nucleus	protein binding, transcription coactivator activity		GCR2, HSGT1	n	11319
FAM149B1	chr10	74927876	75001939	74064	family with sequence similarity 149, member B1						KIAA0974	n	317662
DNAJC9	chr10	75002581	75007025	4445	DnaJ (Hsp40) homolog, subfamily C, member 9		social behavior				JDD1, SB73, HDJC9	n	23234
MRPS16	chr10	75008600	75012451	3852	mitochondrial ribosomal protein S16					1		n	64959
DNAJC9-AS1	chr10	75007124	75036742	29619	DNAJC9 antisense RNA 1						C10orf103, bA537A6.3		414245
TTC18	chr10	75013515	75118617	105103	tetratricopeptide repeat domain 18						RP11-152N13.6	n	118491
ANXA7	chr10	75135188	75173841	38654	annexin A7	Annexin VII is a member of the annexin family of calcium-dependent phospholipid binding proteins.The Annexin VII gene contains 14 exons and spans approximately 34 kb of DNA. An alternatively spliced cassette exon results in two mRNA transcripts of 2.0 and 2.4 kb which are predicted to generate two protein isoforms differing in their N-terminal domain. The alternative splicing event is tissue spec…	cell proliferation, cellular calcium ion homeostasis, cellular water homeostasis, hemostasis, regulation of cell shape, response to salt stress, social behavior	chromaffin granule membrane, cytosol, endoplasmic reticulum membrane, nuclear envelope, nucleus, plasma membrane	calcium ion binding, calcium-dependent phospholipid binding, calcium-dependent protein binding, protein binding		SNX, ANX7, SYNEXIN	n	310
MSS51	chr10	75183336	75193319	9984	MSS51 mitochondrial translational activator		social behavior		metal ion binding		ZMYND17		118490
PPP3CB	chr10	75196562	75255782	59221	protein phosphatase 3, catalytic subunit, beta isozyme		Fc-epsilon receptor signaling pathway, T cell activation, T cell differentiation, T cell homeostasis, T cell proliferation, axon extension, calcium ion-dependent exocytosis, cellular response to drug, dephosphorylation, heart development, innate immune response, learning, memory, negative regulation of T cell mediated cytotoxicity, positive regulation of insulin secretion involved in cellular res…	calcineurin complex, cytosol, nucleoplasm, plasma membrane	calcium ion binding, calmodulin binding, calmodulin binding, calmodulin-dependent protein phosphatase activity, calmodulin-dependent protein phosphatase activity, drug binding, enzyme binding, protein binding, protein dimerization activity, protein phosphatase 2B binding, protein serine/threonine phosphatase activity		CNA2, CALNB, CALNA2, PP2Bbeta	n	5532
USP54	chr10	75257295	75335433	78139	ubiquitin specific peptidase 54		ubiquitin-dependent protein catabolic process		protein binding, ubiquitin thiolesterase activity		C10orf29, bA137L10.3, bA137L10.4	n	159195
MYOZ1	chr10	75391369	75401515	10147	myozenin 1	The protein encoded by this gene is primarily expressed in the skeletal muscle, and belongs to the myozenin family. Members of this family function as calcineurin-interacting proteins that help tether calcineurin to the sarcomere of cardiac and skeletal muscle. They play an important role in modulation of calcineurin signaling. [provided by RefSeq, Apr 2012]	myofibril assembly	actin cytoskeleton, nucleus, pseudopodium	FATZ binding, protein binding		CS-2, FATZ, MYOZ	n	58529
SYNPO2L	chr10	75404638	75415863	11226	synaptopodin 2-like			Z disc, cytoskeleton, nucleus	actin binding			n	79933
AGAP5	chr10	75434032	75457554	23523	ArfGAP with GTPase domain, ankyrin repeat and PH domain 5		regulation of ARF GTPase activity		ARF GTPase activator activity, zinc ion binding		CTGLF2	n	729092
BMS1P4	chr10	75458908	75490272	31365	BMS1 pseudogene 4						BMS1LP4		729096
GLUD1P3	chr10	75491298	75495367	4070	glutamate dehydrogenase 1 pseudogene 3						GLUDP3, C10orf102, Em:AC022400.11, RP11-574K11.12		2749
SEC24C	chr10	75504130	75531933	27804	SEC24 family member C	The protein encoded by this gene is a member of the SEC24 subfamily of the SEC23/SEC24 family, which is involved in vesicle trafficking. The encoded protein has similarity to yeast Sec24p component of COPII. COPII is the coat protein complex responsible for vesicle budding from the ER. The product of this gene may play a role in shaping the vesicle, as well as in cargo selection and concentration…	COPII vesicle coating, ER to Golgi vesicle-mediated transport, ER to Golgi vesicle-mediated transport, antigen processing and presentation of exogenous peptide antigen via MHC class II, antigen processing and presentation of peptide antigen via MHC class I, cellular protein metabolic process, intracellular protein transport, post-translational protein modification, protein N-linked glycosylation …	COPII vesicle coat, ER to Golgi transport vesicle membrane, Golgi membrane, cytosol, endoplasmic reticulum membrane, intracellular membrane-bounded organelle, nucleolus, nucleus, perinuclear region of cytoplasm	molecular_function, protein binding, zinc ion binding			n	9632
FUT11	chr10	75532048	75535976	3929	fucosyltransferase 11 (alpha (1,3) fucosyltransferase)		protein glycosylation	Golgi cisterna membrane, integral component of membrane	alpha-(1->3)-fucosyltransferase activity			n	170384
CHCHD1	chr10	75541807	75543406	1600	coiled-coil-helix-coiled-coil-helix domain containing 1			cytoplasm, mitochondrion, nucleolus, nucleus	protein binding		C2360, MRP-S37, C10orf34	n	118487
ZSWIM8	chr10	75545381	75561556	16176	zinc finger, SWIM-type containing 8				zinc ion binding		KIAA0913		23053
ZSWIM8-AS1	chr10	75556271	75561157	4887	ZSWIM8 antisense RNA 1								100507331
NDST2	chr10	75561668	75571589	9922	N-deacetylase/N-sulfotransferase (heparan glucosaminyl) 2	This gene encodes a member of the N-deacetylase/N-sulfotransferase subfamily of the sulfotransferase 1 proteins. The encoded enzyme has dual functions in processing glucosamine and heparin polymers, including N-deacetylation and N-sulfation. The encoded protein may be localized to the Golgi. [provided by RefSeq, Feb 2009]	carbohydrate metabolic process, glycosaminoglycan biosynthetic process, glycosaminoglycan metabolic process, heparan sulfate proteoglycan biosynthetic process, heparin biosynthetic process, regulation of angiotensin levels in blood, small molecule metabolic process	Golgi membrane, integral component of membrane	[heparan sulfate]-glucosamine N-sulfotransferase activity, deacetylase activity		NST2, HSST2	n	8509
CAMK2G	chr10	75572258	75634349	62092	calcium/calmodulin-dependent protein kinase II gamma	The product of this gene is one of the four subunits of an enzyme which belongs to the serine/threonine protein kinase family, and to the Ca(2+)/calmodulin-dependent protein kinase subfamily. Calcium signaling is crucial for several aspects of plasticity at glutamatergic synapses. In mammalian cells the enzyme is composed of four different chains: alpha, beta, gamma, and delta. The product of thi…	G1/S transition of mitotic cell cycle, calcium ion transport, cell differentiation, cytokine-mediated signaling pathway, insulin secretion, interferon-gamma-mediated signaling pathway, nervous system development, protein autophosphorylation, protein phosphorylation, regulation of calcium ion transport, regulation of skeletal muscle adaptation, synaptic transmission	calcium- and calmodulin-dependent protein kinase complex, cytosol, endocytic vesicle membrane, nucleoplasm, plasma membrane, sarcoplasmic reticulum membrane	ATP binding, calcium-dependent protein serine/threonine phosphatase activity, calmodulin binding, calmodulin-dependent protein kinase activity, protein binding		CAMK, CAMKG, CAMK-II	n	818
PLAU	chr10	75670861	75677258	6398	plasminogen activator, urokinase	This gene encodes a serine protease involved in degradation of the extracellular matrix and possibly tumor cell migration and proliferation. A specific polymorphism in this gene may be associated with late-onset Alzheimer's disease and also with decreased affinity for fibrin-binding. This protein converts plasminogen to plasmin by specific cleavage of an Arg-Val bond in plasminogen. Plasmin in tu…	blood coagulation, chemotaxis, fibrinolysis, proteolysis, regulation of cell adhesion mediated by integrin, regulation of cell proliferation, regulation of receptor activity, regulation of smooth muscle cell migration, regulation of smooth muscle cell-matrix adhesion, regulation of wound healing, response to hypoxia, signal transduction, smooth muscle cell migration	cell surface, extracellular region, extracellular space, plasma membrane	protein binding, serine-type endopeptidase activity	1	ATF, QPD, UPA, URK, u-PA, BDPLT5	n	5328
C10orf55	chr10	75669726	75682535	12810	chromosome 10 open reading frame 55						bA417O11.3		414236
VCL	chr10	75757871	75879914	122044	vinculin	Vinculin is a cytoskeletal protein associated with cell-cell and cell-matrix junctions, where it is thought to function as one of several interacting proteins involved in anchoring F-actin to the membrane. Defects in VCL are the cause of cardiomyopathy dilated type 1W. Dilated cardiomyopathy is a disorder characterized by ventricular dilation and impaired systolic function, resulting in congestiv…	adherens junction assembly, apical junction assembly, blood coagulation, cell adhesion, cell-matrix adhesion, cellular component movement, epithelial cell-cell adhesion, lamellipodium assembly, morphogenesis of an epithelium, muscle contraction, negative regulation of cell migration, platelet activation, platelet degranulation, protein localization to cell surface	Z disc, actin cytoskeleton, adherens junction, cell-cell adherens junction, cell-cell junction, cell-substrate junction, costamere, costamere, cytoskeleton, cytosol, extracellular region, fascia adherens, focal adhesion, focal adhesion, protein complex, sarcolemma	Rho GTPase binding, actin binding, actin binding, alpha-catenin binding, beta-catenin binding, cadherin binding, dystroglycan binding, protein binding, structural molecule activity	2	MV, MVCL, CMD1W, CMH15	n	7414
AP3M1	chr10	75880014	75910826	30813	adaptor-related protein complex 3, mu 1 subunit	The protein encoded by this gene is the medium subunit of AP-3, which is an adaptor-related protein complex associated with the Golgi region as well as more peripheral intracellular structures. AP-3 facilitates the budding of vesicles from the Golgi membrane and may be directly involved in protein sorting to the endosomal/lysosomal system. AP-3 is a heterotetrameric protein complex composed of tw…	anterograde axon cargo transport, anterograde synaptic vesicle transport, protein targeting to lysosome	Golgi apparatus, clathrin adaptor complex, cytoplasmic vesicle membrane, lysosomal membrane, lysosome	protein binding		RP11-178G16.4	n	26985
ADK	chr10	75910942	76469061	558120	adenosine kinase	This gene an enzyme which catalyzes the transfer of the gamma-phosphate from ATP to adenosine, thereby serving as a regulator of concentrations of both extracellular adenosine and intracellular adenine nucleotides. Adenosine has widespread effects on the cardiovascular, nervous, respiratory, and immune systems and inhibitors of the enzyme could play an important pharmacological role in increasing…	AMP salvage, adenosine metabolic process, circadian regulation of gene expression, dATP biosynthetic process, nucleobase-containing small molecule metabolic process, positive regulation of T cell proliferation, positive regulation of cardiac muscle hypertrophy, purine nucleobase metabolic process, purine ribonucleoside salvage, purine-containing compound salvage, ribonucleoside monophosphate bios…	cytosol, nucleus	ATP binding, adenosine kinase activity, metal ion binding, phosphotransferase activity; alcohol group as acceptor		AK	n	132
KAT6B	chr10	76586170	76792380	206211	K(lysine) acetyltransferase 6B	The protein encoded by this gene is a histone acetyltransferase and component of the MOZ/MORF protein complex. In addition to its acetyltransferase activity, the encoded protein has transcriptional activation activity in its N-terminal end and transcriptional repression activity in its C-terminal end. This protein is necessary for RUNX2-dependent transcriptional activation and could be involved i…	histone H3 acetylation, histone acetylation, negative regulation of transcription; DNA-templated, nucleosome assembly, positive regulation of transcription; DNA-templated, regulation of transcription; DNA-templated, transcription; DNA-templated	MOZ/MORF histone acetyltransferase complex, nucleosome, nucleus, nucleus	DNA binding, acetyltransferase activity, histone acetyltransferase activity, protein binding, transcription factor binding, zinc ion binding		qkf, MORF, MOZ2, GTPTS, MYST4, ZC2HC6B, querkopf		23522
DUPD1	chr10	76797593	76818272	20680	dual specificity phosphatase and pro isomerase domain containing 1		protein dephosphorylation	cytoplasm	protein tyrosine phosphatase activity, protein tyrosine/serine/threonine phosphatase activity		FMDSP, DUSP27	n	338599
DUSP13	chr10	76854189	76868970	14782	dual specificity phosphatase 13	Members of the protein-tyrosine phosphatase superfamily cooperate with protein kinases to regulate cell proliferation and differentiation. This superfamily is separated into two families based on the substrate that is dephosphorylated. One family, the dual specificity phosphatases (DSPs) acts on both phosphotyrosine and phosphoserine/threonine residues. This gene encodes different but related DSP…	meiosis, protein dephosphorylation, spermatogenesis	cytoplasm	protein tyrosine phosphatase activity, protein tyrosine/serine/threonine phosphatase activity, protein tyrosine/serine/threonine phosphatase activity		BEDP, MDSP, TMDP, SKRP4, DUSP13A, DUSP13B	n	51207
SAMD8	chr10	76871392	76941881	70490	sterile alpha motif domain containing 8		ceramide biosynthetic process, regulation of ceramide biosynthetic process, sphingomyelin biosynthetic process	integral component of endoplasmic reticulum membrane, integral component of membrane	molecular_function, transferase activity		SMSr	n	142891
VDAC2	chr10	76969911	76991207	21297	voltage-dependent anion channel 2	This gene encodes a member of the voltage-dependent anion channel pore-forming family of proteins that are considered the main pathway for metabolite diffusion across the mitochondrial outer membrane. The encoded protein is also thought to be involved in the mitochondrial apoptotic pathway via regulation of BCL2-antagonist/killer 1 protein activity. Pseudogenes have been identified on chromosomes…	anion transport, negative regulation of intrinsic apoptotic signaling pathway, negative regulation of protein polymerization	mitochondrial inner membrane, mitochondrial nucleoid, mitochondrial outer membrane, mitochondrion, pore complex	nucleotide binding, porin activity, protein binding, voltage-gated anion channel activity		POR	n	7417
COMTD1	chr10	76993728	76995770	2043	catechol-O-methyltransferase domain containing 1			integral component of membrane, mitochondrion	O-methyltransferase activity			n	118881
ZNF503-AS1	chr10	77056140	77121436	65297	ZNF503 antisense RNA 1						RP11-399K21.6		253264
ZNF503	chr10	77157602	77161513	3912	zinc finger protein 503		regulation of transcription; DNA-templated, transcription; DNA-templated	nucleus	metal ion binding, nucleic acid binding		NOLZ1, NOLZ-1	n	84858
ZNF503-AS2	chr10	77161285	77168740	7456	ZNF503 antisense RNA 2						C10orf41, NCRNA00245		100131213
C10orf11	chr10	77542518	78317126	774609	chromosome 10 open reading frame 11		melanocyte differentiation				OCA5, OCA7, CDA017	n	83938
KCNMA1	chr10	78629358	79397577	768220	potassium large conductance calcium-activated channel, subfamily M, alpha member 1	MaxiK channels are large conductance, voltage and calcium-sensitive potassium channels which are fundamental to the control of smooth muscle tone and neuronal excitability. MaxiK channels can be formed by 2 subunits: the pore-forming alpha subunit, which is the product of this gene, and the modulatory beta subunit. Intracellular calcium regulates the physical association between the alpha and bet…	adult walking behavior, auditory receptor cell differentiation, blood coagulation, cell maturation, cellular potassium ion homeostasis, eye blink reflex, locomotor rhythm, micturition, negative regulation of cell volume, neuromuscular process controlling balance, positive regulation of apoptotic process, potassium ion transmembrane transport, potassium ion transport, protein homooligomerization, …	apical plasma membrane, caveola, endoplasmic reticulum, external side of plasma membrane, integral component of membrane, plasma membrane, postsynaptic membrane, terminal bouton, voltage-gated potassium channel complex	actin binding, calcium-activated potassium channel activity, large conductance calcium-activated potassium channel activity, large conductance calcium-activated potassium channel activity, metal ion binding, protein binding, voltage-gated potassium channel activity	1	SLO, BKTM, SLO1, MaxiK, SAKCA, mSLO1, KCa1.1, SLO-ALPHA, bA205K10.1	n	3778
DLG5	chr10	79550548	79686348	135801	discs, large homolog 5 (Drosophila)	This gene encodes a member of the family of discs large (DLG) homologs, a subset of the membrane-associated guanylate kinase (MAGUK) superfamily. The MAGUK proteins are composed of a catalytically inactive guanylate kinase domain, in addition to PDZ and SH3 domains, and are thought to function as scaffolding molecules at sites of cell-cell contact. The protein encoded by this gene localizes to th…	cell-cell adhesion, intracellular signal transduction, negative regulation of cell proliferation, regulation of apoptotic process, signal transduction	cell-cell adherens junction, cytoplasm, plasma membrane	beta-catenin binding, cytoskeletal protein binding, protein binding, receptor signaling complex scaffold activity		PDLG, LP-DLG, P-DLG5	n	9231
DLG5-AS1	chr10	79686569	79689583	3015	DLG5 antisense RNA 1								100128292
POLR3A	chr10	79734906	79789298	54393	polymerase (RNA) III (DNA directed) polypeptide A, 155kDa	The protein encoded by this gene is the catalytic component of RNA polymerase III, which synthesizes small RNAs. The encoded protein also acts as a sensor to detect foreign DNA and trigger an innate immune response. [provided by RefSeq, Aug 2011]	defense response to virus, gene expression, innate immune response, innate immune response, positive regulation of interferon-beta production, positive regulation of type I interferon production, termination of RNA polymerase III transcription, transcription elongation from RNA polymerase III promoter, transcription from RNA polymerase III promoter, transcription; DNA-templated	DNA-directed RNA polymerase III complex, cytosol, nucleolus, nucleoplasm, nucleus	DNA binding, DNA-directed RNA polymerase activity, RNA polymerase III activity, chromatin binding, ribonucleoside binding, zinc ion binding		ADDH, HLD7, RPC1, RPC155, hRPC155	n	11128
RPS24	chr10	79793517	79816571	23055	ribosomal protein S24	Ribosomes, the organelles that catalyze protein synthesis, consist of a small 40S subunit and a large 60S subunit. Together these subunits are composed of 4 RNA species and approximately 80 structurally distinct proteins. This gene encodes a ribosomal protein that is a component of the 40S subunit. The protein belongs to the S24E family of ribosomal proteins. It is located in the cytoplasm. Multi…	RNA metabolic process, SRP-dependent cotranslational protein targeting to membrane, cellular protein metabolic process, erythrocyte homeostasis, gene expression, mRNA metabolic process, maturation of SSU-rRNA from tricistronic rRNA transcript (SSU-rRNA; 5.8S rRNA; LSU-rRNA), nuclear-transcribed mRNA catabolic process; nonsense-mediated decay, rRNA processing, ribosomal small subunit biogenesis, t…	cytoplasm, cytosol, cytosolic small ribosomal subunit, nucleolus, nucleus, small ribosomal subunit, small ribosomal subunit	nucleotide binding, structural constituent of ribosome, translation initiation factor binding	1	S24, DBA3	n	6229
LINC00856	chr10	80008381	80012402	4022	long intergenic non-protein coding RNA 856								100132987
LINC00595	chr10	80027084	80039970	12887	long intergenic non-protein coding RNA 595						C10orf101		414243
ZMIZ1-AS1	chr10	80703082	80827205	124124	ZMIZ1 antisense RNA 1						RP11-202P11.1		283050
ZMIZ1	chr10	80828791	81076285	247495	zinc finger, MIZ-type containing 1	This gene encodes a member of the PIAS (protein inhibitor of activated STAT) family of proteins. The encoded protein regulates the activity of various transcription factors, including the androgen receptor, Smad3/4, and p53. The encoded protein may also play a role in sumoylation. A translocation between this locus on chromosome 10 and the protein tyrosine kinase ABL1 locus on chromosome 9 has be…	artery morphogenesis, cell aging, developmental growth, heart morphogenesis, in utero embryonic development, positive regulation of fibroblast proliferation, positive regulation of transcription from RNA polymerase II promoter, transcription; DNA-templated, vasculogenesis, vitellogenesis	cytoplasm, nuclear speck	zinc ion binding		MIZ, RAI17, ZIMP10, hZIMP10, TRAFIP10	n	57178
PPIF	chr10	81107219	81115089	7871	peptidylprolyl isomerase F	The protein encoded by this gene is a member of the peptidyl-prolyl cis-trans isomerase (PPIase) family. PPIases catalyze the cis-trans isomerization of proline imidic peptide bonds in oligopeptides and accelerate the folding of proteins. This protein is part of the mitochondrial permeability transition pore in the inner mitochondrial membrane. Activation of this pore is thought to be involved in…	apoptotic mitochondrial changes, cellular response to arsenic-containing substance, cellular response to calcium ion, cellular response to hydrogen peroxide, negative regulation of ATPase activity, negative regulation of apoptotic process, negative regulation of intrinsic apoptotic signaling pathway, negative regulation of oxidative phosphorylation, negative regulation of oxidative phosphorylatio…	membrane, mitochondrial matrix, mitochondrial proton-transporting ATP synthase complex	cyclosporin A binding, peptidyl-prolyl cis-trans isomerase activity, protein binding		CYP3, CypD, CyP-M, Cyp-D	n	10105
ZCCHC24	chr10	81142082	81205383	63302	zinc finger, CCHC domain containing 24				nucleic acid binding, zinc ion binding		C10orf56	n	219654
EIF5AL1	chr10	81272356	81276192	3837	eukaryotic translation initiation factor 5A-like 1						bA342M3.3		414146
SFTPA2	chr10	81315607	81320163	4557	surfactant protein A2	This gene is one of several genes encoding pulmonary-surfactant associated proteins (SFTPA) located on chromosome 10. Mutations in this gene and a highly similar gene located nearby, which affect the highly conserved carbohydrate recognition domain, are associated with idiopathic pulmonary fibrosis. The current version of the assembly displays only a single centromeric SFTPA gene pair rather than…	respiratory gaseous exchange	collagen, extracellular region, extracellular space	carbohydrate binding	1	PSAP, PSPA, SP-A, SPA2, PSP-A, SFTP1, SPAII, COLEC5, SFTPA2B	n	729238
SFTPA1	chr10	81370694	81375199	4506	surfactant protein A1	This gene encodes a lung surfactant protein that is a member of a subfamily of C-type lectins called collectins. The encoded protein binds specific carbohydrate moieties found on lipids and on the surface of microorganisms. This protein plays an essential role in surfactant homeostasis and in the defense against respiratory pathogens. Mutations in this gene are associated with idiopathic pulmonar…	lipid transport, respiratory gaseous exchange	collagen, extracellular region, extracellular space	carbohydrate binding, lipid transporter activity	1	SPA, PSAP, PSPA, SP-A, SPA1, PSP-A, SFTP1, SP-A1, COLEC4, SFTPA1B	n	653509
BEND3P3	chr10	81442730	81448650	5921	BEN domain containing 3 pseudogene 3								650623
NUTM2B	chr10	81462982	81472513	9532	NUT family member 2B						FAM22B, bA119F19.1		729262
LOC642361	chr10	81585657	81587358	1702	uncharacterized LOC642361								642361
LOC100288974	chr10	81664653	81691557	26905	BMS1 homolog, ribosome assembly protein (yeast) pseudogene								100288974
MBL1P	chr10	81679933	81682875	2943	mannose-binding lectin (protein A) 1, pseudogene						MBL1P1, COLEC3P		8512
SFTPD	chr10	81697495	81708861	11367	surfactant protein D		innate immune response, lung alveolus development, macrophage chemotaxis, negative regulation of T cell proliferation, negative regulation of interleukin-2 biosynthetic process, positive regulation of phagocytosis, reactive oxygen species metabolic process, receptor-mediated endocytosis, regulation of cytokine production, respiratory gaseous exchange, surfactant homeostasis	collagen, endocytic vesicle, extracellular region, extracellular space, lysosome	carbohydrate binding, protein binding		SP-D, PSP-D, SFTP4, COLEC7	n	6441
TMEM254-AS1	chr10	81805988	81838949	32962	TMEM254 antisense RNA 1						RP11-369J21.5		219347
TMEM254	chr10	81838401	81852307	13907	transmembrane protein 254			integral component of membrane			C10orf57, bA369J21.6, RP11-369J21.6		80195
PLAC9	chr10	81892257	81904784	12528	placenta-specific 9			extracellular region				n	219348
ANXA11	chr10	81914879	81965433	50555	annexin A11	This gene encodes a member of the annexin family, a group of calcium-dependent phospholipid-binding proteins. Annexins have unique N-terminal domains and conserved C-terminal domains, which contain the calcium-dependent phospholipid-binding sites. The encoded protein is a 56-kD antigen recognized by sera from patients with various autoimmune diseases. Several transcript variants encoding two diff…	cytokinesis; completion of separation, phagocytosis, response to calcium ion	azurophil granule, cytoplasm, melanosome, midbody, nuclear envelope, nuclear envelope, nucleoplasm, nucleoplasm, phagocytic vesicle, specific granule, spindle	S100 protein binding, calcium ion binding, calcium-dependent phospholipid binding, calcium-dependent protein binding, phosphatidylethanolamine binding, protein binding		ANX11, CAP50	n	311
LINC00857	chr10	81967465	81979413	11949	long intergenic non-protein coding RNA 857								439990
MAT1A	chr10	82031575	82049434	17860	methionine adenosyltransferase I, alpha	This gene catalyzes a two-step reaction that involves the transfer of the adenosyl moiety of ATP to methionine to form S-adenosylmethionine and tripolyphosphate, which is subsequently cleaved to PPi and Pi. S-adenosylmethionine is the source of methyl groups for most biological methylations. The encoded protein is found as a homotetramer (MAT I) or a homodimer (MAT III) whereas a third form, MAT …	S-adenosylmethionine biosynthetic process, cellular amino acid metabolic process, cellular nitrogen compound metabolic process, methylation, one-carbon metabolic process, small molecule metabolic process, sulfur amino acid metabolic process, xenobiotic metabolic process	cytosol	ATP binding, metal ion binding, methionine adenosyltransferase activity	2	MAT, SAMS, MATA1, SAMS1	n	4143
DYDC1	chr10	82095860	82116514	20655	DPY30 domain containing 1						bA36D19.5	n	414183
DYDC2	chr10	82104500	82127829	23330	DPY30 domain containing 2						MGC16186, bA36D19.6	n	414191
FAM213A	chr10	82167584	82192753	25170	family with sequence similarity 213, member A		oxidation-reduction process, regulation of osteoclast differentiation	cytoplasm, mitochondrion	antioxidant activity		PAMM, C10orf58		84293
TSPAN14	chr10	82214037	82282391	68355	tetraspanin 14			integral component of membrane			TM4SF14, DC-TM4F2	n	81619
SH2D4B	chr10	82297657	82406316	108660	SH2 domain containing 4B							n	407974
NRG3	chr10	83635069	84746935	1111867	neuregulin 3	This gene is a member of the neuregulin gene family. This gene family encodes ligands for the transmembrane tyrosine kinase receptors ERBB3 and ERBB4 - members of the epidermal growth factor receptor family. Ligand binding activates intracellular signaling cascades and the induction of cellular responses including proliferation, migration, differentiation, and survival or apoptosis. This gene enc…	activation of transmembrane receptor protein tyrosine kinase activity, mammary placode formation, pattern specification process, regulation of cell growth	extracellular region, integral component of plasma membrane	growth factor activity, receptor tyrosine kinase binding, transmembrane receptor protein tyrosine kinase activator activity		HRG3, pro-NRG3	n	10718
GHITM	chr10	85899184	85913311	14128	growth hormone inducible transmembrane protein		apoptotic process, biological_process	integral component of membrane, mitochondrial inner membrane	molecular_function, protein binding		DERP2, MICS1, My021, PTD010, TMBIM5, HSPC282	n	27069
C10orf99	chr10	85933553	85945050	11498	chromosome 10 open reading frame 99			extracellular region			UNQ1833	n	387695
CDHR1	chr10	85954390	85979376	24987	cadherin-related family member 1	This gene belongs to the cadherin superfamily of calcium-dependent cell adhesion molecules. The encoded protein is a photoreceptor-specific cadherin that plays a role in outer segment disc morphogenesis. Mutations in this gene are associated with inherited retinal dystrophies. Alternatively spliced transcript variants encoding different isoforms have been identified. [provided by RefSeq, Jul 2013]	homophilic cell adhesion, photoreceptor cell maintenance	integral component of plasma membrane, photoreceptor outer segment membrane	calcium ion binding	1	RP65, PRCAD, CORD15, PCDH21	n	92211
LRIT2	chr10	85980248	85985345	5098	leucine-rich repeat, immunoglobulin-like and transmembrane domains 2			integral component of membrane			LRRC22	n	340745
LRIT1	chr10	85991275	86001217	9943	leucine-rich repeat, immunoglobulin-like and transmembrane domains 1		biological_process	integral component of endoplasmic reticulum membrane	molecular_function		PAL, LRRC21, FIGLER9	n	26103
RGR	chr10	86004808	86018944	14137	retinal G protein coupled receptor	This gene encodes a putative retinal G-protein coupled receptor. The gene is a member of the opsin subfamily of the 7 transmembrane, G-protein coupled receptor 1 family. Like other opsins which bind retinaldehyde, it contains a conserved lysine residue in the seventh transmembrane domain. The protein acts as a photoisomerase to catalyze the conversion of all-trans-retinal to 11-cis-retinal. The r…	G-protein coupled receptor signaling pathway, chemotaxis, phototransduction, protein-chromophore linkage, visual perception	integral component of plasma membrane	G-protein coupled receptor activity, chemokine receptor activity, photoreceptor activity, protein binding	1	RP44	n	5995
LINC00858	chr10	86039735	86054415	14681	long intergenic non-protein coding RNA 858						RP11-124L5.7		170425
CCSER2	chr10	86088344	86278277	189934	coiled-coil serine-rich protein 2		microtubule bundle formation	microtubule cytoskeleton	microtubule binding		Gcap14, FAM190B, KIAA1128, bA486O22.1		54462
GRID1-AS1	chr10	87337487	87366972	29486	GRID1 antisense RNA 1								100507470
GRID1	chr10	87359311	88126250	766940	glutamate receptor, ionotropic, delta 1	This gene encodes a subunit of glutamate receptor channels. These channels mediate most of the fast excitatory synaptic transmission in the central nervous system and play key roles in synaptic plasticity.[provided by RefSeq, Jan 2009]		cell junction, integral component of membrane, postsynaptic membrane	extracellular-glutamate-gated ion channel activity, ionotropic glutamate receptor activity		GluD1	n	2894
MIR346	chr10	88024450	88024545	96	microRNA 346	microRNAs (miRNAs) are short (20-24 nt) non-coding RNAs that are involved in post-transcriptional regulation of gene expression in multicellular organisms by affecting both the stability and translation of mRNAs. miRNAs are transcribed by RNA polymerase II as part of capped and polyadenylated primary transcripts (pri-miRNAs) that can be either protein-coding or non-coding. The primary transcript …					MIRN346, miR-346, miRNA346, hsa-mir-346		442911
WAPAL	chr10	88195012	88281541	86530	wings apart-like homolog (Drosophila)		mitosis, mitotic cell cycle, modulation by virus of host morphology or physiology, negative regulation of DNA replication, negative regulation of chromatin binding, negative regulation of sister chromatid cohesion, protein localization to chromatin, regulation of cohesin localization to chromatin, response to toxic substance	chromatin, chromosome, chromosome; centromeric region, cohesin complex, cytoplasm, cytosol, intracellular membrane-bounded organelle, microtubule cytoskeleton, nucleolus, nucleoplasm, nucleus, synaptonemal complex	protein binding		FOE, WAPL, KIAA0261	n	23063
OPN4	chr10	88414313	88426216	11904	opsin 4	Opsins are members of the guanine nucleotide-binding protein (G protein)-coupled receptor superfamily. This gene encodes a photoreceptive opsin protein that is expressed within the ganglion and amacrine cell layers of the retina. In mouse, retinal ganglion cell axons expressing this gene projected to the suprachiasmatic nucleus and other brain nuclei involved in circadian photoentrainment. In mou…	phototransduction, protein-chromophore linkage, regulation of circadian rhythm, rhodopsin mediated signaling pathway, rhythmic process, visual perception	integral component of membrane, plasma membrane	11-cis retinal binding, G-protein coupled photoreceptor activity		MOP	n	94233
LDB3	chr10	88428205	88495824	67620	LIM domain binding 3	This gene encodes a PDZ domain-containing protein. PDZ motifs are modular protein-protein interaction domains consisting of 80-120 amino acid residues. PDZ domain-containing proteins interact with each other in cytoskeletal assembly or with other proteins involved in targeting and clustering of membrane proteins. The protein encoded by this gene interacts with alpha-actinin-2 through its N-termin…	sarcomere organization	Z disc, cytoskeleton, perinuclear region of cytoplasm, pseudopodium	cytoskeletal protein binding, muscle alpha-actinin binding, protein binding, protein kinase C binding, zinc ion binding	3	MFM4, ZASP, CMD1C, LVNC3, CYPHER, LDB3Z1, LDB3Z4, ORACLE, PDLIM6	n	11155
BMPR1A	chr10	88516395	88684945	168551	bone morphogenetic protein receptor, type IA	The bone morphogenetic protein (BMP) receptors are a family of transmembrane serine/threonine kinases that include the type I receptors BMPR1A and BMPR1B and the type II receptor BMPR2. These receptors are also closely related to the activin receptors, ACVR1 and ACVR2. The ligands of these receptors are members of the TGF-beta superfamily. TGF-betas and activins transduce their signals through th…	BMP signaling pathway, BMP signaling pathway, Mullerian duct regression, cartilage development, developmental growth, dorsal/ventral axis specification, ectoderm development, embryonic digit morphogenesis, embryonic organ development, endocardial cushion formation, heart formation, hindlimb morphogenesis, immune response, in utero embryonic development, lateral mesoderm development, lung developm…	caveola, dendrite, integral component of membrane, neuronal cell body, plasma membrane, plasma membrane	ATP binding, SMAD binding, metal ion binding, protein binding, protein homodimerization activity, protein serine/threonine kinase activity, sequence-specific DNA binding RNA polymerase II transcription factor activity, transforming growth factor beta-activated receptor activity, transmembrane receptor protein serine/threonine kinase activity	3	ALK3, SKR5, CD292, ACVRLK3, 10q23del	y	657
MMRN2	chr10	88695297	88717425	22129	multimerin 2	This gene encodes a protein belonging to the member of elastin microfibril interface-located (EMILIN) protein family. This family member is an extracellular matrix glycoprotein that can interfere with tumor angiogenesis and growth. It serves as a transforming growth factor beta antagonist and can interfere with the VEGF-A/VEGFR2 pathway. A related pseudogene has been identified on chromosome 6. […	angiogenesis, negative regulation of cell migration involved in sprouting angiogenesis, negative regulation of vascular endothelial growth factor receptor signaling pathway	basement membrane, extracellular space	protein binding		EMILIN3, EMILIN-3, ENDOGLYX-1	n	79812
SNCG	chr10	88718287	88723017	4731	synuclein, gamma (breast cancer-specific protein 1)	This gene encodes a member of the synuclein family of proteins which are believed to be involved in the pathogenesis of neurodegenerative diseases. Mutations in this gene have also been associated with breast tumor development. [provided by RefSeq, Jan 2010]	adult locomotory behavior, aggressive behavior, cellular response to hydrostatic pressure, regulation of dopamine secretion, regulation of neurotransmitter secretion, response to cocaine, response to drug, synapse organization, synaptic transmission	axon terminus, microtubule organizing center, neuronal cell body, perinuclear region of cytoplasm, plasma membrane, spindle	alpha-tubulin binding, beta-tubulin binding		SR, BCSG1	n	6623
ADIRF	chr10	88728187	88730666	2480	adipogenesis regulatory factor	APM2 gene is exclusively expressed in adipose tissue. Its function is currently unknown. [provided by RefSeq, Jul 2008]	cell differentiation, cellular response to cisplatin, cellular response to radiation, positive regulation of fat cell differentiation, positive regulation of transcription from RNA polymerase II promoter, regulation of response to drug, transcription; DNA-templated	nucleus	molecular_function		AFRO, APM2, apM-2, C10orf116, RP11-96C23.4		10974
AGAP11	chr10	88730497	88769960	39464	ankyrin repeat and GTPase domain Arf GTPase activating protein 11		regulation of ARF GTPase activity		ARF GTPase activator activity, zinc ion binding				119385
FAM25A	chr10	88780045	88784487	4443	family with sequence similarity 25, member A						FAM25B, FAM25C, FAM25G, bA96C23.5	n	643161
GLUD1	chr10	88809958	88854776	44819	glutamate dehydrogenase 1	This gene encodes glutamate dehydrogenase protein; a mitochondrial matrix enzyme that catalyzes the oxidative deamination of glutamate to alpha-ketoglutarate and ammonia. This enzyme has an important role in regulating amino acid induced insulin secretion and activating mutations in this gene are a common cause of congenital hyperinsulinism. This enzyme is allosterically activated by ADP and inhi…	cellular amino acid biosynthetic process, cellular nitrogen compound metabolic process, glutamate biosynthetic process, glutamate catabolic process, glutamine metabolic process, positive regulation of insulin secretion, small molecule metabolic process, tricarboxylic acid metabolic process	cytoplasm, mitochondrial matrix, mitochondrion	ADP binding, ATP binding, GTP binding, NAD+ binding, glutamate dehydrogenase (NAD+) activity, glutamate dehydrogenase [NAD(P)+] activity, glutamate dehydrogenase [NAD(P)+] activity, identical protein binding, leucine binding, protein binding	1	GDH, GDH1, GLUD	n	2746
FAM35A	chr10	88854952	88951222	96271	family with sequence similarity 35, member A						FAM35A1, bA163M19.1	n	54537
NUTM2A	chr10	88985204	88994733	9530	NUT family member 2A						FAM22A		728118
NUTM2A-AS1	chr10	88998423	89102315	103893	NUTM2A antisense RNA 1						FAM22A-AS1, RP11-322M19.1		728190
LOC439994	chr10	89102167	89103331	1165	uncharacterized LOC439994								439994
NUTM2D	chr10	89117476	89130452	12977	NUT family member 2D						FAM22D		728130
LINC00864	chr10	89156330	89167457	11128	long intergenic non-protein coding RNA 864						RP11-399L7.2		728218
MIR4678	chr10	89263637	89263711	75	microRNA 4678	microRNAs (miRNAs) are short (20-24 nt) non-coding RNAs that are involved in post-transcriptional regulation of gene expression in multicellular organisms by affecting both the stability and translation of mRNAs. miRNAs are transcribed by RNA polymerase II as part of capped and polyadenylated primary transcripts (pri-miRNAs) that can be either protein-coding or non-coding. The primary transcript …							100616296
MINPP1	chr10	89264222	89313218	48997	multiple inositol-polyphosphate phosphatase 1	This gene encodes multiple inositol polyphosphate phosphatase; an enzyme that removes 3-phosphate from inositol phosphate substrates. It is the only enzyme known to hydrolzye inositol pentakisphosphate and inositol hexakisphosphate. This enzyme also converts 2,3 bisphosphoglycerate (2,3-BPG) to 2-phosphoglycerate; an activity formerly thought to be exclusive to 2,3-BPG synthase/2-phosphatase (BPG…	bone mineralization, inositol phosphate metabolic process, ossification, polyphosphate metabolic process, small molecule metabolic process	endoplasmic reticulum, endoplasmic reticulum lumen	acid phosphatase activity, bisphosphoglycerate 3-phosphatase activity, inositol hexakisphosphate 2-phosphatase activity, phosphohistidine phosphatase activity	1	MIPP, HIPER1, MINPP2	n	9562
PAPSS2	chr10	89419475	89507462	87988	3'-phosphoadenosine 5'-phosphosulfate synthase 2	Sulfation is a common modification of endogenous (lipids, proteins, and carbohydrates) and exogenous (xenobiotics and drugs) compounds. In mammals, the sulfate source is 3'-phosphoadenosine 5'-phosphosulfate (PAPS), created from ATP and inorganic sulfate. Two different tissue isoforms encoded by different genes synthesize PAPS. This gene encodes one of the two PAPS synthetases. Defects in this ge…	3'-phosphoadenosine 5'-phosphosulfate biosynthetic process, 3'-phosphoadenosine 5'-phosphosulfate metabolic process, blood coagulation, bone development, carbohydrate metabolic process, glycosaminoglycan metabolic process, skeletal system development, small molecule metabolic process, sulfate assimilation, xenobiotic metabolic process	cytosol	ATP binding, adenylylsulfate kinase activity, nucleotidyltransferase activity, sulfate adenylyltransferase (ATP) activity	1	SK2, BCYM4, ATPSK2	n	9060
ATAD1	chr10	89512874	89577917	65044	ATPase family, AAA domain containing 1		learning, memory, negative regulation of synaptic transmission; glutamatergic, positive regulation of receptor internalization	cell junction, mitochondrion, peroxisomal membrane, postsynaptic membrane	ATP binding, ATPase activity		AFDC1, FNP001, THORASE	n	84896
CFL1P1	chr10	89578069	89605369	27301	cofilin 1 (non-muscle) pseudogene 1						CFLP1		142913
KLLN	chr10	89618917	89623194	4278	killin, p53-regulated DNA replication inhibitor	The protein encoded by this intronless gene is found in the nucleus, where it can inhibit DNA synthesis and promote S phase arrest coupled to apoptosis. The expression of this DNA binding protein is upregulated by transcription factor p53. [provided by RefSeq, Dec 2012]	apoptotic process, cell cycle	nucleus	DNA binding		CWS4, KILLIN		100144748
PTEN	chr10	89623194	89728532	105339	phosphatase and tensin homolog	This gene was identified as a tumor suppressor that is mutated in a large number of cancers at high frequency. The protein encoded this gene is a phosphatidylinositol-3,4,5-trisphosphate 3-phosphatase. It contains a tensin like domain as well as a catalytic domain similar to that of the dual specificity protein tyrosine phosphatases. Unlike most of the protein tyrosine phosphatases, this protein …	Fc-epsilon receptor signaling pathway, T cell receptor signaling pathway, activation of mitotic anaphase-promoting complex activity, angiogenesis, apoptotic process, brain morphogenesis, canonical Wnt signaling pathway, cardiac muscle tissue development, cell migration, cell proliferation, central nervous system development, central nervous system myelin maintenance, central nervous system neuron…	PML body, Schmidt-Lanterman incisure, cell projection, cytoplasm, cytoplasm, cytoplasmic side of plasma membrane, cytosol, myelin sheath adaxonal region, neuron projection, nucleus, plasma membrane	PDZ domain binding, anaphase-promoting complex binding, enzyme binding, inositol-1;3;4;5-tetrakisphosphate 3-phosphatase activity, inositol-1;3;4;5-tetrakisphosphate 3-phosphatase activity, lipid binding, magnesium ion binding, phosphatidylinositol-3;4;5-trisphosphate 3-phosphatase activity, phosphatidylinositol-3;4;5-trisphosphate 3-phosphatase activity, phosphatidylinositol-3;4-bisphosphate 3-p…	9	BZS, DEC, CWS1, GLM2, MHAM, TEP1, MMAC1, PTEN1, 10q23del	y	5728
RNLS	chr10	90033620	90343082	309463	renalase, FAD-dependent amine oxidase	Renalase is a flavin adenine dinucleotide-dependent amine oxidase that is secreted into the blood from the kidney (Xu et al., 2005 [PubMed 15841207]).[supplied by OMIM, Mar 2008]		extracellular region	oxidoreductase activity		C10orf59, RENALASE	n	55328
LIPJ	chr10	90346518	90366733	20216	lipase, family member J		lipid catabolic process		hydrolase activity; acting on ester bonds		LIPL1, bA425M17.2	n	142910
LIPF	chr10	90424145	90438572	14428	lipase, gastric	This gene encodes gastric lipase, an enzyme involved in the digestion of dietary triglycerides in the gastrointestinal tract, and responsible for 30% of fat digestion processes occurring in human. It is secreted by gastric chief cells in the fundic mucosa of the stomach, and it hydrolyzes the ester bonds of triglycerides under acidic pH conditions. The gene is a member of a conserved gene family …	lipid catabolic process, malate metabolic process, triglyceride metabolic process	cellular_component, extracellular region, mitochondrion	lipid binding, malate dehydrogenase activity, triglyceride lipase activity		GL, HGL, HLAL	n	8513
LIPK	chr10	90484300	90512513	28214	lipase, family member K		lipid catabolic process	extracellular region	hydrolase activity; acting on ester bonds		LIPL2, bA186O14.2	n	643414
LIPN	chr10	90521162	90537999	16838	lipase, family member N	The gene encodes a lipase that is highly expressed in granular keratinocytes in the epidermis, and plays a role in the differentiation of keratinocytes. Mutations in this gene are associated with lamellar ichthyosis type 4. [provided by RefSeq, Dec 2011]	lipid catabolic process	extracellular region	hydrolase activity; acting on ester bonds		LI4, ARCI8, LIPL4, bA186O14.3	n	643418
LIPM	chr10	90562486	90580303	17818	lipase, family member M		lipid catabolic process	extracellular region	hydrolase activity; acting on ester bonds		LIPL3, bA304I5.1	n	340654
ANKRD22	chr10	90579658	90611732	32075	ankyrin repeat domain 22							n	118932
STAMBPL1	chr10	90639943	90683259	43317	STAM binding protein-like 1		proteolysis		metal ion binding, metallopeptidase activity, protein binding		AMSH-FP, AMSH-LP, ALMalpha, bA399O19.2	n	57559
ACTA2	chr10	90694830	90751147	56318	actin, alpha 2, smooth muscle, aorta	The protein encoded by this gene belongs to the actin family of proteins, which are highly conserved proteins that play a role in cell motility, structure and integrity. Alpha, beta and gamma actin isoforms have been identified, with alpha actins being a major constituent of the contractile apparatus, while beta and gamma actins are involved in the regulation of cell motility. This actin is an al…	glomerular mesangial cell development, muscle contraction, regulation of blood pressure, response to virus, vascular smooth muscle contraction	actin cytoskeleton, cytoplasm, cytosol, protein complex, smooth muscle contractile fiber	ATP binding	1	AAT6, ACTSA, MYMY5	n	59
FAS-AS1	chr10	90751180	90752732	1553	FAS antisense RNA 1						SAF, FASAS, FAS-AS		100302740
FAS	chr10	90750287	90775542	25256	Fas cell surface death receptor	The protein encoded by this gene is a member of the TNF-receptor superfamily. This receptor contains a death domain. It has been shown to play a central role in the physiological regulation of programmed cell death, and has been implicated in the pathogenesis of various malignancies and diseases of the immune system. The interaction of this receptor with its ligand allows the formation of a death…	B cell mediated immunity, activation of cysteine-type endopeptidase activity involved in apoptotic process, activation-induced cell death of T cells, apoptotic process, apoptotic process, apoptotic signaling pathway, cellular response to hyperoxia, cellular response to lithium ion, cellular response to mechanical stimulus, extrinsic apoptotic signaling pathway, extrinsic apoptotic signaling pathw…	CD95 death-inducing signaling complex, cell surface, cytoplasm, cytosol, death-inducing signaling complex, external side of plasma membrane, extracellular region, integral component of membrane, membrane raft, nucleus, plasma membrane, plasma membrane, plasma membrane	identical protein binding, kinase binding, protein binding, receptor activity, signal transducer activity, transmembrane signaling receptor activity	3	APT1, CD95, FAS1, APO-1, FASTM, ALPS1A, TNFRSF6	y	355
MIR4679-2	chr10	90823091	90823168	78	microRNA 4679-2	microRNAs (miRNAs) are short (20-24 nt) non-coding RNAs that are involved in post-transcriptional regulation of gene expression in multicellular organisms by affecting both the stability and translation of mRNAs. miRNAs are transcribed by RNA polymerase II as part of capped and polyadenylated primary transcripts (pri-miRNAs) that can be either protein-coding or non-coding. The primary transcript …							100616192
MIR4679-1	chr10	90823092	90823167	76	microRNA 4679-1	microRNAs (miRNAs) are short (20-24 nt) non-coding RNAs that are involved in post-transcriptional regulation of gene expression in multicellular organisms by affecting both the stability and translation of mRNAs. miRNAs are transcribed by RNA polymerase II as part of capped and polyadenylated primary transcripts (pri-miRNAs) that can be either protein-coding or non-coding. The primary transcript …							100616128
CH25H	chr10	90965693	90967071	1379	cholesterol 25-hydroxylase	This is an intronless gene that is involved in cholesterol and lipid metabolism. The encoded protein is a membrane protein and contains clusters of histidine residues essential for catalytic activity. Unlike most other sterol hydroxylases, this enzyme is a member of a small family of enzymes that utilize diiron cofactors to catalyze the hydroxylation of hydrophobic substrates. [provided by RefSeq…	bile acid biosynthetic process, bile acid metabolic process, cholesterol metabolic process, fatty acid biosynthetic process, lipid metabolic process, small molecule metabolic process, sterol biosynthetic process	cytosol, endoplasmic reticulum membrane, integral component of membrane	cholesterol 25-hydroxylase activity, iron ion binding, steroid hydroxylase activity		C25H	n	9023
LIPA	chr10	90973325	91011660	38336	lipase A, lysosomal acid, cholesterol esterase	This gene encodes lipase A, the lysosomal acid lipase (also known as cholesterol ester hydrolase). This enzyme functions in the lysosome to catalyze the hydrolysis of cholesteryl esters and triglycerides. Mutations in this gene can result in Wolman disease and cholesteryl ester storage disease. Alternatively spliced transcript variants encoding the same protein have been found for this gene. [pro…	cell morphogenesis, cell proliferation, cytokine production, homeostasis of number of cells within a tissue, inflammatory response, lipid catabolic process, lung development, tissue remodeling	lysosome	lipase activity, sterol esterase activity	2	LAL, CESD	n	3988
IFIT2	chr10	91061705	91069033	7329	interferon-induced protein with tetratricopeptide repeats 2							n	8375
IFIT3	chr10	91087601	91100725	13125	interferon-induced protein with tetratricopeptide repeats 3						IRG2, GARG-49	n	8376
IFIT1B	chr10	91137812	91144962	7151	interferon-induced protein with tetratricopeptide repeats 1B		cellular response to exogenous dsRNA, cellular response to type I interferon, regulation of defense response to virus, response to virus				IFIT1L, bA149I23.6	n	439996
IFIT1	chr10	91152302	91166244	13943	interferon-induced protein with tetratricopeptide repeats 1							n	8374
IFIT5	chr10	91174324	91180759	6436	interferon-induced protein with tetratricopeptide repeats 5		defense response to virus, innate immune response	actin cytoskeleton, apical part of cell, ruffle membrane	RNA binding, single-stranded RNA binding, tRNA binding		P58, RI58	n	24138
SLC16A12	chr10	91190050	91295313	105264	solute carrier family 16, member 12	This gene encodes a transmembrane transporter that likely plays a role in monocarboxylic acid transport. A mutation in this gene has been associated with juvenile cataracts with microcornea and renal glucosuria. [provided by RefSeq, Mar 2010]		integral component of membrane, plasma membrane	symporter activity	1	CJMG, MCT12	n	387700
MIR107	chr10	91352503	91352584	82	microRNA 107	microRNAs (miRNAs) are short (20-24 nt) non-coding RNAs that are involved in post-transcriptional regulation of gene expression in multicellular organisms by affecting both the stability and translation of mRNAs. miRNAs are transcribed by RNA polymerase II as part of capped and polyadenylated primary transcripts (pri-miRNAs) that can be either protein-coding or non-coding. The primary transcript …					MIRN107, miR-107		406901
PANK1	chr10	91339253	91405329	66077	pantothenate kinase 1	This gene encodes a member of the pantothenate kinase family. Pantothenate kinases are key regulatory enzymes in the biosynthesis of coenzyme A (CoA). The encoded protein catalyzes the first and rate-limiting enzymatic reaction in CoA biosynthesis and is regulated by CoA through feedback inhibition. Alternatively spliced transcript variants encoding multiple isoforms have been observed for this g…	coenzyme A biosynthetic process, coenzyme biosynthetic process, pantothenate metabolic process, small molecule metabolic process, vitamin metabolic process, water-soluble vitamin metabolic process	cell periphery, cytosol	ATP binding, pantothenate kinase activity		PANK	n	53354
FLJ37201	chr10	91451056	91457685	6630	tigger transposable element derived 2 pseudogene								283011
KIF20B	chr10	91461346	91534700	73355	kinesin family member 20B		ATP catabolic process, cell cycle arrest, microtubule-based movement, mitosis, mitotic M phase, regulation of mitosis	centrosome, cytoplasm, microtubule, nucleolus, nucleoplasm, spindle	ATP binding, ATPase activity, WW domain binding, microtubule binding, microtubule motor activity		CT90, MPP1, KRMP1, MPP-1, MPHOSPH1	n	9585
LINC00865	chr10	91589249	91600618	11370	long intergenic non-protein coding RNA 865						RP11-248C1.2		643529
HTR7	chr10	92500575	92617671	117097	5-hydroxytryptamine (serotonin) receptor 7, adenylate cyclase-coupled	The neurotransmitter, serotonin, is thought to play a role in various cognitive and behavioral functions. The serotonin receptor encoded by this gene belongs to the superfamily of G protein-coupled receptors and the gene is a candidate locus for involvement in autistic disorder and other neuropsychiatric disorders. Three splice variants have been identified which encode proteins that differ in th…	G-protein coupled receptor signaling pathway; coupled to cyclic nucleotide second messenger, blood circulation, circadian rhythm, serotonin receptor signaling pathway, smooth muscle contraction, synaptic transmission, vasoconstriction	integral component of plasma membrane, plasma membrane	serotonin receptor activity		5-HT7	n	3363
RPP30	chr10	92631708	92668312	36605	ribonuclease P/MRP 30kDa subunit		tRNA processing	nucleolar ribonuclease P complex, nucleus	ribonuclease P activity		TSG15	n	10556
ANKRD1	chr10	92671856	92681032	9177	ankyrin repeat domain 1 (cardiac muscle)	The protein encoded by this gene is localized to the nucleus of endothelial cells and is induced by IL-1 and TNF-alpha stimulation. Studies in rat cardiomyocytes suggest that this gene functions as a transcription factor. Interactions between this protein and the sarcomeric proteins myopalladin and titin suggest that it may also be involved in the myofibrillar stretch-sensor system. [provided by …	cardiac muscle tissue morphogenesis, cellular lipid metabolic process, cellular response to drug, cellular response to hypoxia, cellular response to interleukin-1, cellular response to lipopolysaccharide, cellular response to mechanical stimulus, cellular response to organic cyclic compound, cellular response to transforming growth factor beta stimulus, cellular response to tumor necrosis factor,…	I band, cytoplasm, cytosol, nucleoplasm, nucleus, transcription factor complex	DNA binding, R-SMAD binding, RNA polymerase II transcription coactivator activity, RNA polymerase II transcription factor binding, histone deacetylase binding, p53 binding, protein binding, titin binding, transcription corepressor activity		ALRP, CARP, C-193, CVARP, MCARP, bA320F15.2	n	27063
LINC00502	chr10	92805564	92821916	16353	long intergenic non-protein coding RNA 502								100874184
NUDT9P1	chr10	92911760	92912837	1078	nudix (nucleoside diphosphate linked moiety X)-type motif 9 pseudogene 1						C10orf98, bA56M3.1		119369
PCGF5	chr10	92922768	93044088	121321	polycomb group ring finger 5		regulation of transcription; DNA-templated, transcription; DNA-templated	PcG protein complex, centrosome, nucleus	protein binding, zinc ion binding		RNF159	n	84333
LOC100188947	chr10	93066718	93371217	304500	uncharacterized LOC100188947								100188947
HECTD2	chr10	93170041	93274585	104545	HECT domain containing E3 ubiquitin protein ligase 2		protein ubiquitination involved in ubiquitin-dependent protein catabolic process	cytoplasm, nucleus	ubiquitin-protein ligase activity			n	143279
PPP1R3C	chr10	93388196	93392858	4663	protein phosphatase 1, regulatory subunit 3C	This gene encodes a regulatory subunit of protein phosphatase-1 (PP1). PP1 catalyzes reversible protein phosphorylation, which is important in a wide range of cellular activities: neuronal, muscular, RNA splicing, protein synthesis, cell death, and glycogen metabolism, to name just a few. By interacting with different regulatory subunits, PP1 is directed to different parts of the cell, to differe…	glycogen biosynthetic process		protein binding, protein phosphatase binding, protein serine/threonine phosphatase activity		PPP1R5	n	5507
TNKS2-AS1	chr10	93542595	93558048	15454	TNKS2 antisense RNA 1 (head to head)								100507633
TNKS2	chr10	93558150	93625232	67083	tankyrase, TRF1-interacting ankyrin-related ADP-ribose polymerase 2		Wnt signaling pathway, multicellular organism growth, positive regulation of canonical Wnt signaling pathway, positive regulation of telomere maintenance via telomerase, protein ADP-ribosylation, protein auto-ADP-ribosylation, protein localization to chromosome; telomeric region, protein polyubiquitination, regulation of multicellular organism growth	Golgi membrane, cytoplasm, nuclear chromosome; telomeric region, nuclear envelope, nucleus, pericentriolar material, perinuclear region of cytoplasm	NAD+ ADP-ribosyltransferase activity, enzyme binding, metal ion binding, protein binding		TNKL, ARTD6, TANK2, pART6, PARP5B, PARP5C, PARP-5b, PARP-5c	n	80351
FGFBP3	chr10	93666344	93669258	2915	fibroblast growth factor binding protein 3		positive regulation of fibroblast growth factor receptor signaling pathway, positive regulation of vascular permeability	extracellular region	fibroblast growth factor binding, heparin binding		FGF-BP3, C10orf13	n	143282
BTAF1	chr10	93683735	93790080	106346	BTAF1 RNA polymerase II, B-TFIID transcription factor-associated, 170kDa	This gene encodes a TAF (TATA box-binding protein-associated factor), which associates with TBP (TATA box-binding protein) to form the B-TFIID complex that is required for transcription initiation of genes by RNA polymerase II. This TAF has DNA-dependent ATPase activity, which drives the dissociation of TBP from DNA, freeing the TBP to associate with other TATA boxes or TATA-less promoters. [prov…	negative regulation of transcription; DNA-templated	nucleus	ATP binding, DNA binding, helicase activity, sequence-specific DNA binding transcription factor activity		MOT1, TAF172, TAFII170, TAF(II)170	n	9044
CPEB3	chr10	93808396	94050875	242480	cytoplasmic polyadenylation element binding protein 3		3'-UTR-mediated mRNA destabilization, cellular response to amino acid stimulus, cellular response to amino acid stimulus, long-term memory, negative regulation of cytoplasmic translational elongation, negative regulation of transcription from RNA polymerase II promoter, negative regulation of translation, positive regulation of dendritic spine development, positive regulation of mRNA polyadenylat…	CCR4-NOT complex, apical dendrite, cytoplasm, cytoplasm, dendrite, neuron projection, neuron projection, nucleus, synapse	RNA binding, RNA stem-loop binding, mRNA 3'-UTR AU-rich region binding, mRNA 3'-UTR binding, mRNA 3'-UTR binding, nucleotide binding, protein binding, translation factor activity; nucleic acid binding, translation factor activity; nucleic acid binding, translation repressor activity; nucleic acid binding			n	22849
MARCH5	chr10	94050919	94113721	62803	membrane-associated ring finger (C3HC4) 5	MARCH5 is a ubiquitin ligase of the mitochondrial outer membrane that plays a role in the control of mitochondrial morphology by regulating mitofusin-2 (MFN2; MIM 608507) and DRP1 (DNM1L; MIM 603850) (Nakamura et al., 2006 [PubMed 16936636]).[supplied by OMIM, Mar 2008]	negative regulation of cell aging, positive regulation of mitochondrial fission, protein autoubiquitination, protein localization to mitochondrion, protein polyubiquitination, regulation of mitochondrial fission	endoplasmic reticulum, endoplasmic reticulum membrane, integral component of membrane, mitochondrial outer membrane	GTPase binding, protein binding, ubiquitin-protein ligase activity, ubiquitin-protein ligase activity, zinc ion binding		MITOL, RNF153, MARCH-V	n	54708
MARK2P9	chr10	94178417	94179363	947	MAP/microtubule affinity-regulating kinase 2 pseudogene 9								100507674
IDE	chr10	94211440	94333852	122413	insulin-degrading enzyme	This gene encodes a zinc metallopeptidase that degrades intracellular insulin, and thereby terminates insulins activity, as well as participating in intercellular peptide signalling by degrading diverse peptides such as glucagon, amylin, bradykinin, and kallidin. The preferential affinity of this enzyme for insulin results in insulin-mediated inhibition of the degradation of other peptides such a…	beta-amyloid metabolic process, bradykinin catabolic process, determination of adult lifespan, hormone catabolic process, insulin catabolic process, insulin metabolic process, insulin receptor signaling pathway, modulation by virus of host morphology or physiology, negative regulation of proteolysis, positive regulation of protein oligomerization, protein heterooligomerization, protein homooligom…	cell surface, cytoplasm, cytosol, cytosolic proteasome complex, extracellular space, mitochondrion, nucleus, nucleus, peroxisomal matrix, peroxisome, plasma membrane	ATP binding, ATPase activity, beta-amyloid binding, beta-endorphin binding, glycoprotein binding, insulin binding, insulin binding, metalloendopeptidase activity, peptide binding, protein binding, protein homodimerization activity, receptor binding, ubiquitin binding, zinc ion binding		INSULYSIN	n	3416
KIF11	chr10	94352824	94415152	62329	kinesin family member 11	This gene encodes a motor protein that belongs to the kinesin-like protein family. Members of this protein family are known to be involved in various kinds of spindle dynamics. The function of this gene product includes chromosome positioning, centrosome separation and establishing a bipolar spindle during cell mitosis. [provided by RefSeq, Jul 2008]	antigen processing and presentation of exogenous peptide antigen via MHC class II, blood coagulation, microtubule-based movement, mitosis, mitotic centrosome separation, mitotic spindle organization, spindle assembly involved in mitosis, spindle organization	cytoplasm, cytosol, kinesin complex, microtubule, spindle, spindle microtubule, spindle pole	ATP binding, microtubule binding, microtubule motor activity, protein complex binding, protein kinase binding		EG5, HKSP, KNSL1, MCLMR, TRIP5	n	3832
HHEX	chr10	94449680	94455408	5729	hematopoietically expressed homeobox	This gene encodes a member of the homeobox family of transcription factors, many of which are involved in developmental processes. Expression in specific hematopoietic lineages suggests that this protein may play a role in hematopoietic differentiation. [provided by RefSeq, Jul 2008]	B cell differentiation, DNA conformation change, Wnt signaling pathway, anterior/posterior pattern specification, cell differentiation, cell proliferation, common bile duct development, embryonic heart tube development, endoderm development, forebrain morphogenesis, gall bladder development, hepatic duct development, hepatoblast differentiation, hepatocyte differentiation, in utero embryonic deve…	cytoplasm, nucleus, protein-DNA complex	DNA binding; bending, HMG box domain binding, TBP-class protein binding, chromatin binding, eukaryotic initiation factor 4E binding, protein binding, protein homodimerization activity, repressing transcription factor binding, sequence-specific DNA binding, sequence-specific DNA binding transcription factor activity, transcription factor binding, transcription regulatory region DNA binding, transc…		HEX, PRH, HMPH, PRHX, HOX11L-PEN	n	3087
EXOC6	chr10	94594469	94819251	224783	exocyst complex component 6	The product of this gene belongs to the SEC15 family. It is highly similar to the protein encoded by Saccharomyces cerevisiae SEC15 gene. This protein is essential for vesicular traffic from the Golgi apparatus to the cell surface in yeast. It is one of the components of a multiprotein complex required for exocytosis. Alternatively spliced transcript variants encoding different isoforms have been…	cellular protein metabolic process, erythrocyte differentiation, protein transport, vesicle docking involved in exocytosis	exocyst, plasma membrane			SEC15, EXOC6A, SEC15L, Sec15p, SEC15L1, SEC15L3	n	54536
CYP26C1	chr10	94821020	94828454	7435	cytochrome P450, family 26, subfamily C, polypeptide 1	This gene encodes a member of the cytochrome P450 superfamily of enzymes. The cytochrome P450 proteins are monooxygenases which catalyze many reactions involved in drug metabolism and synthesis of cholesterol, steroids and other lipids. This enzyme is involved in the catabolism of all-trans- and 9-cis-retinoic acid, and thus contributes to the regulation of retinoic acid levels in cells and tissu…	anterior/posterior pattern specification, central nervous system development, negative regulation of retinoic acid receptor signaling pathway, neural crest cell development, organelle fusion, oxidation-reduction process, retinoic acid catabolic process, small molecule metabolic process, vitamin metabolic process, xenobiotic metabolic process	endoplasmic reticulum membrane, integral component of membrane	heme binding, iron ion binding, retinoic acid 4-hydroxylase activity, retinoic acid binding		FFDD4	n	340665
CYP26A1	chr10	94833231	94837641	4411	cytochrome P450, family 26, subfamily A, polypeptide 1	This gene encodes a member of the cytochrome P450 superfamily of enzymes. The cytochrome P450 proteins are monooxygenases which catalyze many reactions involved in drug metabolism and synthesis of cholesterol, steroids and other lipids. This endoplasmic reticulum protein acts on retinoids, including all-trans-retinoic acid (RA), with both 4-hydroxylation and 18-hydroxylation activities. This enzy…	anterior/posterior pattern specification, cellular response to retinoic acid, central nervous system development, metabolic process, negative regulation of retinoic acid receptor signaling pathway, neural crest cell development, retinoic acid catabolic process, retinoic acid receptor signaling pathway, small molecule metabolic process, vitamin metabolic process, xenobiotic metabolic process	endoplasmic reticulum membrane	heme binding, iron ion binding, oxygen binding, retinoic acid 4-hydroxylase activity, retinoic acid binding		CP26, CYP26, P450RAI, P450RAI1	n	1592
MYOF	chr10	95066185	95242074	175890	myoferlin	Mutations in dysferlin, a protein associated with the plasma membrane, can cause muscle weakness that affects both proximal and distal muscles. The protein encoded by this gene is a type II membrane protein that is structurally similar to dysferlin. It is a member of the ferlin family and associates with both plasma and nuclear membranes. The protein contains C2 domains that play a role in calciu…	blood circulation, cellular response to heat, muscle contraction, plasma membrane repair, regulation of vascular endothelial growth factor receptor signaling pathway	caveola, cytoplasmic vesicle, cytoplasmic vesicle membrane, extracellular vesicular exosome, integral component of membrane, intracellular membrane-bounded organelle, nuclear envelope, nuclear membrane, plasma membrane	phospholipid binding, phospholipid binding		FER1L3	n	26509
CEP55	chr10	95256368	95288849	32482	centrosomal protein 55kDa		mitosis, mitotic cytokinesis	centriole, centrosome, cleavage furrow, intercellular bridge, midbody	protein binding		CT111, URCC6, C10orf3	n	55165
FFAR4	chr10	95326421	95349829	23409	free fatty acid receptor 4	This gene encodes a G protein-coupled receptor (GPR) which belongs to the rhodopsin family of GPRs. The encoded protein functions as a receptor for free fatty acids, including omega-3, and participates in suppressing anti-inflammatory responses and insulin sensitizing. Multiple transcript variants encoding different isoforms have been found for this gene. [provided by RefSeq, Feb 2012]	hormone secretion, negative regulation of cytokine secretion, negative regulation of inflammatory response, regulation of glucose transport	endocytic vesicle, integral component of membrane, plasma membrane	fatty acid binding, taste receptor activity		GT01, PGR4, BMIQ10, GPR120, GPR129, O3FAR1		338557
RBP4	chr10	95351592	95360993	9402	retinol binding protein 4, plasma	This protein belongs to the lipocalin family and is the specific carrier for retinol (vitamin A alcohol) in the blood. It delivers retinol from the liver stores to the peripheral tissues. In plasma, the RBP-retinol complex interacts with transthyretin which prevents its loss by filtration through the kidney glomeruli. A deficiency of vitamin A blocks secretion of the binding protein posttranslati…	cardiac muscle tissue development, detection of light stimulus involved in visual perception, embryonic organ morphogenesis, embryonic retina morphogenesis in camera-type eye, embryonic skeletal system development, eye development, eye development, female genitalia morphogenesis, gluconeogenesis, gluconeogenesis, glucose homeostasis, heart development, heart trabecula formation, lung development,…	cytosol, extracellular region, extracellular space, extracellular space, protein complex	protein binding, protein heterodimerization activity, retinal binding, retinol binding, retinol transporter activity	1	RDCCAS	n	5950
PDE6C	chr10	95372344	95425429	53086	phosphodiesterase 6C, cGMP-specific, cone, alpha prime	This gene encodes the alpha-prime subunit of cone phosphodiesterase, which is composed of a homodimer of two alpha-prime subunits and 3 smaller proteins of 11, 13, and 15 kDa. Mutations in this gene are associated with cone dystrophy type 4 (COD4). [provided by RefSeq, Mar 2010]	phototransduction; visible light, retinal cone cell development, visual perception	plasma membrane	3';5'-cyclic-GMP phosphodiesterase activity, cGMP binding, metal ion binding	1	COD4, ACHM5, PDEA2	n	5146
FRA10AC1	chr10	95427639	95462329	34691	fragile site, folic acid type, rare, fra(10)(q23.3) or fra(10)(q24.2) candidate 1	The protein encoded by this gene is a nuclear phosphoprotein of unknown function. The 5' UTR of this gene is part of a CpG island and contains a tandem CGG repeat region that normally consists of 8-14 repeats but can expand to over 200 repeats. The expanded allele becomes hypermethylated and is not transcribed; however, an expanded repeat region has not been associated with any disease phenotype.…		nucleus	protein binding		FRA10A, C10orf4, F26C11.1-like	n	118924
LGI1	chr10	95517565	95557916	40352	leucine-rich, glioma inactivated 1	This gene is rearranged as a result of translocations in glioblastoma cell lines. The protein contains a hydrophobic segment representing a putative transmembrane domain with the amino terminus located outside the cell. It also contains leucine-rich repeats with conserved cysteine-rich flanking sequences. This gene is predominantly expressed in neural tissues and its expression is reduced in low …	axon guidance, cell proliferation, nervous system development, neuron projection development, positive regulation of cell growth, positive regulation of synaptic transmission, protein homooligomerization	cell junction, extracellular region, extracellular space, synapse	protein binding, receptor binding, receptor binding	1	EPT, ETL1, ADLTE, ADPAEF, ADPEAF, IB1099, EPITEMPIN	n	9211
SLC35G1	chr10	95653729	95662491	8763	solute carrier family 35, member G1			integral component of membrane			TMEM20, C10orf60		159371
PIPSL	chr10	95717896	95721672	3777	PIP5K1A and PSMD4-like, pseudogene	This locus is a transcribed pseudogene with similarity to two adjacent chromosome 1 loci: phosphatidylinositol-4-phosphate 5-kinase, type I, alpha (PIP5K1A, GeneID 8394) and proteasome (prosome, macropain) 26S subunit, non-ATPase, 4 (PSMD4, GeneID 5710). The pseudogene is believed to have occurred from L1 retrotransposition into chromosome 10 of a read-through transcript between the two adjacent …		cytoplasm	phosphatidylinositol phosphate kinase activity		PSMD4P2, PIP5K1L1, PIP5K1P3, bA429H9.1		266971
PLCE1	chr10	95753745	96088148	334404	phospholipase C, epsilon 1	This gene encodes a phospholipase enzyme that catalyzes the hydrolysis of phosphatidylinositol-4,5-bisphosphate to generate two second messengers: inositol 1,4,5-triphosphate (IP3) and diacylglycerol (DAG). These second messengers subsequently regulate various processes affecting cell growth, differentiation, and gene expression. This enzyme is regulated by small monomeric GTPases of the Ras and …	Ras protein signal transduction, activation of MAPK activity, calcium-mediated signaling, calcium-mediated signaling, cell proliferation, cytoskeleton organization, diacylglycerol biosynthetic process, epidermal growth factor receptor signaling pathway, glomerulus development, heart development, inositol phosphate metabolic process, inositol phosphate-mediated signaling, lipid catabolic process, …	Golgi membrane, cytoplasm, cytosol, plasma membrane, plasma membrane	Ras GTPase binding, calcium ion binding, enzyme binding, guanyl-nucleotide exchange factor activity, phosphatidylinositol phospholipase C activity, phospholipase C activity, protein binding, receptor signaling protein activity	1	PLCE, PPLC, NPHS3	n	51196
PLCE1-AS1	chr10	96039046	96046827	7782	PLCE1 antisense RNA 1						RP11-76P2.3		100128054
NOC3L	chr10	96092988	96122683	29696	nucleolar complex associated 3 homolog (S. cerevisiae)		fat cell differentiation	nuclear speck, nucleolus			AD24, FAD24, C10orf117	n	64318
TBC1D12	chr10	96162185	96296089	133905	TBC1 domain family, member 12				Rab GTPase activator activity			n	23232
HELLS	chr10	96305573	96361856	56284	helicase, lymphoid-specific	This gene encodes a lymphoid-specific helicase. Other helicases function in processes involving DNA strand separation, including replication, repair, recombination, and transcription. This protein is thought to be involved with cellular proliferation and may play a role in leukemogenesis. Alternatively spliced transcript variants have been described, but their biological validity has not been det…	centromeric heterochromatin assembly, lymphocyte proliferation, maintenance of DNA methylation, methylation-dependent chromatin silencing, mitosis, multicellular organismal development, negative regulation of apoptotic process, transcription; DNA-templated, urogenital system development	centromeric heterochromatin, chromosome; centromeric region, nucleus	ATP binding, DNA binding, chromatin binding, helicase activity, protein binding		LSH, PASG, SMARCA6, Nbla10143	n	3070
CYP2C18	chr10	96443250	96495947	52698	cytochrome P450, family 2, subfamily C, polypeptide 18	This gene encodes a member of the cytochrome P450 superfamily of enzymes. The cytochrome P450 proteins are monooxygenases which catalyze many reactions involved in drug metabolism and synthesis of cholesterol, steroids and other lipids. This protein localizes to the endoplasmic reticulum but its specific substrate has not yet been determined. The gene is located within a cluster of cytochrome P45…	small molecule metabolic process, xenobiotic metabolic process	endoplasmic reticulum membrane	aromatase activity, heme binding, iron ion binding, monooxygenase activity, oxygen binding		CPCI, CYP2C, CYP2C17, P450IIC17, P450-6B/29C	n	1562
CYP2C19	chr10	96522462	96612671	90210	cytochrome P450, subfamily IIC (mephenytoin 4-hydroxylase), polypeptide 19					4	P450IIC19	n	1563
CYP2C9	chr10	96698414	96749148	50735	cytochrome P450, family 2, subfamily C, polypeptide 9	This gene encodes a member of the cytochrome P450 superfamily of enzymes. The cytochrome P450 proteins are monooxygenases which catalyze many reactions involved in drug metabolism and synthesis of cholesterol, steroids and other lipids. This protein localizes to the endoplasmic reticulum and its expression is induced by rifampin. The enzyme is known to metabolize many xenobiotics, including pheny…	arachidonic acid metabolic process, cellular amide metabolic process, drug catabolic process, drug metabolic process, drug metabolic process, epoxygenase P450 pathway, exogenous drug catabolic process, monocarboxylic acid metabolic process, monoterpenoid metabolic process, omega-hydroxylase P450 pathway, oxidation-reduction process, oxidative demethylation, small molecule metabolic process, stero…	endoplasmic reticulum, endoplasmic reticulum membrane, intracellular membrane-bounded organelle, intracellular membrane-bounded organelle	(R)-limonene 6-monooxygenase activity, (S)-limonene 6-monooxygenase activity, (S)-limonene 7-monooxygenase activity, caffeine oxidase activity, drug binding, heme binding, iron ion binding, monooxygenase activity, monooxygenase activity, oxidoreductase activity, steroid hydroxylase activity	2	CPC9, CYP2C, CYP2C10, CYPIIC9, P450IIC9	n	1559
CYP2C8	chr10	96796528	96829254	32727	cytochrome P450, family 2, subfamily C, polypeptide 8	This gene encodes a member of the cytochrome P450 superfamily of enzymes. The cytochrome P450 proteins are monooxygenases which catalyze many reactions involved in drug metabolism and synthesis of cholesterol, steroids and other lipids. This protein localizes to the endoplasmic reticulum and its expression is induced by phenobarbital. The enzyme is known to metabolize many xenobiotics, including …	arachidonic acid metabolic process, drug metabolic process, epoxygenase P450 pathway, exogenous drug catabolic process, omega-hydroxylase P450 pathway, organic acid metabolic process, oxidation-reduction process, oxidative demethylation, small molecule metabolic process, xenobiotic metabolic process	endoplasmic reticulum, endoplasmic reticulum membrane	aromatase activity, caffeine oxidase activity, heme binding, iron ion binding, monooxygenase activity	1	CPC8, CYPIIC8, MP-12/MP-20	n	1558
C10orf129	chr10	96953956	96988686	34731	chromosome 10 open reading frame 129						bA310E22.3	n	414263
PDLIM1	chr10	96997324	97050905	53582	PDZ and LIM domain 1	This gene encodes a member of the enigma protein family. The protein contains two protein interacting domains, a PDZ domain at the amino terminal end and one to three LIM domains at the carboxyl terminal. It is a cytoplasmic protein associated with the cytoskeleton. The protein may function as an adapter to bring other LIM-interacting proteins to the cytoskeleton. Pseudogenes associated with this…	regulation of transcription; DNA-templated, response to hypoxia, response to oxidative stress	cytoplasm, cytoskeleton, transcription factor complex	transcription coactivator activity, zinc ion binding		CLIM1, CLP36, CLP-36, hCLIM1	n	9124
SORBS1	chr10	97071529	97321171	249643	sorbin and SH3 domain containing 1							n	79356
ALDH18A1	chr10	97365685	97416567	50883	aldehyde dehydrogenase 18 family, member A1	This gene is a member of the aldehyde dehydrogenase family and encodes a bifunctional ATP- and NADPH-dependent mitochondrial enzyme with both gamma-glutamyl kinase and gamma-glutamyl phosphate reductase activities. The encoded protein catalyzes the reduction of glutamate to delta1-pyrroline-5-carboxylate, a critical step in the de novo biosynthesis of proline, ornithine and arginine. Mutations in…	L-proline biosynthetic process, cellular amino acid biosynthetic process, cellular nitrogen compound metabolic process, citrulline biosynthetic process, glutamate metabolic process, ornithine biosynthetic process, proline biosynthetic process, small molecule metabolic process	cytoplasm, mitochondrial inner membrane, mitochondrion	ATP binding, glutamate 5-kinase activity, glutamate-5-semialdehyde dehydrogenase activity		GSAS, P5CS, PYCS, ARCL3A	n	5832
TCTN3	chr10	97423152	97453900	30749	tectonic family member 3	This gene encodes a member of the tectonic gene family which functions in Hedgehog signal transduction and development of the neural tube. Mutations in this gene have been associated with Orofaciodigital Syndrome IV and Joubert Syndrom 18. Alternatively spliced transcript variants encoding multiple isoforms have been observed for this gene. [provided by RefSeq, Sep 2012]	apoptotic process, cilium morphogenesis, smoothened signaling pathway	integral component of membrane			OFD4, TECT3, JBTS18, C10orf61	n	26123
ENTPD1	chr10	97471535	97637023	165489	ectonucleoside triphosphate diphosphohydrolase 1		ATP catabolic process, G-protein coupled receptor signaling pathway, blood coagulation, cell adhesion, platelet activation, purine ribonucleoside diphosphate catabolic process	basal lamina, integral component of plasma membrane, plasma membrane	ATP binding, nucleoside-diphosphatase activity, nucleoside-triphosphatase activity, protein binding		CD39, ATPDase, NTPDase-1	n	953
ENTPD1-AS1	chr10	97512962	97849992	337031	ENTPD1 antisense RNA 1						RP11-429G19.2		728558
C10orf131	chr10	97667721	97698415	30695	chromosome 10 open reading frame 131						bA690P14.3	n	100127889
CC2D2B	chr10	97759847	97792441	32595	coiled-coil and C2 domain containing 2B						C10orf130, bA248J23.4	n	387707
CCNJ	chr10	97803158	97820625	17468	cyclin J			nucleus			bA690P14.1	n	54619
MIR3157	chr10	97824071	97824156	86	microRNA 3157	microRNAs (miRNAs) are short (20-24 nt) non-coding RNAs that are involved in post-transcriptional regulation of gene expression in multicellular organisms by affecting both the stability and translation of mRNAs. miRNAs are transcribed by RNA polymerase II as part of capped and polyadenylated primary transcripts (pri-miRNAs) that can be either protein-coding or non-coding. The primary transcript …							100422892
ZNF518A	chr10	97889471	97923517	34047	zinc finger protein 518A	The protein encoded by this gene is a member of the krueppel C2H2-type zinc finger protein family. The encoded protein contains five zinc fingers and is likely a nuclear transcriptional regulator. Several transcript variants encoding two different isoforms have been found for this gene. [provided by RefSeq, Jun 2013]	transcription; DNA-templated	nucleus	DNA binding, metal ion binding, sequence-specific DNA binding transcription factor activity		ZNF518	n	9849
BLNK	chr10	97951454	98031333	79880	B-cell linker	This gene encodes a cytoplasmic linker or adaptor protein that plays a critical role in B cell development. This protein bridges B cell receptor-associated kinase activation with downstream signaling pathways, thereby affecting various biological functions. The phosphorylation of five tyrosine residues is necessary for this protein to nucleate distinct signaling effectors following B cell recepto…	B cell differentiation, humoral immune response, inflammatory response, intracellular signal transduction, transmembrane receptor protein tyrosine kinase signaling pathway	cytosol, intracellular, plasma membrane	SH3/SH2 adaptor activity, SH3/SH2 adaptor activity, protein binding, transmembrane receptor protein tyrosine kinase adaptor activity	1	bca, AGM4, BASH, LY57, SLP65, BLNK-S, SLP-65	n	29760
DNTT	chr10	98064084	98098321	34238	DNA nucleotidylexotransferase	This gene is a member of the DNA polymerase type-X family and encodes a template-independent DNA polymerase that catalyzes the addition of deoxynucleotides to the 3'-hydroxyl terminus of oligonucleotide primers. In vivo, the encoded protein is expressed in a restricted population of normal and malignant pre-B and pre-T lymphocytes during early differentiation, where it generates antigen receptor …	DNA modification	cytoplasm, nucleolus, nucleus	DNA binding, DNA nucleotidylexotransferase activity, DNA-directed DNA polymerase activity, metal ion binding		TDT	n	1791
OPALIN	chr10	98102974	98119122	16149	oligodendrocytic myelin paranodal and inner loop protein			Golgi apparatus, integral component of membrane, plasma membrane			TMP10, HTMP10, TMEM10	n	93377
TLL2	chr10	98124362	98273683	149322	tolloid-like 2	This gene encodes an astacin-like zinc-dependent metalloprotease and is a subfamily member of the metzincin family. Unlike other family members, a similar protein in mice does not cleave procollagen C-propeptides or chordin. [provided by RefSeq, Jul 2008]	cell differentiation, extracellular matrix organization, multicellular organismal development, proteolysis	extracellular region	calcium ion binding, metalloendopeptidase activity, zinc ion binding			n	7093
TM9SF3	chr10	98277866	98346809	68944	transmembrane 9 superfamily member 3			integral component of membrane			SMBP, EP70-P-iso, RP11-34E5.1	n	56889
PIK3AP1	chr10	98353068	98480279	127212	phosphoinositide-3-kinase adaptor protein 1		negative regulation of toll-like receptor signaling pathway, positive regulation of phosphatidylinositol 3-kinase signaling, positive regulation of toll-like receptor signaling pathway, regulation of inflammatory response, toll-like receptor 2 signaling pathway, toll-like receptor 4 signaling pathway, toll-like receptor 7 signaling pathway, toll-like receptor 9 signaling pathway	cytosol, cytosol, membrane, plasma membrane	identical protein binding, phosphatidylinositol 3-kinase regulatory subunit binding		BCAP, RP11-34E5.3	n	118788
LCOR	chr10	98592016	98724198	132183	ligand dependent nuclear receptor corepressor	LCOR is a transcriptional corepressor widely expressed in fetal and adult tissues that is recruited to agonist-bound nuclear receptors through a single LxxLL motif, also referred to as a nuclear receptor (NR) box (Fernandes et al., 2003 [PubMed 12535528]).[supplied by OMIM, Mar 2008]	negative regulation of transcription from RNA polymerase II promoter, transcription from RNA polymerase II promoter	nucleus	DNA binding, sequence-specific DNA binding transcription factor activity, transcription factor binding		MLR2	n	84458
C10orf12	chr10	98741040	98745585	4546	chromosome 10 open reading frame 12							n	26148
SLIT1	chr10	98757794	98945683	187890	slit homolog 1 (Drosophila)		axon extension involved in axon guidance, axon guidance, axon guidance, chemorepulsion involved in embryonic olfactory bulb interneuron precursor migration, dorsal/ventral axon guidance, establishment of nucleus localization, forebrain morphogenesis, motor neuron axon guidance, negative chemotaxis, negative regulation of axon extension involved in axon guidance, negative regulation of synapse ass…	cytoplasm, extracellular space	Roundabout binding, calcium ion binding, heparan sulfate proteoglycan binding		MEGF4, SLIL1, SLIT3, SLIT-1	n	6585
LOC100505540	chr10	98862512	98863504	993	uncharacterized LOC100505540								100505540
ARHGAP19-SLIT1	chr10	98912798	99052430	139633	ARHGAP19-SLIT1 readthrough (NMD candidate)	This locus represents naturally occurring read-through transcription between the neighboring Rho GTPase activating protein 19 (ARHGAP19) and slit homolog 1 (SLIT1) genes on chromosome 10. The read-through transcript is a candidate for nonsense-mediated mRNA decay (NMD), and is thus unlikely to produce a protein product. [provided by RefSeq, Feb 2011]							100533184
ARHGAP19	chr10	98981929	99052430	70502	Rho GTPase activating protein 19	Members of the ARHGAP family, such as ARHGAP19, encode negative regulators of Rho GTPases (see RHOA; MIM 165390), which are involved in cell migration, proliferation, and differentiation, actin remodeling, and G1 cell cycle progression (Lv et al., 2007 [PubMed 17454002]).[supplied by OMIM, Mar 2008]	regulation of small GTPase mediated signal transduction, small GTPase mediated signal transduction	cytosol, nucleus	GTPase activator activity			n	84986
FRAT1	chr10	99079021	99081672	2652	frequently rearranged in advanced T-cell lymphomas	The protein encoded by this gene belongs to the GSK-3-binding protein family. The protein inhibits GSK-3-mediated phosphorylation of beta-catenin and positively regulates the Wnt signaling pathway. It may function in tumor progression and in lymphomagenesis. [provided by RefSeq, Oct 2008]	Wnt signaling pathway, embryonic axis specification	cytoplasm				n	10023
FRAT2	chr10	99092253	99094458	2206	frequently rearranged in advanced T-cell lymphomas 2	The protein encoded by this intronless gene belongs to the GSK-3-binding protein family. Studies show that this protein plays a role as a positive regulator of the WNT signaling pathway. It may be upregulated in tumor progression. [provided by RefSeq, Jul 2008]	Wnt signaling pathway, cell proliferation, multicellular organismal development	cellular_component	molecular_function			n	23401
RRP12	chr10	99116457	99161127	44671	ribosomal RNA processing 12 homolog (S. cerevisiae)			integral component of membrane, nuclear membrane, nucleolus			KIAA0690	n	23223
PGAM1	chr10	99186026	99193198	7173	phosphoglycerate mutase 1 (brain)	Phosphoglyceric acid mutase (EC 2.7.5.3) is widely distributed in mammalian tissues where it catalyzes the reversible reaction of 3-phosphoglycerate (3-PGA) to 2-phosphoglycerate (2-PGA) in the glycolytic pathway (summary by Chen et al., 1974 [PubMed 4811757]).[supplied by OMIM, Nov 2010]	carbohydrate metabolic process, gluconeogenesis, glucose metabolic process, glycolysis, regulation of glycolysis, regulation of pentose-phosphate shunt, respiratory burst, small molecule metabolic process	cytosol, cytosol	bisphosphoglycerate 2-phosphatase activity, bisphosphoglycerate mutase activity, phosphoglycerate mutase activity, phosphoglycerate mutase activity, protein binding, protein kinase binding		PGAMA, PGAM-B	n	5223
EXOSC1	chr10	99195665	99205768	10104	exosome component 1	This gene encodes a core component of the exosome. The mammalian exosome is required for rapid degradation of AU rich element-containing RNAs but not for poly(A) shortening. The association of this protein with the exosome is mediated by protein-protein interactions with ribosomal RNA-processing protein 42 and ribosomal RNA-processing protein 46. [provided by RefSeq, Jul 2008]	RNA metabolic process, exonucleolytic nuclear-transcribed mRNA catabolic process involved in deadenylation-dependent decay, gene expression, mRNA metabolic process, nuclear-transcribed mRNA catabolic process; deadenylation-dependent decay, rRNA processing	cytosol, exosome (RNase complex), exosome (RNase complex), nucleolus, nucleus	RNA binding, exoribonuclease activity, protein binding		p13, CSL4, SKI4, Csl4p, Ski4p, hCsl4p, CGI-108, RP11-452K12.9	n	51013
ZDHHC16	chr10	99205887	99217127	11241	zinc finger, DHHC-type containing 16		apoptotic process	endoplasmic reticulum membrane, integral component of membrane	protein-cysteine S-palmitoyltransferase activity, zinc ion binding		APH2, DHHC-16	n	84287
MMS19	chr10	99218080	99258366	40287	MMS19 nucleotide excision repair homolog (S. cerevisiae)		DNA metabolic process, DNA repair, cellular response to DNA damage stimulus, chromosome segregation, iron-sulfur cluster assembly, nucleotide-excision repair, nucleotide-excision repair, phosphorelay signal transduction system, positive regulation of transcription; DNA-templated, response to hormone, small molecule metabolic process, transcription; DNA-templated	CIA complex, MMXD complex, cytoplasm, holo TFIIH complex, nucleus, nucleus, spindle	estrogen receptor binding, protein binding, protein binding; bridging, receptor signaling complex scaffold activity, transcription coactivator activity		MET18, MMS19L, hMMS19	n	64210
UBTD1	chr10	99258767	99330960	72194	ubiquitin domain containing 1							n	80019
ANKRD2	chr10	99332255	99343641	11387	ankyrin repeat domain 2 (stretch responsive muscle)	ANKRD2 belongs to the conserved muscle ankyrin repeat protein (MARP) family. Expression of MARPs is induced in response to physiologic stress, injury, and hypertrophy (Miller et al., 2003 [PubMed 14583192]).[supplied by OMIM, Mar 2008]	muscle contraction, muscle organ development, negative regulation of myoblast differentiation, skeletal muscle cell differentiation	I band, cytosol, euchromatin, intracellular membrane-bounded organelle, nucleus	protein kinase B binding, structural constituent of muscle, titin binding		ARPP	n	26287
C10orf62	chr10	99349449	99350691	1243	chromosome 10 open reading frame 62				protein binding		bA548K23.1	n	414157
MIR5692C2	chr10	99354974	99354995	22	microRNA 5692c-2	microRNAs (miRNAs) are short (20-24 nt) non-coding RNAs that are involved in post-transcriptional regulation of gene expression in multicellular organisms by affecting both the stability and translation of mRNAs. miRNAs are transcribed by RNA polymerase II as part of capped and polyadenylated primary transcripts (pri-miRNAs) that can be either protein-coding or non-coding. The primary transcript …							100847017
HOGA1	chr10	99344101	99372555	28455	4-hydroxy-2-oxoglutarate aldolase 1	The authors of PMID:20797690 cloned this gene while searching for genes in a region of chromosome 10 linked to primary hyperoxalurea type III. They noted that even though the encoded protein has been described as a mitochondrial dihydrodipicolinate synthase-like enzyme, it shares little homology with E. coli dihydrodipicolinate synthase (Dhdps), particularly in the putative substrate-binding regi…	4-hydroxyproline catabolic process, glyoxylate catabolic process, glyoxylate metabolic process, oxalate metabolic process, pyruvate biosynthetic process	mitochondrion	4-hydroxy-2-oxoglutarate aldolase activity, 4-hydroxy-2-oxoglutarate aldolase activity, protein homodimerization activity		HP3, NPL2, DHDPS2, DHDPSL, C10orf65	n	112817
MORN4	chr10	99374309	99393913	19605	MORN repeat containing 4						C10orf83, bA548K23.4, RP11-548K23.4	n	118812
PI4K2A	chr10	99400442	99436187	35746	phosphatidylinositol 4-kinase type 2 alpha	Phosphatidylinositolpolyphosphates (PtdInsPs) are centrally involved in many biologic processes, ranging from cell growth and organization of the actin cytoskeleton to endo- and exocytosis. PI4KII phosphorylates PtdIns at the D-4 position, an essential step in the biosynthesis of PtdInsPs (Barylko et al., 2001 [PubMed 11244087]).[supplied by OMIM, Mar 2008]	phosphatidylinositol biosynthetic process, phosphatidylinositol biosynthetic process, phospholipid metabolic process, small molecule metabolic process	BLOC-1 complex, Golgi apparatus, cell junction, cytoplasmic membrane-bounded vesicle, cytoplasmic vesicle, cytosol, dendrite, endosome, growing cell tip, host cell presynaptic membrane, integral component of plasma membrane, lysosomal membrane, membrane raft, mitochondrion, neuron projection, neuronal cell body, presynaptic membrane	1-phosphatidylinositol 4-kinase activity, AP-3 adaptor complex binding, ATP binding, magnesium ion binding, protein binding		PI4KII, PIK42A, RP11-548K23.6	n	55361
AVPI1	chr10	99437180	99447015	9836	arginine vasopressin-induced 1		activation of MAPK activity, cell cycle				VIP32, VIT32, PP5395, RP11-548K23.7	n	60370
MARVELD1	chr10	99473464	99477909	4446	MARVEL domain containing 1		cell cycle	cytoplasm, cytoskeleton, integral component of membrane, nucleus, plasma membrane			GB14, MARVD1, MRVLDC1, bA548K23.8, RP11-548K23.8		83742
ZFYVE27	chr10	99496877	99520664	23788	zinc finger, FYVE domain containing 27	This gene encodes a protein with several transmembrane domains, a Rab11-binding domain and a lipid-binding FYVE finger domain. The encoded protein appears to promote neurite formation. A mutation in this gene has been reported to be associated with hereditary spastic paraplegia, however the pathogenicity of the mutation, which may simply represent a polymorphism, is unclear. [provided by RefSeq, …	cell death, neuron projection development, neurotrophin TRK receptor signaling pathway, protein localization to plasma membrane	axon, dendrite, endoplasmic reticulum, endoplasmic reticulum membrane, growth cone membrane, integral component of membrane, recycling endosome membrane	metal ion binding, protein binding	1	SPG33, PROTRUDIN, RP11-459F3.2	n	118813
SFRP5	chr10	99526507	99531756	5250	secreted frizzled-related protein 5	Secreted frizzled-related protein 5 (SFRP5) is a member of the SFRP family that contains a cysteine-rich domain homologous to the putative Wnt-binding site of Frizzled proteins. SFRPs act as soluble modulators of Wnt signaling. SFRP5 and SFRP1 may be involved in determining the polarity of photoreceptor cells in the retina. SFRP5 is highly expressed in the retinal pigment epithelium, and moderate…	anatomical structure morphogenesis, apoptotic process, brain development, cell differentiation, convergent extension involved in axis elongation, digestive tract morphogenesis, embryo development, establishment or maintenance of cell polarity, gonad development, negative regulation of JUN kinase activity, negative regulation of Wnt signaling pathway involved in digestive tract morphogenesis, nega…	cell projection, cytoplasm, extracellular space, plasma membrane	PDZ domain binding, Wnt-activated receptor activity, Wnt-protein binding		SARP3	n	6425
LINC00866	chr10	99588234	99609555	21322	long intergenic non-protein coding RNA 866								100505561
GOLGA7B	chr10	99609994	99631335	21342	golgin A7 family, member B			Golgi membrane			C10orf132, C10orf133, bA459F3.4, bA451M19.3	n	401647
CRTAC1	chr10	99624756	99790585	165830	cartilage acidic protein 1	This gene encodes a glycosylated extracellular matrix protein that is found in the interterritorial matrix of articular deep zone cartilage. This protein is used as a marker to distinguish chondrocytes from osteoblasts and mesenchymal stem cells in culture. The presence of FG-GAP motifs and an RGD integrin-binding motif suggests that this protein may be involved in cell-cell or cell-matrix intera…		proteinaceous extracellular matrix	calcium ion binding		ASPIC, ASPIC1, CEP-68	n	55118
R3HCC1L	chr10	99894380	100004654	110275	R3H domain and coiled-coil containing 1-like			exon-exon junction complex	nucleotide binding		PSORT, GIDRP86, GIDRP88, C10orf28		27291
LOXL4	chr10	100007442	100028007	20566	lysyl oxidase-like 4	This gene encodes a member of the lysyl oxidase gene family. The prototypic member of the family is essential to the biogenesis of connective tissue, encoding an extracellular copper-dependent amine oxidase that catalyses the first step in the formation of crosslinks in collagens and elastin. A highly conserved amino acid sequence at the C-terminus end appears to be sufficient for amine oxidase a…		extracellular space, membrane	copper ion binding, protein binding, protein-lysine 6-oxidase activity, scavenger receptor activity		LOXC	n	84171
MIR1287	chr10	100154974	100155064	91	microRNA 1287	microRNAs (miRNAs) are short (20-24 nt) non-coding RNAs that are involved in post-transcriptional regulation of gene expression in multicellular organisms by affecting both the stability and translation of mRNAs. miRNAs are transcribed by RNA polymerase II as part of capped and polyadenylated primary transcripts (pri-miRNAs) that can be either protein-coding or non-coding. The primary transcript …					MIRN1287, hsa-mir-1287		100302133
PYROXD2	chr10	100143321	100174978	31658	pyridine nucleotide-disulphide oxidoreductase domain 2				oxidoreductase activity		FP3420, C10orf33	n	84795
MIR4685	chr10	100191048	100191117	70	microRNA 4685	microRNAs (miRNAs) are short (20-24 nt) non-coding RNAs that are involved in post-transcriptional regulation of gene expression in multicellular organisms by affecting both the stability and translation of mRNAs. miRNAs are transcribed by RNA polymerase II as part of capped and polyadenylated primary transcripts (pri-miRNAs) that can be either protein-coding or non-coding. The primary transcript …							100616482
HPS1	chr10	100175954	100206704	30751	Hermansky-Pudlak syndrome 1	This gene encodes a protein that may play a role in organelle biogenesis associated with melanosomes, platelet dense granules, and lysosomes. The encoded protein is a component of three different protein complexes termed biogenesis of lysosome-related organelles complex (BLOC)-3, BLOC4, and BLOC5. Mutations in this gene are associated with Hermansky-Pudlak syndrome type 1. Multiple transcript var…	blood coagulation, eye pigmentation, lysosome organization, melanocyte differentiation, positive regulation of natural killer cell activation, retina development in camera-type eye, secretion of lysosomal enzymes, visual perception	BLOC-3 complex, cytoplasm, cytoplasmic membrane-bounded vesicle, integral component of plasma membrane, lysosome	protein binding, protein dimerization activity	1	HPS	n	3257
HPSE2	chr10	100216833	100995632	778800	heparanase 2	This gene encodes a heparanase enzyme. The encoded protein is a endoglycosidase that degrades heparin sulfate proteoglycans located on the extracellular matrix and cell surface. This protein may be involved in biological processes involving remodeling of the extracellular matrix including angiogenesis and tumor progression. Alternate splicing results in multiple transcript variants. [provided by …	biological_process, carbohydrate metabolic process, glycosaminoglycan catabolic process, glycosaminoglycan metabolic process, small molecule metabolic process	intracellular, plasma membrane, proteinaceous extracellular matrix	heparan sulfate proteoglycan binding, heparanase activity, heparanase activity	1	UFS, HPA2, HPR2, UFS1	n	60495
CNNM1	chr10	101088855	101154087	65233	cyclin M1		ion transport	integral component of membrane, plasma membrane	adenyl nucleotide binding		ACDP1, CLP-1	n	26507
GOT1	chr10	101156626	101190530	33905	glutamic-oxaloacetic transaminase 1, soluble	Glutamic-oxaloacetic transaminase is a pyridoxal phosphate-dependent enzyme which exists in cytoplasmic and mitochondrial forms, GOT1 and GOT2, respectively. GOT plays a role in amino acid metabolism and the urea and tricarboxylic acid cycles. The two enzymes are homodimeric and show close homology. [provided by RefSeq, Jul 2008]	2-oxoglutarate metabolic process, L-methionine salvage from methylthioadenosine, aspartate biosynthetic process, aspartate catabolic process, aspartate metabolic process, carbohydrate metabolic process, cellular amino acid biosynthetic process, cellular nitrogen compound metabolic process, cellular response to insulin stimulus, fatty acid homeostasis, gluconeogenesis, glucose metabolic process, g…	axon terminus, cytoplasm, cytosol, lysosome	L-aspartate:2-oxoglutarate aminotransferase activity, L-aspartate:2-oxoglutarate aminotransferase activity, L-aspartate:2-oxoglutarate aminotransferase activity, L-cysteine:2-oxoglutarate aminotransferase activity, L-phenylalanine:2-oxoglutarate aminotransferase activity, carboxylic acid binding, phosphatidylserine decarboxylase activity, pyridoxal phosphate binding, transaminase activity		cCAT, GIG18, cAspAT, ASTQTL1	n	2805
NKX2-3	chr10	101292689	101296280	3592	NK2 homeobox 3	This gene encodes a homeodomain-containing transcription factor. The encoded protein is a member of the NKX family of homeodomain transcription factors. Studies of similar proteins in mouse and rat have indicated a potential role in cellular differentiation.[provided by RefSeq, Mar 2010]	CD4-positive; alpha-beta T cell differentiation, Peyer's patch development, biological_process, gland morphogenesis, leukocyte homeostasis, leukocyte migration, lymph node development, macrophage differentiation, odontogenesis of dentin-containing tooth, plasma cell differentiation, positive regulation of transcription from RNA polymerase II promoter, post-embryonic digestive tract morphogenesis,…	cellular_component, nucleus	molecular_function, sequence-specific DNA binding, sequence-specific DNA binding transcription factor activity		CSX3, NK2.3, NKX2C, NKX2.3, NKX4-3	n	159296
SLC25A28	chr10	101370274	101380221	9948	solute carrier family 25 (mitochondrial iron transporter), member 28		ion transport, iron ion homeostasis, small molecule metabolic process	integral component of membrane, mitochondrial inner membrane			MFRN2, MRS4L, MRS3/4, NPD016	n	81894
ENTPD7	chr10	101419262	101471002	51741	ectonucleoside triphosphate diphosphohydrolase 7			cytoplasmic vesicle membrane, integral component of membrane	hydrolase activity, metal ion binding		LALP1, RP11-483F11.1	n	57089
COX15	chr10	101468504	101492423	23920	cytochrome c oxidase assembly homolog 15 (yeast)	Cytochrome c oxidase (COX), the terminal component of the mitochondrial respiratory chain, catalyzes the electron transfer from reduced cytochrome c to oxygen. This component is a heteromeric complex consisting of 3 catalytic subunits encoded by mitochondrial genes and multiple structural subunits encoded by nuclear genes. The mitochondrially-encoded subunits function in electron transfer, and th…	cellular respiration, heme a biosynthetic process, heme a biosynthetic process, heme biosynthetic process, mitochondrial electron transport; cytochrome c to oxygen, oxidation-reduction process, porphyrin-containing compound metabolic process, respiratory chain complex IV assembly, respiratory gaseous exchange, small molecule metabolic process	integral component of membrane, mitochondrial inner membrane, mitochondrial respiratory chain, mitochondrion	cytochrome-c oxidase activity, cytochrome-c oxidase activity, oxidoreductase activity; acting on the CH-CH group of donors	2	CEMCOX2	n	1355
CUTC	chr10	101491957	101515894	23938	cutC copper transporter	Members of the CUT family of copper transporters are associated with copper homeostasis and are involved in the uptake, storage, delivery, and efflux of copper (Gupta et al., 1995 [PubMed 7635807]; Li et al., 2005 [PubMed 16182249]).[supplied by OMIM, Mar 2008]	copper ion homeostasis, copper ion transport, protein tetramerization	aggresome, cytoplasm, nucleolus, nucleus	copper ion binding, copper ion binding		CGI-32, RP11-483F11.3	n	51076
ABCC2	chr10	101542462	101611662	69201	ATP-binding cassette, sub-family C (CFTR/MRP), member 2	The protein encoded by this gene is a member of the superfamily of ATP-binding cassette (ABC) transporters. ABC proteins transport various molecules across extra- and intra-cellular membranes. ABC genes are divided into seven distinct subfamilies (ABC1, MDR/TAP, MRP, ALD, OABP, GCN20, White). This protein is a member of the MRP subfamily which is involved in multi-drug resistance. This protein is…	cellular chloride ion homeostasis, drug transmembrane transport, prostaglandin transport, response to arsenic-containing substance, response to heat, response to methotrexate, response to oxidative stress, thyroid hormone transport, transmembrane transport, transport	apical plasma membrane, integral component of plasma membrane, intercellular canaliculus, plasma membrane	ATP binding, ATPase activity; coupled to transmembrane movement of substances, organic anion transmembrane transporter activity, protein binding, protein domain specific binding	1	DJS, MRP2, cMRP, ABC30, CMOAT	n	1244
DNMBP	chr10	101635333	101769676	134344	dynamin binding protein	DNMBP belongs to the DBL (MIM 311030) family of guanine nucleotide exchange factors and plays a role in the regulation of cell junctions (Otani et al., 2006 [PubMed 17015620]).[supplied by OMIM, Mar 2008]	intracellular signal transduction	Golgi stack, cell junction, cytoskeleton, synapse	Rho guanyl-nucleotide exchange factor activity, protein binding		TUBA, ARHGEF36, RP11-114F7.3	n	23268
DNMBP-AS1	chr10	101686965	101718755	31791	DNMBP antisense RNA 1						bA287G8.2, NCRNA00093		100188954
CPN1	chr10	101802064	101841642	39579	carboxypeptidase N, polypeptide 1	Carboxypeptidase N is a plasma metallo-protease that cleaves basic amino acids from the C terminal of peptides and proteins. The enzyme is important in the regulation of peptides like kinins and anaphylatoxins, and has also been known as kininase-1 and anaphylatoxin inactivator. This enzyme is a tetramer comprised of two identical regulatory subunits and two identical catalytic subunits; this gen…	proteolysis, response to glucocorticoid	extracellular space	metallocarboxypeptidase activity, zinc ion binding	1	CPN, SCPN	n	1369
ERLIN1	chr10	101909846	101945814	35969	ER lipid raft associated 1		ER-associated ubiquitin-dependent protein catabolic process	endoplasmic reticulum, endoplasmic reticulum membrane, integral component of membrane, protein complex	protein binding		KE04, KEO4, SPFH1, Erlin-1, C10orf69, RP11-316M21.1		10613
CHUK	chr10	101948123	101989344	41222	conserved helix-loop-helix ubiquitous kinase	This gene encodes a member of the serine/threonine protein kinase family. The encoded protein, a component of a cytokine-activated protein complex that is an inhibitor of the essential transcription factor NF-kappa-B complex, phosphorylates sites that trigger the degradation of the inhibitor via the ubiquination pathway, thereby activating the transcription factor. [provided by RefSeq, Jul 2008]	Fc-epsilon receptor signaling pathway, I-kappaB kinase/NF-kappaB signaling, I-kappaB phosphorylation, MyD88-dependent toll-like receptor signaling pathway, MyD88-independent toll-like receptor signaling pathway, Rho protein signal transduction, T cell receptor signaling pathway, TRIF-dependent toll-like receptor signaling pathway, anatomical structure morphogenesis, cellular response to tumor nec…	CD40 receptor complex, IkappaB kinase complex, cytoplasm, cytoplasmic side of plasma membrane, cytosol, intracellular membrane-bounded organelle, nucleolus, nucleus	ATP binding, IkappaB kinase activity, protein binding, protein heterodimerization activity, protein homodimerization activity, protein kinase activity	1	IKK1, IKKA, IKBKA, TCF16, NFKBIKA, IKK-alpha	n	1147
SNORA12	chr10	101996912	101997059	148	small nucleolar RNA, H/ACA box 12	Small nucleolar RNAs (snoRNAs) are small noncoding RNAs involved in RNA processing. Box H/ACA snoRNAs, such as SNORA12, direct the conversion of uridine to pseudouridine at specific residues of ribosomal RNAs or small nuclear RNAs (snRNAs) (Gu et al., 2005).[supplied by OMIM, Mar 2008]					U108		677800
CWF19L1	chr10	101992054	102027437	35384	CWF19-like 1, cell cycle control (S. pombe)		biological_process	cellular_component	catalytic activity, molecular_function		RP11-316M21.3	n	55280
BLOC1S2	chr10	102033034	102046469	13436	biogenesis of lysosomal organelles complex-1, subunit 2	This gene encodes a protein with multiple functions. The encoded protein has been found in association with the centrosome, shown to co-localize with gamma-tubulin, and also found to be one of the proteins in the BLOC-1 complex which functions in the formation of lysosome-related organelles. A pseudogene of this gene is located on the X chromosome. Alternative splicing results in multiple transcr…	anterograde axon cargo transport, anterograde synaptic vesicle transport, extrinsic apoptotic signaling pathway via death domain receptors, melanosome organization, microtubule nucleation, mitochondrial outer membrane permeabilization, neuron projection development, platelet dense granule organization, positive regulation of cell proliferation, positive regulation of transcription from RNA polyme…	BLOC-1 complex, centrosome, centrosome, gamma-tubulin complex, mitochondrion, nucleus, nucleus, recycling endosome	gamma-tubulin binding, protein C-terminus binding, protein C-terminus binding, protein binding		CEAP, BLOS2, CEAP11, RP11-316M21.4	n	282991
PKD2L1	chr10	102047902	102090243	42342	polycystic kidney disease 2-like 1	This gene encodes a member of the polycystin protein family. The encoded protein contains multiple transmembrane domains, and cytoplasmic N- and C-termini. The protein may be an integral membrane protein involved in cell-cell/matrix interactions. This protein functions as a calcium-regulated nonselective cation channel. Two transcript variants encoding different isoforms have been found for this …	calcium ion transmembrane transport, cation transport, cellular response to acidity, detection of chemical stimulus involved in sensory perception of sour taste, detection of mechanical stimulus, potassium ion transmembrane transport, sodium ion transmembrane transport	cell surface, endoplasmic reticulum, integral component of membrane, intracellular membrane-bounded organelle, plasma membrane	alpha-actinin binding, calcium activated cation channel activity, calcium channel activity, calcium ion binding, calcium-activated potassium channel activity, cation channel activity, cation transmembrane transporter activity, cytoskeletal protein binding, identical protein binding, muscle alpha-actinin binding, protein binding, sodium channel activity, sour taste receptor activity		PCL, PKDL, PKD2L, TRPP3	n	9033
SCD	chr10	102106771	102124588	17818	stearoyl-CoA desaturase (delta-9-desaturase)	This gene encodes an enzyme involved in fatty acid biosynthesis, primarily the synthesis of oleic acid. Transcripts of approximately 3.9 and 5.2 kb, differing only by alternative polyadenlyation signals, have been detected. A gene encoding a similar enzyme is located on chromosome 4 and a pseudogene of this gene is located on chromosome 17. [provided by RefSeq, Feb 2012]	fatty acid biosynthetic process	endoplasmic reticulum, endoplasmic reticulum membrane, integral component of membrane	iron ion binding, stearoyl-CoA 9-desaturase activity	1	SCD1, FADS5, SCDOS, MSTP008	n	6319
LINC00263	chr10	102133332	102148111	14780	long intergenic non-protein coding RNA 263						C10orf75, NCRNA00263		90271
WNT8B	chr10	102222811	102243399	20589	wingless-type MMTV integration site family, member 8B	The WNT gene family consists of structurally related genes which encode secreted signaling proteins. These proteins have been implicated in oncogenesis and in several developmental processes, including regulation of cell fate and patterning during embryogenesis. This gene is a member of the WNT gene family. It encodes a protein which shows 95%, 86% and 71% amino acid identity to the mouse, zebraf…	Wnt signaling pathway, cell fate commitment, cellular response to retinoic acid, determination of dorsal identity, gastrulation, negative regulation of gene expression, nervous system development, neuron differentiation, neuron differentiation, positive regulation of gene expression, response to estradiol, response to retinoic acid, signal transduction	extracellular region, extracellular space, proteinaceous extracellular matrix	frizzled binding			n	7479
SEC31B	chr10	102246402	102279595	33194	SEC31 homolog B (S. cerevisiae)	This gene encodes a protein of unknown function. The protein has moderate similarity to rat VAP1 protein which is an endosomal membrane-associated protein, containing a putative Ca2+/calmodulin-dependent kinase II phosphorylation site. [provided by RefSeq, Jul 2008]	protein transport, vesicle-mediated transport	ER to Golgi transport vesicle membrane, endoplasmic reticulum membrane, vesicle coat			SEC31L2, SEC31B-1	n	25956
NDUFB8	chr10	102283485	102289680	6196	NADH dehydrogenase (ubiquinone) 1 beta subcomplex, 8, 19kDa		cellular metabolic process, mitochondrial electron transport; NADH to ubiquinone, respiratory electron transport chain, small molecule metabolic process	endoplasmic reticulum, integral component of membrane, mitochondrial inner membrane, mitochondrial respiratory chain complex I, mitochondrial respiratory chain complex I, mitochondrion	NADH dehydrogenase (ubiquinone) activity		ASHI, CI-ASHI	n	4714
HIF1AN	chr10	102295640	102313681	18042	hypoxia inducible factor 1, alpha subunit inhibitor		cellular response to hypoxia, negative regulation of Notch signaling pathway, negative regulation of transcription from RNA polymerase II promoter in response to hypoxia, oxidation-reduction process, peptidyl-asparagine hydroxylation, peptidyl-asparagine hydroxylation, peptidyl-aspartic acid hydroxylation, peptidyl-histidine hydroxylation, positive regulation of myoblast differentiation, positive…	cytoplasm, cytosol, nucleus, perinuclear region of cytoplasm	NF-kappaB binding, Notch binding, ankyrin repeat binding, carboxylic acid binding, cofactor binding, iron ion binding, oxidoreductase activity; acting on paired donors; with incorporation or reduction of molecular oxygen; 2-oxoglutarate as one donor; and incorporation of one atom each of oxygen into both donors, oxygen sensor activity, peptidyl-asparagine 3-dioxygenase activity, peptidyl-asparagi…		FIH1	n	55662
PAX2	chr10	102505467	102589698	84232	paired box 2	PAX2 encodes paired box gene 2, one of many human homologues of the Drosophila melanogaster gene prd. The central feature of this transcription factor gene family is the conserved DNA-binding paired box domain. PAX2 is believed to be a target of transcriptional supression by the tumor supressor gene WT1. Mutations within PAX2 have been shown to result in optic nerve colobomas and renal hypoplasia…	aging, axonogenesis, brain morphogenesis, branching involved in ureteric bud morphogenesis, branching involved in ureteric bud morphogenesis, camera-type eye development, cell fate determination, cellular response to epidermal growth factor stimulus, cellular response to glucose stimulus, cellular response to hydrogen peroxide, cellular response to mechanical stimulus, cellular response to retino…	centriolar satellite, lysosome, microtubule organizing center, nucleus, protein complex, protein-DNA complex	C2H2 zinc finger domain binding, DNA binding, core promoter proximal region sequence-specific DNA binding, protein binding, superoxide-generating NADPH oxidase activity, transcription regulatory region DNA binding	2	PAPRS	n	5076
FAM178A	chr10	102672325	102724891	52567	family with sequence similarity 178, member A						C10orf6		55719
MIR608	chr10	102734741	102734841	101	microRNA 608	microRNAs (miRNAs) are short (20-24 nt) non-coding RNAs that are involved in post-transcriptional regulation of gene expression in multicellular organisms by affecting both the stability and translation of mRNAs. miRNAs are transcribed by RNA polymerase II as part of capped and polyadenylated primary transcripts (pri-miRNAs) that can be either protein-coding or non-coding. The primary transcript …					MIRN608, hsa-mir-608		693193
SEMA4G	chr10	102732285	102745373	13089	sema domain, immunoglobulin domain (Ig), transmembrane domain (TM) and short cytoplasmic domain, (semaphorin) 4G	Semaphorins are a large family of conserved secreted and membrane associated proteins which possess a semaphorin (Sema) domain and a PSI domain (found in plexins, semaphorins and integrins) in the N-terminal extracellular portion. Based on sequence and structural similarities, semaphorins are put into eight classes: invertebrates contain classes 1 and 2, viruses have class V, and vertebrates cont…	cell differentiation, nervous system development	integral component of membrane, plasma membrane	receptor activity			n	57715
MRPL43	chr10	102737578	102747272	9695	mitochondrial ribosomal protein L43	Mammalian mitochondrial ribosomal proteins are encoded by nuclear genes and help in protein synthesis within the mitochondrion. Mitochondrial ribosomes (mitoribosomes) consist of a small 28S subunit and a large 39S subunit. They have an estimated 75% protein to rRNA composition compared to prokaryotic ribosomes, where this ratio is reversed. Another difference between mammalian mitoribosomes and …	translation	mitochondrial ribosome	structural constituent of ribosome		bMRP36a	n	84545
C10orf2	chr10	102747292	102754158	6867	chromosome 10 open reading frame 2	This gene encodes a hexameric DNA helicase which unwinds short stretches of double-stranded DNA in the 5' to 3' direction and, along with mitochondrial single-stranded DNA binding protein and mtDNA polymerase gamma, is thought to play a key role in mtDNA replication. The protein localizes to the mitochondrial matrix and mitochondrial nucleoids. Mutations in this gene cause infantile onset spinoce…	DNA unwinding involved in DNA replication, cell death, mitochondrial DNA replication, mitochondrial DNA replication, protein hexamerization, protein homooligomerization, transcription from mitochondrial promoter	mitochondrial nucleoid	5'-3' DNA helicase activity, ATP binding, protease binding, single-stranded DNA binding	2	PEO, PEO1, SCA8, ATXN8, IOSCA, PEOA3, SANDO, TWINL, MTDPS7	n	56652
LZTS2	chr10	102756863	102767593	10731	leucine zipper, putative tumor suppressor 2		Wnt signaling pathway, cytokinesis, microtubule severing, mitosis, negative regulation of Wnt signaling pathway, nuclear export, spindle midzone assembly	centrosome, cytoplasm, microtubule, midbody	protein binding		LAPSER1, RP11-108L7.8	n	84445
PDZD7	chr10	102767439	102790914	23476	PDZ domain containing 7	This gene encodes a ciliary protein homologous to proteins which are mutated in Usher syndrome patients, and mutations and translocations involving this gene have been associated with two types of Usher syndrome. Multiple transcript variants encoding different isoforms have been found for this gene. [provided by RefSeq, Dec 2010]		cilium, nucleus	protein binding		PDZK7	n	79955
SFXN3	chr10	102790995	102800998	10004	sideroflexin 3						SFX3	n	94083
KAZALD1	chr10	102820998	102825351	4354	Kazal-type serine peptidase inhibitor domain 1	This gene encodes a secreted member of the insulin growth factor-binding protein (IGFBP) superfamily. It contains an N-terminal insulin growth factor-binding domain, a central Kazal-type serine protease inhibitor and follistatin-like domain, and a C-terminal immunoglobulin-like domain. Studies of the mouse ortholog suggest that this gene product may have a function in bone development and bone re…	cell differentiation, extracellular matrix organization, multicellular organismal development, ossification, regulation of cell growth	interstitial matrix	insulin-like growth factor binding		BONO1, FKSG28, FKSG40, IGFBP-rP10	n	81621
TLX1NB	chr10	102849077	102890903	41827	TLX1 neighbor						TD1, TDI, APT-B7		100038246
TLX1	chr10	102891060	102897546	6487	T-cell leukemia homeobox 1	This gene encodes a nuclear transcription factor that belongs to the NK-linked or NK-like (NKL) subfamily of homeobox genes. The encoded protein is required for normal development of the spleen during embryogenesis. This protein is also involved in specification of neuronal cell fates. Ectopic expression of this gene due to chromosomal translocations is associated with certain T-cell acute lympho…	cell fate commitment, central nervous system development, neuron differentiation, organ formation, positive regulation of cell proliferation, positive regulation of transcription from RNA polymerase II promoter, spleen development	nucleus	protein binding, protein heterodimerization activity, sequence-specific DNA binding, sequence-specific DNA binding transcription factor activity	1	TCL3, HOX11	y	3195
LBX1	chr10	102986732	102988717	1986	ladybird homeobox 1	This gene and the orthologous mouse gene were found by their homology to the Drosophila lady bird early and late homeobox genes. In the mouse, this gene is a key regulator of muscle precursor cell migration and is required for the acquisition of dorsal identities of forelimb muscles. [provided by RefSeq, Jul 2008]	anatomical structure morphogenesis, heart looping, muscle organ development, negative regulation of cell proliferation, negative regulation of neuron differentiation, neuron fate determination, regulation of transcription from RNA polymerase II promoter involved in spinal cord association neuron specification, transcription; DNA-templated	nucleus, transcription factor complex	sequence-specific DNA binding transcription factor activity, transcription regulatory region sequence-specific DNA binding		HPX6, HPX-6, LBX1H, homeobox	n	10660
LBX1-AS1	chr10	102989350	102998616	9267	LBX1 antisense RNA 1 (head to head)						RP11-324L3.3		399806
BTRC	chr10	103113789	103317078	203290	beta-transducin repeat containing E3 ubiquitin protein ligase	This gene encodes a member of the F-box protein family which is characterized by an approximately 40 amino acid motif, the F-box. The F-box proteins constitute one of the four subunits of ubiquitin protein ligase complex called SCFs (SKP1-cullin-F-box), which function in phosphorylation-dependent ubiquitination. The F-box proteins are divided into 3 classes: Fbws containing WD-40 domains, Fbls co…	Wnt signaling pathway, anaphase-promoting complex-dependent proteasomal ubiquitin-dependent protein catabolic process, branching involved in mammary gland duct morphogenesis, cellular response to organic cyclic compound, mammary gland epithelial cell proliferation, mitotic cell cycle, modulation by virus of host morphology or physiology, negative regulation of sequence-specific DNA binding transc…	SCF ubiquitin ligase complex, cytosol, nucleus	beta-catenin binding, protein binding, protein dimerization activity, protein phosphorylated amino acid binding, ubiquitin-protein ligase activity		FWD1, FBW1A, FBXW1, bTrCP, FBXW1A, bTrCP1, betaTrCP, BETA-TRCP	n	8945
POLL	chr10	103338638	103348027	9390	polymerase (DNA directed), lambda	This gene encodes a DNA polymerase. DNA polymerases catalyze DNA-template-directed extension of the 3'-end of a DNA strand. This particular polymerase, which is a member of the X family of DNA polymerases, likely plays a role in non-homologous end joining and other DNA repair processes. Alternatively spliced transcript variants have been described. [provided by RefSeq, Mar 2010]	DNA replication, nucleotide-excision repair, somatic hypermutation of immunoglobulin genes	nucleus	DNA binding, DNA-directed DNA polymerase activity, lyase activity, metal ion binding		BETAN, POLKAPPA	n	27343
DPCD	chr10	103348088	103369410	21323	deleted in primary ciliary dyskinesia homolog (mouse)							n	100303642
MIR3158-1	chr10	103361173	103361254	82	microRNA 3158-1	microRNAs (miRNAs) are short (20-24 nt) non-coding RNAs that are involved in post-transcriptional regulation of gene expression in multicellular organisms by affecting both the stability and translation of mRNAs. miRNAs are transcribed by RNA polymerase II as part of capped and polyadenylated primary transcripts (pri-miRNAs) that can be either protein-coding or non-coding. The primary transcript …							100422900
MIR3158-2	chr10	103361173	103361254	82	microRNA 3158-2	microRNAs (miRNAs) are short (20-24 nt) non-coding RNAs that are involved in post-transcriptional regulation of gene expression in multicellular organisms by affecting both the stability and translation of mRNAs. miRNAs are transcribed by RNA polymerase II as part of capped and polyadenylated primary transcripts (pri-miRNAs) that can be either protein-coding or non-coding. The primary transcript …							100423033
FBXW4	chr10	103370420	103454743	84324	F-box and WD repeat domain containing 4	This gene is a member of the F-box/WD-40 gene family, which recruit specific target proteins through their WD-40 protein-protein binding domains for ubiquitin mediated degradation. In mouse, a highly similar protein is thought to be responsible for maintaining the apical ectodermal ridge of developing limb buds; disruption of the mouse gene results in the absence of central digits, underdeveloped…	Wnt signaling pathway, cartilage development, embryonic digit morphogenesis, embryonic limb morphogenesis, positive regulation of mesenchymal cell proliferation, ubiquitin-dependent protein catabolic process	ubiquitin ligase complex	molecular_function		DAC, FBW4, FBWD4, SHFM3, SHSF3	n	6468
FGF8	chr10	103529886	103540126	10241	fibroblast growth factor 8 (androgen-induced)	The protein encoded by this gene is a member of the fibroblast growth factor (FGF) family. FGF family members possess broad mitogenic and cell survival activities, and are involved in a variety of biological processes, including embryonic development, cell growth, morphogenesis, tissue repair, tumor growth and invasion. This protein is known to be a factor that supports androgen and anchorage ind…	BMP signaling pathway, Fc-epsilon receptor signaling pathway, MAPK cascade, anatomical structure morphogenesis, aorta morphogenesis, apoptotic process, blood vessel remodeling, bone development, branching involved in salivary gland morphogenesis, branching involved in ureteric bud morphogenesis, canonical Wnt signaling pathway, cell migration involved in mesendoderm migration, cell proliferation …	extracellular region, extracellular space	fibroblast growth factor receptor binding, growth factor activity, growth factor activity, type 1 fibroblast growth factor receptor binding, type 2 fibroblast growth factor receptor binding	1	HH6, AIGF, KAL6, FGF-8, HBGF-8	n	2253
NPM3	chr10	103541081	103543170	2090	nucleophosmin/nucleoplasmin 3	The protein encoded by this gene is related to the nuclear chaperone phosphoproteins, nucleoplasmin and nucleophosmin. This protein is strongly expressed in diverse cell types where it localizes primarily to the nucleus. Based on its similarity to nucleoplasmin and nucleophosmin, this protein likely functions as a molecular chaperone in the cell nucleus. [provided by RefSeq, Oct 2008]	rRNA processing, rRNA transcription	nucleolus	nucleic acid binding, protein binding		PORMIN, TMEM123	n	10360
MGEA5	chr10	103544199	103578222	34024	meningioma expressed antigen 5 (hyaluronidase)	The dynamic modification of cytoplasmic and nuclear proteins by O-linked N-acetylglucosamine (O-GlcNAc) addition and removal on serine and threonine residues is catalyzed by OGT (MIM 300255), which adds O-GlcNAc, and MGEA5, a glycosidase that removes O-GlcNAc modifications (Gao et al., 2001 [PubMed 11148210]).[supplied by OMIM, Mar 2008]	N-acetylglucosamine metabolic process, aging, dATP metabolic process, glycoprotein catabolic process, necrotic cell death, negative regulation of cardiac muscle adaptation, negative regulation of protein glycosylation, positive regulation of DNA metabolic process, positive regulation of calcium ion transport into cytosol, positive regulation of cell killing, positive regulation of glucose import,…	cytoplasm, nucleus	histone acetyltransferase activity, hyalurononglucosaminidase activity		OGA, MEA5, NCOAT	n	10724
KCNIP2-AS1	chr10	103578824	103588646	9823	KCNIP2 antisense RNA 1						RP11-190J1.10		100289509
KCNIP2	chr10	103585730	103603677	17948	Kv channel interacting protein 2	This gene encodes a member of the family of voltage-gated potassium (Kv) channel-interacting proteins (KCNIPs), which belongs to the recoverin branch of the EF-hand superfamily. Members of the KCNIP family are small calcium binding proteins. They all have EF-hand-like domains, and differ from each other in the N-terminus. They are integral subunit components of native Kv4 channel complexes. They …	clustering of voltage-gated potassium channels, detection of calcium ion, membrane repolarization, muscle contraction, potassium ion export, potassium ion transmembrane transport, potassium ion transport, regulation of cation channel activity, regulation of heart contraction, signal transduction, synaptic transmission	cytoplasm, voltage-gated potassium channel complex, voltage-gated potassium channel complex	A-type (transient outward) potassium channel activity, A-type (transient outward) potassium channel activity, ER retention sequence binding, calcium ion binding, identical protein binding, ion channel binding, potassium channel regulator activity, protein N-terminus binding, protein binding		KCHIP2	n	30819
C10orf76	chr10	103605355	103815932	210578	chromosome 10 open reading frame 76			integral component of membrane			RP11-190J1.9	n	79591
HPS6	chr10	103825123	103827795	2673	Hermansky-Pudlak syndrome 6	This intronless gene encodes a protein that may play a role in organelle biogenesis associated with melanosomes, platelet dense granules, and lysosomes. This protein interacts with Hermansky-Pudlak syndrome 5 protein. Mutations in this gene are associated with Hermansky-Pudlak syndrome type 6. [provided by RefSeq, Jul 2008]	blood coagulation, melanocyte differentiation, organelle organization	BLOC-2 complex, early endosome membrane, endoplasmic reticulum		1	RP11-302K17.1	n	79803
LDB1	chr10	103867324	103880210	12887	LIM domain binding 1		Wnt signaling pathway, anterior/posterior axis specification, cellular component assembly, cerebellar Purkinje cell differentiation, epithelial structure maintenance, gastrulation with mouth forming second, hair follicle development, head development, histone H3-K4 acetylation, multicellular organismal development, negative regulation of erythrocyte differentiation, negative regulation of transcr…	cell-cell junction, nuclear chromatin, nucleus, protein complex, transcription factor complex	LIM domain binding, LIM domain binding, RNA polymerase II activating transcription factor binding, chromatin binding, enhancer sequence-specific DNA binding, enzyme binding, protein homodimerization activity, protein self-association, transcription corepressor activity		NLI, CLIM2	n	8861
PPRC1	chr10	103892786	103910090	17305	peroxisome proliferator-activated receptor gamma, coactivator-related 1	The protein encoded by this gene is similar to PPAR-gamma coactivator 1 (PPARGC1/PGC-1), a protein that can activate mitochondrial biogenesis in part through a direct interaction with nuclear respiratory factor 1 (NRF1). This protein has been shown to interact with NRF1. It is thought to be a functional relative of PPAR-gamma coactivator 1 that activates mitochondrial biogenesis through NRF1 in r…	regulation of transcription; DNA-templated, transcription; DNA-templated	nucleolus, nucleus	RNA binding, nucleotide binding		PRC	n	23082
NOLC1	chr10	103911932	103923628	11697	nucleolar and coiled-body phosphoprotein 1		cell cycle, mitosis, rRNA processing	cytoplasm, nucleolus	ATP binding, GTP binding, protein binding		P130, NOPP130, NOPP140, NS5ATP13	n	9221
ELOVL3	chr10	103986034	103989344	3311	ELOVL fatty acid elongase 3	This gene encodes a protein that belongs to the GNS1/SUR4 family. Members of this family play a role in elongation of long chain fatty acids to provide precursors for synthesis of sphingolipids and ceramides. [provided by RefSeq, Jul 2013]	cellular lipid metabolic process, fatty acid elongation; monounsaturated fatty acid, fatty acid elongation; polyunsaturated fatty acid, fatty acid elongation; saturated fatty acid, long-chain fatty-acyl-CoA biosynthetic process, small molecule metabolic process, triglyceride biosynthetic process, very long-chain fatty acid biosynthetic process	endoplasmic reticulum, endoplasmic reticulum membrane, integral component of membrane	protein binding, transferase activity		CIG30, CIG-30	n	83401
PITX3	chr10	103989945	104001231	11287	paired-like homeodomain 3	This gene encodes a member of the RIEG/PITX homeobox family, which is in the bicoid class of homeodomain proteins. Members of this family act as transcription factors. This protein is involved in lens formation during eye development. Mutations of this gene have been associated with anterior segment mesenchymal dysgenesis and congenital cataracts. [provided by RefSeq, Jul 2008]	dopaminergic neuron differentiation, lens development in camera-type eye, lens fiber cell differentiation, lens morphogenesis in camera-type eye, locomotory behavior, midbrain development, neuron development, organ morphogenesis, positive regulation of transcription; DNA-templated, regulation of transcription; DNA-templated, transcription; DNA-templated	nucleus	sequence-specific DNA binding, sequence-specific DNA binding transcription factor activity	4	ASMD, PTX3, CTPP4, CTRCT11	n	5309
GBF1	chr10	104005254	104142656	137403	golgi brefeldin A resistant guanine nucleotide exchange factor 1	This gene encodes a member of the Sec7 domain family. The encoded protein is a guanine nucleotide exchange factor that regulates the recruitment of proteins to membranes by mediating GDP to GTP exchange. The encoded protein is localized to the Golgi apparatus and plays a role in vesicular trafficking by activating ADP ribosylation factor 1. The encoded protein has also been identified as an impor…	COPI coating of Golgi vesicle, modulation by virus of host morphology or physiology, post-Golgi vesicle-mediated transport, regulation of ARF protein signal transduction, retrograde vesicle-mediated transport; Golgi to ER, vesicle-mediated transport	Golgi apparatus, Golgi membrane, Golgi stack, cis-Golgi network, endoplasmic reticulum lumen, mitochondrion, peroxisome, trans-Golgi network	ARF guanyl-nucleotide exchange factor activity, protein binding		ARF1GEF	n	8729
NFKB2	chr10	104153866	104162286	8421	nuclear factor of kappa light polypeptide gene enhancer in B-cells 2 (p49/p100)	This gene encodes a subunit of the transcription factor complex nuclear factor-kappa-B (NFkB). The NFkB complex is expressed in numerous cell types and functions as a central activator of genes involved in inflammation and immune function. The protein encoded by this gene can function as both a transcriptional activator or repressor depending on its dimerization partner. The p100 full-length prot…	MyD88-dependent toll-like receptor signaling pathway, MyD88-independent toll-like receptor signaling pathway, TRIF-dependent toll-like receptor signaling pathway, extracellular matrix organization, follicular dendritic cell differentiation, germinal center formation, innate immune response, positive regulation of NF-kappaB transcription factor activity, positive regulation of type I interferon pr…	Bcl3/NF-kappaB2 complex, cytoplasm, cytosol, nucleolus, nucleoplasm, nucleus	DNA binding, protein binding, sequence-specific DNA binding transcription factor activity, transcription coactivator activity		p52, p105, H2TF1, LYT10, CVID10, LYT-10, NF-kB2	y	4791
PSD	chr10	104162373	104179691	17319	pleckstrin and Sec7 domain containing	This gene encodes a Plekstrin homology and SEC7 domains-containing protein that functions as a guanine nucleotide exchange factor. The encoded protein regulates signal transduction by activating ADP-ribosylation factor 6. Alternative splicing results in multiple transcript variants. [provided by RefSeq, Aug 2012]	neuron differentiation, regulation of ARF protein signal transduction, signal transduction, vesicle-mediated transport	cell junction, integral component of membrane, plasma membrane, ruffle, trans-Golgi network	ARF guanyl-nucleotide exchange factor activity, phospholipid binding, protein binding, signal transducer activity		TYL, EFA6, PSD1, EFA6A	n	5662
FBXL15	chr10	104179570	104182893	3324	F-box and leucine-rich repeat protein 15		G2/M transition of mitotic cell cycle, SCF-dependent proteasomal ubiquitin-dependent protein catabolic process, bone mineralization, dorsal/ventral pattern formation, positive regulation of BMP signaling pathway, protein ubiquitination	SCF ubiquitin ligase complex, cytoplasm	protein binding, ubiquitin-protein ligase activity		JET, PSD, Fbl15, FBXO37	n	79176
CUEDC2	chr10	104183001	104192423	9423	CUE domain containing 2			cytoplasm, nucleolus, nucleus	protein binding		C10orf66, bA18I14.5	n	79004
MIR146B	chr10	104196268	104196341	74	microRNA 146b	microRNAs (miRNAs) are short (20-24 nt) non-coding RNAs that are involved in post-transcriptional regulation of gene expression in multicellular organisms by affecting both the stability and translation of mRNAs. miRNAs are transcribed by RNA polymerase II as part of capped and polyadenylated primary transcripts (pri-miRNAs) that can be either protein-coding or non-coding. The primary transcript …					MIRN146B, miRNA146B		574447
C10orf95	chr10	104209593	104211300	1708	chromosome 10 open reading frame 95				protein binding			n	79946
LOC100505761	chr10	104209573	104216050	6478	uncharacterized LOC100505761								100505761
TMEM180	chr10	104221169	104236802	15634	transmembrane protein 180			integral component of membrane			C10orf77, bA18I14.8, RP11-18I14.8	n	79847
ACTR1A	chr10	104238985	104262512	23528	ARP1 actin-related protein 1 homolog A, centractin alpha (yeast)	This gene encodes a 42.6 kD subunit of dynactin, a macromolecular complex consisting of 10-11 subunits ranging in size from 22 to 150 kD. Dynactin binds to both microtubules and cytoplasmic dynein. It is involved in a diverse array of cellular functions, including ER-to-Golgi transport, the centripetal movement of lysosomes and endosomes, spindle formation, chromosome movement, nuclear positionin…	G2/M transition of mitotic cell cycle, antigen processing and presentation of exogenous peptide antigen via MHC class II, mitotic cell cycle, vesicle-mediated transport	centrosome, cytoplasm, cytosol, dynactin complex, microtubule associated complex	ATP binding		ARP1, CTRN1	n	10121
SUFU	chr10	104263718	104393214	129497	suppressor of fused homolog (Drosophila)	The Hedgehog signaling pathway plays an important role in early human development. The pathway is a signaling cascade that plays a role in pattern formation and cellular proliferation during development. This gene encodes a negative regulator of the hedgehog signaling pathway. Defects in this gene are a cause of medulloblastoma. Alternative splicing results in multiple transcript variants.[provid…	cytoplasmic sequestering of transcription factor, heart looping, multicellular organismal development, negative regulation of osteoblast differentiation, negative regulation of protein ubiquitination involved in ubiquitin-dependent protein catabolic process, negative regulation of sequence-specific DNA binding transcription factor activity, negative regulation of smoothened signaling pathway, neg…	cytoplasm, cytoplasm, nucleolus, nucleus, primary cilium	beta-catenin binding, protein binding, protein kinase binding, signal transducer activity, transcription corepressor activity, transcription factor binding	1	SUFUH, SUFUXL, PRO1280	y	51684
TRIM8	chr10	104404251	104418076	13826	tripartite motif containing 8	The protein encoded by this gene is a member of the tripartite motif (TRIM) family. The TRIM motif includes three zinc-binding domains, a RING, a B-box type 1 and a B-box type 2, and a coiled-coil region. This protein localizes to nuclear bodies. Its structure is similar to some tumor suppressor proteins and its gene maps to a locus thought to contain tumor suppressor genes. [provided by RefSeq, …	biological_process, protein ubiquitination	PML body, cytoplasm, intracellular membrane-bounded organelle, nucleolus, nucleus	identical protein binding, ligase activity, protein homodimerization activity, zinc ion binding		GERP, RNF27	n	81603
ARL3	chr10	104433483	104474190	40708	ADP-ribosylation factor-like 3	ADP-ribosylation factor-like 3 is a member of the ADP-ribosylation factor family of GTP-binding proteins. ARL3 binds guanine nucleotides but lacks ADP-ribosylation factor activity. [provided by RefSeq, Jul 2008]	cilium morphogenesis, cytokinesis, intraciliary transport, kidney development, photoreceptor cell development, post-Golgi vesicle-mediated transport, protein transport, small GTPase mediated signal transduction	Golgi apparatus, Golgi membrane, centrosome, cytoplasm, cytoplasmic microtubule, midbody, nucleolus, nucleus, photoreceptor connecting cilium, plasma membrane, primary cilium, spindle microtubule	GDP binding, GTP binding, GTPase activity, metal ion binding, microtubule binding, protein binding		ARFL3	n	403
SFXN2	chr10	104474297	104498946	24650	sideroflexin 2		iron ion homeostasis	integral component of membrane, mitochondrial inner membrane	cation transmembrane transporter activity			n	118980
WBP1L	chr10	104503726	104576021	72296	WW domain binding protein 1-like			integral component of membrane			OPA1L, OPAL1, C10orf26		54838
CYP17A1	chr10	104590287	104597290	7004	cytochrome P450, family 17, subfamily A, polypeptide 1	This gene encodes a member of the cytochrome P450 superfamily of enzymes. The cytochrome P450 proteins are monooxygenases which catalyze many reactions involved in drug metabolism and synthesis of cholesterol, steroids and other lipids. This protein localizes to the endoplasmic reticulum. It has both 17alpha-hydroxylase and 17,20-lyase activities and is a key enzyme in the steroidogenic pathway t…	Leydig cell differentiation, adrenal gland development, androgen biosynthetic process, biphenyl metabolic process, cellular response to antibiotic, cellular response to gonadotropin stimulus, cellular response to lipopolysaccharide, dibenzo-p-dioxin metabolic process, glucocorticoid biosynthetic process, hippocampus development, hormone biosynthetic process, ovulation, phenol-containing compound …	axon, endoplasmic reticulum, endoplasmic reticulum membrane, mitochondrion, neuronal cell body	17-alpha-hydroxyprogesterone aldolase activity, heme binding, iron ion binding, oxygen binding, steroid 17-alpha-monooxygenase activity	2	CPT7, CYP17, S17AH, P450C17	n	1586
C10orf32	chr10	104613966	104624718	10753	chromosome 10 open reading frame 32						RP11-753C18.6	n	119032
C10orf32-ASMT	chr10	104613966	104661655	47690	C10orf32-ASMT readthrough (NMD candidate)	This locus represents naturally occurring read-through transcription between the neighboring C10orf32 (chromosome 10 open reading frame 32) and AS3MT (arsenic, +3 oxidation state, methyltransferase) genes. The read-through transcript is a candidate for nonsense-mediated mRNA decay (NMD), and is therefore unlikely to produce a protein product. [provided by RefSeq, Dec 2010]					C10orf32-AS3MT		100528007
AS3MT	chr10	104629209	104661655	32447	arsenic (+3 oxidation state) methyltransferase	AS3MT catalyzes the transfer of a methyl group from S-adenosyl-L-methionine (AdoMet) to trivalent arsenical and may play a role in arsenic metabolism (Lin et al., 2002 [PubMed 11790780]).[supplied by OMIM, Mar 2008]	arsonoacetate metabolic process, toxin metabolic process	cytosol, mitochondrion	arsenite methyltransferase activity, methylarsonite methyltransferase activity		CYT19, RP11-753C18.6	n	57412
CNNM2	chr10	104678074	104838344	160271	cyclin M2	This gene encodes a member of the ancient conserved domain containing protein family. Members of this protein family contain a cyclin box motif and have structural similarity to the cyclins. The encoded protein may play an important role in magnesium homeostasis by mediating the epithelial transport and renal reabsorption of Mg2+. Mutations in this gene are associated with renal hypomagnesemia. A…	magnesium ion homeostasis, magnesium ion transport	basolateral plasma membrane, integral component of membrane	adenyl nucleotide binding		ACDP2	n	54805
NT5C2	chr10	104847773	104953063	105291	5'-nucleotidase, cytosolic II	This gene encodes a hydrolase that serves as an important role in cellular purine metabolism by acting primarily on inosine 5'-monophosphate and other purine nucleotides. [provided by RefSeq, Oct 2011]	drug metabolic process, nucleobase-containing small molecule metabolic process, purine nucleobase metabolic process, purine nucleotide catabolic process, small molecule metabolic process	cytosol	5'-nucleotidase activity, metal ion binding, nucleoside phosphotransferase activity, nucleotide binding, protein binding		GMP, NT5B, PNT5, cN-II	n	22978
RPEL1	chr10	105005643	105007773	2131	ribulose-5-phosphate-3-epimerase-like 1								729020
INA	chr10	105036919	105050108	13190	internexin neuronal intermediate filament protein, alpha	Neurofilaments are type IV intermediate filament heteropolymers composed of light, medium, and heavy chains. Neurofilaments comprise the axoskeleton and they functionally maintain the neuronal caliber. They may also play a role in intracellular transport to axons and dendrites. This gene is a member of the intermediate filament family and is involved in the morphogenesis of neurons. [provided by …	cell differentiation, nervous system development, neurofilament cytoskeleton organization	neurofilament	structural constituent of cytoskeleton		NEF5, NF-66, TXBP-1	n	9118
PCGF6	chr10	105062552	105110891	48340	polycomb group ring finger 6	The protein encoded by this gene contains a RING finger motif, which is most closely related to those of polycomb group (PcG) proteins RNF110/MEL-18 and BMI1. PcG proteins are known to form protein complexes and function as transcription repressors. This protein has been shown to interact with some PcG proteins and act as a transcription repressor. The activity of this protein is found to be regu…	negative regulation of transcription; DNA-templated, transcription; DNA-templated	PRC1 complex, PcG protein complex, PcG protein complex, nucleus	DNA binding, protein binding, sequence-specific DNA binding transcription factor activity, zinc ion binding		MBLR, RNF134	n	84108
TAF5	chr10	105127723	105148822	21100	TAF5 RNA polymerase II, TATA box binding protein (TBP)-associated factor, 100kDa	Initiation of transcription by RNA polymerase II requires the activities of more than 70 polypeptides. The protein that coordinates these activities is transcription factor IID (TFIID), which binds to the core promoter to position the polymerase properly, serves as the scaffold for assembly of the remainder of the transcription complex, and acts as a channel for regulatory signals. TFIID is compo…	DNA-templated transcription; initiation, chromatin modification, gene expression, histone acetylation, modulation by virus of host morphology or physiology, transcription elongation from RNA polymerase II promoter, transcription from RNA polymerase II promoter, transcription initiation from RNA polymerase II promoter, transcription initiation from RNA polymerase II promoter, viral process	actin cytoskeleton, intracellular membrane-bounded organelle, nucleolus, nucleoplasm, nucleus, transcription factor TFIID complex, transcription factor TFTC complex	histone acetyltransferase activity, protein binding, protein dimerization activity, sequence-specific DNA binding transcription factor activity, sequence-specific DNA binding transcription factor activity, transcription regulatory region DNA binding		TAF2D, TAFII100	n	6877
USMG5	chr10	105148808	105156270	7463	up-regulated during skeletal muscle growth 5 homolog (mouse)			integral component of membrane, mitochondrial proton-transporting ATP synthase complex			DAPIT, HCVFTP2, bA792D24.4	n	84833
MIR1307	chr10	105154009	105154158	150	microRNA 1307	microRNAs (miRNAs) are short (20-24 nt) non-coding RNAs that are involved in post-transcriptional regulation of gene expression in multicellular organisms by affecting both the stability and translation of mRNAs. miRNAs are transcribed by RNA polymerase II as part of capped and polyadenylated primary transcripts (pri-miRNAs) that can be either protein-coding or non-coding. The primary transcript …					MIRN1307, hsa-mir-1307		100302174
PDCD11	chr10	105156411	105206019	49609	programmed cell death 11	PDCD11 is a NF-kappa-B (NFKB1; 164011)-binding protein that colocalizes with U3 RNA (MIM 180710) in the nucleolus and is required for rRNA maturation and generation of 18S rRNA (Sweet et al., 2003 [PubMed 14624448]; Sweet et al., 2008 [PubMed 17654514]).[supplied by OMIM, Oct 2008]	mRNA processing, rRNA processing	cytosol, nucleolus, nucleus	RNA binding, protein binding, transcription factor binding		ALG4, NFBP, RRP5, ALG-4	n	22984
CALHM2	chr10	105206542	105212162	5621	calcium homeostasis modulator 2		ion transport	integral component of membrane			FAM26B	n	51063
CALHM1	chr10	105213143	105218648	5506	calcium homeostasis modulator 1	This gene encodes a calcium channel that plays a role in processing of amyloid-beta precursor protein. A polymorphism at this locus has been reported to be associated with susceptibility to late-onset Alzheimer's disease in some populations, but the pathogenicity of this polymorphism is unclear.[provided by RefSeq, Mar 2010]	ATP transport, cation transport, protein homooligomerization, regulation of ion transmembrane transport, sensory perception of bitter taste, sensory perception of sweet taste, sensory perception of umami taste	endoplasmic reticulum membrane, integral component of plasma membrane	calcium activated cation channel activity, calcium channel activity, identical protein binding, voltage-gated ion channel activity		FAM26C	n	255022
CALHM3	chr10	105232560	105238997	6438	calcium homeostasis modulator 3		ion transport	integral component of membrane			FAM26A, bA225H22.7	n	119395
NEURL1	chr10	105253734	105352309	98576	neuralized E3 ubiquitin protein ligase 1		Notch signaling pathway, brain development, cellular response to amino acid stimulus, lactation, negative regulation of Notch signaling pathway, negative regulation of cell proliferation, nervous system development, positive regulation of apoptotic process, positive regulation of dendritic spine development, positive regulation of filopodium assembly, positive regulation of long-term neuronal syn…	apical dendrite, dendritic spine, perikaryon, perinuclear region of cytoplasm, plasma membrane, postsynaptic density	translation factor activity; non-nucleic acid binding, ubiquitin-protein ligase activity, zinc ion binding		neu, NEURL, RNF67, neu-1, bA416N2.1		9148
SH3PXD2A	chr10	105353783	105615164	261382	SH3 and PX domains 2A		cell communication, superoxide metabolic process, superoxide metabolic process	cell junction, cell projection, cytoplasm, podosome	phosphatidylinositol binding, protein binding		FISH, TKS5, SH3MD1	n	9644
SH3PXD2A-AS1	chr10	105506536	105515167	8632	SH3PXD2A antisense RNA 1								100505839
OBFC1	chr10	105637317	105678045	40729	oligonucleotide/oligosaccharide-binding fold containing 1	OBFC1 and C17ORF68 (MIM 613129) are subunits of an alpha accessory factor (AAF) that stimulates the activity of DNA polymerase-alpha-primase (see MIM 176636), the enzyme that initiates DNA replication (Casteel et al., 2009 [PubMed 19119139]). OBFC1 also appears to function in a telomere-associated complex with C17ORF68 and TEN1 (C17ORF106; MIM 613130) (Miyake et al., 2009 [PubMed 19854130]).[supp…	positive regulation of DNA replication, telomere maintenance, telomere maintenance via telomere lengthening	Stn1-Ten1 complex, intermediate filament cytoskeleton, intracellular membrane-bounded organelle, nuclear chromosome; telomeric region, nucleolus, nucleolus, nucleus, nucleus	protein binding, single-stranded DNA binding, single-stranded telomeric DNA binding		STN1, AAF44, AAF-44, RPA-32, bA541N10.2, RP11-541N10.2	n	79991
SLK	chr10	105727469	105787342	59874	SNF1 sucrose nonfermenting like kinase (yeast)							n	56688
MIR936	chr10	105807846	105807944	99	microRNA 936	microRNAs (miRNAs) are short (20-24 nt) non-coding RNAs that are involved in post-transcriptional regulation of gene expression in multicellular organisms by affecting both the stability and translation of mRNAs. miRNAs are transcribed by RNA polymerase II as part of capped and polyadenylated primary transcripts (pri-miRNAs) that can be either protein-coding or non-coding. The primary transcript …					MIRN936, hsa-mir-936		100126326
COL17A1	chr10	105791045	105845638	54594	collagen, type XVII, alpha 1	This gene encodes the alpha chain of type XVII collagen. Unlike most collagens, collagen XVII is a transmembrane protein. Collagen XVII is a structural component of hemidesmosomes, multiprotein complexes at the dermal-epidermal basement membrane zone that mediate adhesion of keratinocytes to the underlying membrane. Mutations in this gene are associated with both generalized atrophic benign and j…	cell junction assembly, cell-matrix adhesion, collagen catabolic process, epidermis development, extracellular matrix disassembly, extracellular matrix organization, hemidesmosome assembly, hemidesmosome assembly	basement membrane, cell-cell junction, collagen, endoplasmic reticulum lumen, extracellular region, hemidesmosome, integral component of plasma membrane, plasma membrane	protein binding	1	BP180, BPA-2, BPAG2, LAD-1, BA16H23.2	n	1308
SFR1	chr10	105881815	105886143	4329	SWI5-dependent recombination repair 1		double-strand break repair via homologous recombination	Swi5-Sfr1 complex, nucleus	protein binding		MEI5, MEIR5, C10orf78, bA373N18.1, RP11-373N18.1		119392
WDR96	chr10	105889645	105992120	102476	WD repeat domain 96						C10orf79, bA373N18.2, RP11-373N18.2	n	80217
MIR609	chr10	105978546	105978641	96	microRNA 609	microRNAs (miRNAs) are short (20-24 nt) non-coding RNAs that are involved in post-transcriptional regulation of gene expression in multicellular organisms by affecting both the stability and translation of mRNAs. miRNAs are transcribed by RNA polymerase II as part of capped and polyadenylated primary transcripts (pri-miRNAs) that can be either protein-coding or non-coding. The primary transcript …					MIRN609, hsa-mir-609		693194
GSTO1	chr10	106013951	106027222	13272	glutathione S-transferase omega 1	The protein encoded by this gene is an omega class glutathione S-transferase (GST) with glutathione-dependent thiol transferase and dehydroascorbate reductase activities. GSTs are involved in the metabolism of xenobiotics and carcinogens. The encoded protein acts as a homodimer and is found in the cytoplasm. Three transcript variants encoding different isoforms have been found for this gene. [pro…	L-ascorbic acid metabolic process, cellular response to arsenic-containing substance, glutathione derivative biosynthetic process, negative regulation of ryanodine-sensitive calcium-release channel activity, positive regulation of ryanodine-sensitive calcium-release channel activity, positive regulation of skeletal muscle contraction by regulation of release of sequestered calcium ion, regulation…	cytoplasm, cytosol	glutathione dehydrogenase (ascorbate) activity, glutathione transferase activity, methylarsonate reductase activity, oxidoreductase activity		P28, SPG-R, GSTO 1-1, GSTTLp28	n	9446
MIR4482-1	chr10	106028093	106028163	71	microRNA 4482-1	microRNAs (miRNAs) are short (20-24 nt) non-coding RNAs that are involved in post-transcriptional regulation of gene expression in multicellular organisms by affecting both the stability and translation of mRNAs. miRNAs are transcribed by RNA polymerase II as part of capped and polyadenylated primary transcripts (pri-miRNAs) that can be either protein-coding or non-coding. The primary transcript …					MIR4482, hsa-mir-4482-1		100616323
GSTO2	chr10	106028630	106059176	30547	glutathione S-transferase omega 2	The protein encoded by this gene is an omega class glutathione S-transferase (GST). GSTs are involved in the metabolism of xenobiotics and carcinogens. Four transcript variants encoding different isoforms have been found for this gene.[provided by RefSeq, Jul 2010]	L-ascorbic acid metabolic process, L-ascorbic acid metabolic process, cellular response to arsenic-containing substance, glutathione derivative biosynthetic process, oxidation-reduction process, small molecule metabolic process, vitamin metabolic process, water-soluble vitamin metabolic process, xenobiotic metabolic process, xenobiotic metabolic process	cytosol	glutathione dehydrogenase (ascorbate) activity, glutathione transferase activity, methylarsonate reductase activity, oxidoreductase activity		GSTO 2-2, bA127L20.1	n	119391
ITPRIP	chr10	106069453	106098251	28799	inositol 1,4,5-trisphosphate receptor interacting protein	This gene encodes a membrane-associated protein that binds the inositol 1,4,5-trisphosphate receptor (ITPR). The encoded protein enhances the sensitivity of ITPR to intracellular calcium signaling. Alternative splicing results in multiple transcript variants. [provided by RefSeq, Dec 2012]	negative regulation of apoptotic process	plasma membrane	protein kinase inhibitor activity		DANGER, KIAA1754, bA127L20, bA127L20.2, RP11-127L20.4	n	85450
CCDC147-AS1	chr10	106111058	106113333	2276	CCDC147 antisense RNA 1 (head to head)								100505869
CCDC147	chr10	106113521	106214848	101328	coiled-coil domain containing 147						C10orf80, bA127L20.4, bA127L20.5, bA554P13.1, RP11-554P13.1	n	159686
SORCS3-AS1	chr10	106424365	106425974	1610	SORCS3 antisense RNA 1								100505890
SORCS3	chr10	106400858	107024993	624136	sortilin-related VPS10 domain containing receptor 3	This gene encodes one family member of vacuolar protein sorting 10 (VPS10) domain-containing receptor proteins. The VPS10 domain name comes from the yeast carboxypeptidase Y sorting receptor Vps10 protein. Members of this gene family are large with many exons but the CDS lengths are usually less than 3700 nt. Very large introns typically separate the exons encoding the VPS10 domain; the remaining…	neuropeptide signaling pathway	integral component of membrane, membrane	neuropeptide receptor activity		SORCS, RP11-107L7.1	n	22986
SORCS1	chr10	108333420	108924466	591047	sortilin-related VPS10 domain containing receptor 1	This gene encodes one family member of vacuolar protein sorting 10 (VPS10) domain-containing receptor proteins. The VPS10 domain name comes from the yeast carboxypeptidase Y sorting receptor Vps10 protein. Members of this gene family are large with many exons but the CDS lengths are usually less than 3700 nt. Very large introns typically separate the exons encoding the VPS10 domain; the remaining…	neuropeptide signaling pathway	integral component of membrane, membrane	neuropeptide receptor activity, protein binding		hSorCS	n	114815
RNU6-53P	chr10	110930414	110999490	69077	RNA, U6 small nuclear 53, pseudogene						RNU6-53		100873762
XPNPEP1	chr10	111624523	111683311	58789	X-prolyl aminopeptidase (aminopeptidase P) 1, soluble	This gene encodes the cytosolic form of a metalloaminopeptidase that catalyzes the cleavage of the N-terminal amino acid adjacent to a proline residue. The gene product may play a role in degradation and maturation of tachykinins, neuropeptides, and peptide hormones. Alternative splicing results in multiple transcript variants.[provided by RefSeq, Nov 2009]	bradykinin catabolic process, proteolysis	cytoplasm, cytoplasm, cytosol	aminopeptidase activity, manganese ion binding, metalloaminopeptidase activity, protein homodimerization activity		APP1, SAMP, XPNPEP, XPNPEPL, XPNPEPL1	n	7511
ADD3-AS1	chr10	111705316	111768139	62824	ADD3 antisense RNA 1								100505933
ADD3	chr10	111765725	111895323	129599	adducin 3 (gamma)	Adducins are heteromeric proteins composed of different subunits referred to as adducin alpha, beta and gamma. The three subunits are encoded by distinct genes and belong to a family of membrane skeletal proteins involved in the assembly of spectrin-actin network in erythrocytes and at sites of cell-cell contact in epithelial tissues. While adducins alpha and gamma are ubiquitously expressed, the…		cell cortex, cell-cell junction, condensed nuclear chromosome, cytoskeleton, membrane, plasma membrane	actin binding, calmodulin binding, structural constituent of cytoskeleton		ADDL	n	120
MXI1	chr10	111967362	112047123	79762	MAX interactor 1, dimerization protein	Expression of the c-myc gene, which produces an oncogenic transcription factor, is tightly regulated in normal cells but is frequently deregulated in human cancers. The protein encoded by this gene is a transcriptional repressor thought to negatively regulate MYC function, and is therefore a potential tumor suppressor. This protein inhibits the transcriptional activity of MYC by competing for MAX…	cytoplasmic sequestering of transcription factor, negative regulation of cell proliferation, negative regulation of transcription from RNA polymerase II promoter, transcription; DNA-templated	nucleus	DNA binding, protein dimerization activity, transcription corepressor activity	2	MXI, MAD2, MXD2, bHLHc11	n	4601
SMNDC1	chr10	112052797	112064707	11911	survival motor neuron domain containing 1	This gene is a paralog of SMN1 gene, which encodes the survival motor neuron protein, mutations in which are cause of autosomal recessive proximal spinal muscular atrophy. The protein encoded by this gene is a nuclear protein that has been identified as a constituent of the spliceosome complex. This gene is differentially expressed, with abundant levels in skeletal muscle, and may share similar c…	RNA splicing, RNA splicing; via transesterification reactions, apoptotic process, mRNA processing	Cajal body, cytoplasm, nuclear speck, nucleus, spliceosomal complex	RNA binding, protein binding		SMNR, SPF30, TDRD16C	n	10285
DUSP5	chr10	112257624	112271302	13679	dual specificity phosphatase 5	The protein encoded by this gene is a member of the dual specificity protein phosphatase subfamily. These phosphatases inactivate their target kinases by dephosphorylating both the phosphoserine/threonine and phosphotyrosine residues. They negatively regulate members of the mitogen-activated protein (MAP) kinase superfamily (MAPK/ERK, SAPK/JNK, p38), which are associated with cellular proliferati…	endoderm formation, inactivation of MAPK activity, peptidyl-tyrosine dephosphorylation, protein dephosphorylation	nucleoplasm	MAP kinase tyrosine/serine/threonine phosphatase activity, protein binding, protein tyrosine phosphatase activity		DUSP, HVH3	n	1847
SMC3	chr10	112327448	112364392	36945	structural maintenance of chromosomes 3	This gene belongs to the SMC3 subfamily of SMC proteins. The encoded protein occurs in certain cell types as either an intracellular, nuclear protein or a secreted protein. The nuclear form, known as structural maintenance of chromosomes 3, is a component of the multimeric cohesin complex that holds together sister chromatids during mitosis, enabling proper chromosome segregation. Post-translatio…	DNA repair, meiosis, mitosis, mitotic cell cycle, mitotic spindle organization, negative regulation of DNA endoreduplication, regulation of DNA replication, signal transduction, sister chromatid cohesion, sister chromatid cohesion, stem cell maintenance	basement membrane, chromatin, chromosome, chromosome; centromeric region, cohesin complex, cytoplasm, cytosol, lateral element, meiotic cohesin complex, nuclear matrix, nuclear meiotic cohesin complex, nucleoplasm, nucleus, spindle pole	ATP binding, chromatin binding, dynein binding, mediator complex binding, microtubule motor activity, protein binding, protein heterodimerization activity	1	BAM, BMH, HCAP, CDLS3, CSPG6, SMC3L1	n	9126
RBM20	chr10	112404154	112599227	195074	RNA binding motif protein 20	This gene encodes a protein that likely binds RNA. Mutations in this gene have been associated with familial dilated cardiomyopathy. [provided by RefSeq, Mar 2010]	RNA splicing, heart development, mRNA processing, positive regulation of RNA splicing	nucleus	RNA binding, nucleotide binding, zinc ion binding	1		n	282996
PDCD4-AS1	chr10	112628647	112630662	2016	PDCD4 antisense RNA 1								282997
PDCD4	chr10	112631552	112659764	28213	programmed cell death 4 (neoplastic transformation inhibitor)	This gene is a tumor suppressor and encodes a protein that binds to the eukaryotic translation initiation factor 4A1 and inhibits its function by preventing RNA binding. Alternative splicing results in multiple transcript variants. [provided by RefSeq, Dec 2010]	apoptotic process, cell aging, negative regulation of JUN kinase activity, negative regulation of cell cycle, negative regulation of transcription; DNA-templated, negative regulation of transcription; DNA-templated	cytoplasm, cytosol, nucleolus, nucleus, nucleus, nucleus	RNA binding, protein binding		H731	n	27250
MIR4680	chr10	112657847	112657913	67	microRNA 4680	microRNAs (miRNAs) are short (20-24 nt) non-coding RNAs that are involved in post-transcriptional regulation of gene expression in multicellular organisms by affecting both the stability and translation of mRNAs. miRNAs are transcribed by RNA polymerase II as part of capped and polyadenylated primary transcripts (pri-miRNAs) that can be either protein-coding or non-coding. The primary transcript …							100616113
BBIP1	chr10	112658487	112679124	20638	BBSome interacting protein 1	BBIP10 functions in ciliogenesis and stabilization of cytoplasmic microtubules (Loktev et al., 2008 [PubMed 19081074]).[supplied by OMIM, Nov 2010]	cilium assembly, protein transport	BBSome, cilium, cytoplasm	protein binding		BBIP10, bA348N5.3, NCRNA00081		92482
RPL13AP6	chr10	112696360	112697013	654	ribosomal protein L13a pseudogene 6						bA348N5.5, RPL13A_7_1096		644511
SHOC2	chr10	112679300	112773425	94126	soc-2 suppressor of clear homolog (C. elegans)	This gene encodes a protein that consists almost entirely of leucine-rich repeats, a domain implicated in protein-protein interactions. The protein may function as a scaffold linking RAS to downstream signal transducers in the RAS/ERK MAP kinase signaling cascade. Mutations in this gene have been associated with Noonan-like syndrome with loose anagen hair. [provided by RefSeq, May 2010]	Ras protein signal transduction, fibroblast growth factor receptor signaling pathway, positive regulation of Ras protein signal transduction	cytoplasm, cytoplasm, nucleus, protein phosphatase type 1 complex	protein phosphatase binding, protein phosphatase regulator activity	1	SOC2, SUR8, SIAA0862	n	8036
ADRA2A	chr10	112836789	112840662	3874	adrenoceptor alpha 2A	Alpha-2-adrenergic receptors are members of the G protein-coupled receptor superfamily. They include 3 highly homologous subtypes: alpha2A, alpha2B, and alpha2C. These receptors have a critical role in regulating neurotransmitter release from sympathetic nerves and from adrenergic neurons in the central nervous system. Studies in mouse revealed that both the alpha2A and alpha2C subtypes were requ…	DNA replication, G-protein coupled receptor signaling pathway, Ras protein signal transduction, Rho protein signal transduction, actin cytoskeleton organization, activation of MAPK activity by adrenergic receptor signaling pathway, activation of protein kinase B activity, activation of protein kinase activity, acute inflammatory response, adenylate cyclase-inhibiting adrenergic receptor signaling…	basolateral plasma membrane, cytoplasm, integral component of plasma membrane, plasma membrane, receptor complex, synapse	alpha-1B adrenergic receptor binding, alpha-2C adrenergic receptor binding, alpha2-adrenergic receptor activity, alpha2-adrenergic receptor activity, epinephrine binding, heterotrimeric G-protein binding, norepinephrine binding, protein binding, protein heterodimerization activity, protein heterodimerization activity, protein homodimerization activity, protein kinase binding, thioesterase binding		ADRA2, ADRAR, ZNF32, ADRA2R, ALPHA2AAR	n	150
GPAM	chr10	113909621	113943537	33917	glycerol-3-phosphate acyltransferase, mitochondrial	This gene encodes a mitochondrial enzyme which prefers saturated fatty acids as its substrate for the synthesis of glycerolipids. This metabolic pathway's first step is catalyzed by the encoded enzyme. Two forms for this enzyme exist, one in the mitochondria and one in the endoplasmic reticulum. Two alternatively spliced transcript variants have been described for this gene. [provided by RefSeq, …	CDP-diacylglycerol biosynthetic process, acyl-CoA metabolic process, cellular lipid metabolic process, defense response to virus, fatty acid homeostasis, fatty acid metabolic process, glycerophospholipid biosynthetic process, interleukin-2 secretion, negative regulation of activation-induced cell death of T cells, phosphatidic acid biosynthetic process, phospholipid homeostasis, phospholipid meta…	integral component of membrane, mitochondrial inner membrane, mitochondrial outer membrane, plasma membrane	glycerol-3-phosphate O-acyltransferase activity		GPAT, GPAT1, RP11-426E5.2	n	57678
TECTB	chr10	114043413	114064792	21380	tectorin beta	This gene encodes a non-collagenous glycoprotein component of the tectorial membrane, which covers the auditory hair cells in the cochlea of the inner ear. A similar protein in mouse functions in low-frequency hearing. [provided by RefSeq, Jul 2013]		anchored component of membrane, plasma membrane, proteinaceous extracellular matrix	extracellular matrix structural constituent			n	6975
MIR6715B	chr10	114059369	114059446	78	microRNA mir-6715b	microRNAs (miRNAs) are short (20-24 nt) non-coding RNAs that are involved in post-transcriptional regulation of gene expression in multicellular organisms by affecting both the stability and translation of mRNAs. miRNAs are transcribed by RNA polymerase II as part of capped and polyadenylated primary transcripts (pri-miRNAs) that can be either protein-coding or non-coding. The primary transcript …					hsa-mir-6715b		102465427
MIR6715A	chr10	114059369	114059448	80	microRNA mir-6715a	microRNAs (miRNAs) are short (20-24 nt) non-coding RNAs that are involved in post-transcriptional regulation of gene expression in multicellular organisms by affecting both the stability and translation of mRNAs. miRNAs are transcribed by RNA polymerase II as part of capped and polyadenylated primary transcripts (pri-miRNAs) that can be either protein-coding or non-coding. The primary transcript …					hsa-mir-6715a		102466189
GUCY2GP	chr10	114067935	114116353	48419	guanylate cyclase 2G, pseudogene						GUCY2G		390003
ACSL5	chr10	114133915	114188138	54224	acyl-CoA synthetase long-chain family member 5	The protein encoded by this gene is an isozyme of the long-chain fatty-acid-coenzyme A ligase family. Although differing in substrate specificity, subcellular localization, and tissue distribution, all isozymes of this family convert free long-chain fatty acids into fatty acyl-CoA esters, and thereby play a key role in lipid biosynthesis and fatty acid degradation. This isozyme is highly expresse…	cellular lipid metabolic process, long-chain fatty acid metabolic process, long-chain fatty-acyl-CoA biosynthetic process, regulation of extrinsic apoptotic signaling pathway, small molecule metabolic process, triglyceride biosynthetic process	endoplasmic reticulum, endoplasmic reticulum membrane, integral component of membrane, mitochondrial inner membrane, mitochondrial outer membrane, mitochondrion	ATP binding, long-chain fatty acid-CoA ligase activity, long-chain fatty acid-CoA ligase activity		ACS2, ACS5, FACL5	n	51703
ZDHHC6	chr10	114190057	114206672	16616	zinc finger, DHHC-type containing 6			endoplasmic reticulum membrane, integral component of membrane	protein-cysteine S-palmitoyltransferase activity, zinc ion binding		ZNF376	n	64429
VTI1A	chr10	114206755	114578504	371750	vesicle transport through interaction with t-SNAREs 1A		intracellular protein transport, retrograde transport; endosome to Golgi, retrograde transport; endosome to Golgi	Golgi apparatus, Golgi membrane, SNARE complex, cytoplasmic membrane-bounded vesicle, integral component of membrane	SNAP receptor activity		MMDS3, MVti1, VTI1RP2, Vti1-rp2	y	143187
MIR4295	chr10	114393928	114394013	86	microRNA 4295	microRNAs (miRNAs) are short (20-24 nt) non-coding RNAs that are involved in post-transcriptional regulation of gene expression in multicellular organisms by affecting both the stability and translation of mRNAs. miRNAs are transcribed by RNA polymerase II as part of capped and polyadenylated primary transcripts (pri-miRNAs) that can be either protein-coding or non-coding. The primary transcript …							100422909
TCF7L2	chr10	114710008	114927436	217429	transcription factor 7-like 2 (T-cell specific, HMG-box)	This gene encodes a high mobility group (HMG) box-containing transcription factor that plays a key role in the Wnt signaling pathway. The protein has been implicated in blood glucose homeostasis. Genetic variants of this gene are associated with increased risk of type 2 diabetes. Several transcript variants encoding multiple different isoforms have been found for this gene.[provided by RefSeq, Oc…	blood vessel development, bone mineralization, brain development, canonical Wnt signaling pathway, canonical Wnt signaling pathway involved in positive regulation of epithelial to mesenchymal transition, catenin import into nucleus, cell cycle arrest, cell proliferation, embryonic digestive tract morphogenesis, embryonic genitalia morphogenesis, embryonic hindgut morphogenesis, face morphogenesis…	PML body, beta-catenin-TCF7L2 complex, nuclear chromatin, nucleoplasm, nucleus, protein-DNA complex, transcription factor complex	RNA polymerase II core promoter proximal region sequence-specific DNA binding, RNA polymerase II repressing transcription factor binding, armadillo repeat domain binding, beta-catenin binding, beta-catenin binding, chromatin binding, gamma-catenin binding, nuclear hormone receptor binding, protein binding, protein kinase binding, sequence-specific DNA binding, sequence-specific DNA binding, seque…	1	TCF4, TCF-4	y	6934
HABP2	chr10	115310589	115349360	38772	hyaluronan binding protein 2	The protein encoded by this gene is an extracellular serine protease that binds hyaluronic acid and is involved in cell adhesion. The encoded protein is synthesized as a single chain, but then undergoes an autoproteolytic event to form the functional heterodimer. Further autoproteolysis leads to smaller, inactive peptides. This protease is known to cleave urinary plasminogen activator, coagulatio…	cell adhesion, proteolysis	extracellular region, extracellular space	glycosaminoglycan binding, serine-type endopeptidase activity	2	FSAP, HABP, PHBP, HGFAL	n	3026
NRAP	chr10	115348582	115423829	75248	nebulin-related anchoring protein		actin cytoskeleton organization, biological_process	fascia adherens, muscle tendon junction, myofibril	actin binding, actin binding, muscle alpha-actinin binding, vinculin binding, zinc ion binding		N-RAP	n	4892
CASP7	chr10	115438920	115490668	51749	caspase 7, apoptosis-related cysteine peptidase	This gene encodes a member of the cysteine-aspartic acid protease (caspase) family. Sequential activation of caspases plays a central role in the execution-phase of cell apoptosis. Caspases exist as inactive proenzymes which undergo proteolytic processing at conserved aspartic residues to produce two subunits, large and small, that dimerize to form the active enzyme. The precursor of the encoded …	activation of cysteine-type endopeptidase activity involved in apoptotic process by cytochrome c, apoptotic process, cellular component disassembly involved in execution phase of apoptosis, heart development, intrinsic apoptotic signaling pathway, positive regulation of neuron apoptotic process, protein processing, proteolysis, release of cytochrome c from mitochondria, response to UV	cytoplasm, cytosol, cytosol, nucleoplasm, nucleus	aspartic-type endopeptidase activity, cysteine-type endopeptidase activity, cysteine-type peptidase activity, protein binding		MCH3, CMH-1, LICE2, CASP-7, ICE-LAP3	n	840
PLEKHS1	chr10	115511212	115542192	30981	pleckstrin homology domain containing, family S member 1						HEL185, C10orf81, bA211N11.2, RP11-211N11.2		79949
MIR4483	chr10	115537751	115537813	63	microRNA 4483	microRNAs (miRNAs) are short (20-24 nt) non-coding RNAs that are involved in post-transcriptional regulation of gene expression in multicellular organisms by affecting both the stability and translation of mRNAs. miRNAs are transcribed by RNA polymerase II as part of capped and polyadenylated primary transcripts (pri-miRNAs) that can be either protein-coding or non-coding. The primary transcript …							100616162
DCLRE1A	chr10	115594482	115614163	19682	DNA cross-link repair 1A	This gene encodes a conserved protein that is involved in the repair of DNA interstrand cross-links. DNA cross-links suppress transcription, replication, and DNA segregation. The encoded protein is a regulator of the mitotic cell cycle checkpoint. Alternative splicing results in multiple transcript variants. [provided by RefSeq, Nov 2012]	mitosis, nucleotide-excision repair	nucleolus, nucleus	hydrolase activity		PSO2, SNM1, SNM1A	n	9937
NHLRC2	chr10	115614390	115672265	57876	NHL repeat containing 2							n	374354
ADRB1	chr10	115803805	115806667	2863	adrenoceptor beta 1	The adrenergic receptors (subtypes alpha 1, alpha 2, beta 1, and beta 2) are a prototypic family of guanine nucleotide binding regulatory protein-coupled receptors that mediate the physiological effects of the hormone epinephrine and the neurotransmitter norepinephrine. Specific polymorphisms in this gene have been shown to affect the resting heart rate and can be involved in heart failure. [prov…	Rho protein signal transduction, activation of adenylate cyclase activity, adenylate cyclase-activating adrenergic receptor signaling pathway, aging, apoptotic process, brown fat cell differentiation, diet induced thermogenesis, fear response, glycogen catabolic process, heat generation, lipid homeostasis, memory, negative regulation of multicellular organism growth, negative regulation of smooth…	early endosome, integral component of plasma membrane, nucleus, plasma membrane, plasma membrane	PDZ domain binding, Ras guanyl-nucleotide exchange factor activity, alpha-2A adrenergic receptor binding, beta-adrenergic receptor activity, beta1-adrenergic receptor activity, dopamine binding, drug binding, epinephrine binding, norepinephrine binding, protein binding, protein heterodimerization activity, receptor signaling protein activity	2	RHR, B1AR, ADRB1R, BETA1AR	n	153
C10orf118	chr10	115881973	115934364	52392	chromosome 10 open reading frame 118							n	55088
MIR2110	chr10	115933863	115933938	76	microRNA 2110	microRNAs (miRNAs) are short (20-24 nt) non-coding RNAs that are involved in post-transcriptional regulation of gene expression in multicellular organisms by affecting both the stability and translation of mRNAs. miRNAs are transcribed by RNA polymerase II as part of capped and polyadenylated primary transcripts (pri-miRNAs) that can be either protein-coding or non-coding. The primary transcript …					hsa-mir-2110		100302224
TDRD1	chr10	115939028	115992063	53036	tudor domain containing 1	This gene is similar to a mouse gene that encodes a tudor domain protein. Alternatively spliced transcript variants have been described but their full length sequences have not been determined. [provided by RefSeq, Jul 2008]	DNA methylation involved in gamete generation, gene silencing by RNA, germ cell development, meiosis, multicellular organismal development, piRNA metabolic process, spermatogenesis	P granule, chromatoid body, cytoplasm, pi-body	metal ion binding		CT41.1	n	56165
VWA2	chr10	115999012	116054259	55248	von Willebrand factor A domain containing 2	This gene encodes a member of the von Willebrand factor A-like domain protein superfamily. The encoded protein is localized to the extracellular matrix and may serve as a structural component in basement membranes or in anchoring structures on scaffolds of collagen VII or fibrillin. This gene has been linked to type 1A diabetes and is a candidate serological marker for colon cancer. [provided by …		extracellular region			AMACO, NET42, CCSP-2	n	340706
AFAP1L2	chr10	116054582	116164537	109956	actin filament associated protein 1-like 2		inflammatory response, positive regulation of epidermal growth factor receptor signaling pathway, positive regulation of interleukin-8 production, positive regulation of protein tyrosine kinase activity, positive regulation of transcription; DNA-templated, regulation of interleukin-6 production, regulation of mitotic cell cycle	aggresome, cytoplasm, nucleus, plasma membrane	SH2 domain binding, SH3 domain binding, protein tyrosine kinase activator activity		XB130, KIAA1914, CTB-1144G6.4	n	84632
ABLIM1	chr10	116190868	116444414	253547	actin binding LIM protein 1	This gene encodes a cytoskeletal LIM protein that binds to actin filaments via a domain that is homologous to erythrocyte dematin. LIM domains, found in over 60 proteins, play key roles in the regulation of developmental pathways. LIM domains also function as protein-binding interfaces, mediating specific protein-protein interactions. The protein encoded by this gene could mediate such interactio…	axon guidance, cytoskeleton organization, organ morphogenesis, visual perception	actin cytoskeleton, cytoplasm	actin binding, protein binding, zinc ion binding		ABLIM, LIMAB1, LIMATIN, abLIM-1	n	3983
FAM160B1	chr10	116581502	116659586	78085	family with sequence similarity 160, member B1						KIAA1600, bA106M7.3, RP11-106M7.3	n	57700
TRUB1	chr10	116697951	116737439	39489	TruB pseudouridine (psi) synthase homolog 1 (E. coli)							n	170561
ATRNL1	chr10	116853123	117708496	855374	attractin-like 1		G-protein coupled receptor signaling pathway, multicellular organismal development	integral component of membrane	carbohydrate binding, receptor activity		ALP, bA338L11.1, bA454H24.1	n	26033
GFRA1	chr10	117816441	118033126	216686	GDNF family receptor alpha 1	Glial cell line-derived neurotrophic factor (GDNF) and neurturin (NTN) are two structurally related, potent neurotrophic factors that play key roles in the control of neuron survival and differentiation. The protein encoded by this gene is a member of the GDNF receptor family. It is a glycosylphosphatidylinositol(GPI)-linked cell surface receptor for both GDNF and NTN, and mediates activation of …	axon guidance, cell migration, cell surface receptor signaling pathway, glial cell-derived neurotrophic factor receptor signaling pathway, kidney development, male gonad development	anchored component of membrane, axon, external side of plasma membrane, extracellular space, extrinsic component of membrane, neuronal cell body, receptor complex	glial cell-derived neurotrophic factor receptor activity, integrin binding, receptor activity, receptor binding		GDNFR, RET1L, RETL1, TRNR1, GDNFRA, GFR-ALPHA-1	n	2674
CCDC172	chr10	118083939	118139541	55603	coiled-coil domain containing 172						C10orf96		374355
PNLIPRP3	chr10	118187423	118237468	50046	pancreatic lipase-related protein 3		lipid catabolic process	extracellular region	triglyceride lipase activity			n	119548
PNLIP	chr10	118305427	118327367	21941	pancreatic lipase	This gene is a member of the lipase gene family. It encodes a carboxyl esterase that hydrolyzes insoluble, emulsified triglycerides, and is essential for the efficient digestion of dietary fats. This gene is expressed specifically in the pancreas. [provided by RefSeq, Jul 2008]	intestinal cholesterol absorption, lipid catabolic process, lipid digestion, phototransduction; visible light, retinoid metabolic process, small molecule metabolic process	extracellular region	metal ion binding, triglyceride lipase activity	1	PL, PTL, PNLIPD	n	5406
PNLIPRP1	chr10	118350489	118368686	18198	pancreatic lipase-related protein 1		lipid metabolic process	extracellular region, extracellular space	calcium ion binding, lipase activity, triglyceride lipase activity		PLRP1	n	5407
PNLIPRP2	chr10	118380464	118404654	24191	pancreatic lipase-related protein 2		galactolipid catabolic process, lipid digestion, phospholipid catabolic process, small molecule metabolic process, triglyceride metabolic process	extracellular region, extracellular space	acylglycerol lipase activity, calcium ion binding, galactolipase activity, phospholipase activity, triglyceride lipase activity		PLRP2	n	5408
C10orf82	chr10	118423206	118429481	6276	chromosome 10 open reading frame 82							n	143379
HSPA12A	chr10	118430702	118502085	71384	heat shock 70kDa protein 12A				ATP binding		RP11-539I5.1	n	259217
ENO4	chr10	118609022	118642112	33091	enolase family member 4		biological_process, glycolysis	cellular_component, phosphopyruvate hydratase complex	magnesium ion binding, molecular_function, phosphopyruvate hydratase activity		C10orf134, AC023283.3	n	387712
KIAA1598	chr10	118642887	118886097	243211	KIAA1598		axon guidance	axon	kinase binding			n	57698
VAX1	chr10	118888031	118897812	9782	ventral anterior homeobox 1	This gene encodes a homeo-domain containing protein from a class of homeobox transcription factors which are conserved in vertebrates. Genes of this family are involved in the regulation of body development and morphogenesis. The most conserved genes, called HOX genes are found in special gene clusters. This gene belongs to the VAX subfamily and lies in the vicinity of the EMX homeobox gene famil…	axon guidance, brain development, camera-type eye development, negative regulation of neuroblast proliferation, negative regulation of transcription from RNA polymerase II promoter, neuron migration, palate development, skeletal muscle cell differentiation, transcription; DNA-templated	nucleus	chromatin DNA binding, sequence-specific DNA binding transcription factor activity, transcription regulatory region sequence-specific DNA binding		MCOPS11	n	11023
MIR3663	chr10	118927188	118927285	98	microRNA 3663	microRNAs (miRNAs) are short (20-24 nt) non-coding RNAs that are involved in post-transcriptional regulation of gene expression in multicellular organisms by affecting both the stability and translation of mRNAs. miRNAs are transcribed by RNA polymerase II as part of capped and polyadenylated primary transcripts (pri-miRNAs) that can be either protein-coding or non-coding. The primary transcript …							100500893
KCNK18	chr10	118956999	118969810	12812	potassium channel, subfamily K, member 18	Potassium channels play a role in many cellular processes including maintenance of the action potential, muscle contraction, hormone secretion, osmotic regulation, and ion flow. This gene encodes a member of the superfamily of potassium channel proteins containing two pore-forming P domains and the encoded protein functions as an outward rectifying potassium channel. A mutation in this gene has b…	cellular response to pH, potassium ion export, potassium ion transport, synaptic transmission	integral component of plasma membrane, plasma membrane, plasma membrane	calcium-activated potassium channel activity, outward rectifier potassium channel activity, potassium channel activity	1	TRIK, MGR13, TRESK, TRESK2, K2p18.1, TRESK-2	n	338567
SLC18A2	chr10	119000583	119038941	38359	solute carrier family 18 (vesicular monoamine transporter), member 2	The vesicular monoamine transporter acts to accumulate cytosolic monoamines into synaptic vesicles, using the proton gradient maintained across the synaptic vesicular membrane. Its proper function is essential to the correct activity of the monoaminergic systems that have been implicated in several human neuropsychiatric disorders. The transporter is a site of action of important drugs, including…	aging, cellular response to ammonium ion, cellular response to drug, death, endocytic recycling, glucose homeostasis, insulin secretion, locomotory behavior, monoamine transport, negative regulation of neurotransmitter transport, neurotransmitter secretion, post-embryonic development, response to amphetamine, response to cocaine, response to corticosterone, response to herbicide, response to star…	clathrin-sculpted monoamine transport vesicle membrane, dense core granule, integral component of plasma membrane, membrane, neuronal cell body, plasma membrane, synaptic vesicle membrane, terminal bouton	amine transmembrane transporter activity, drug binding, enzyme binding, heat shock protein binding, monoamine transmembrane transporter activity, serotonin transmembrane transporter activity		SVAT, SVMT, VAT2, VMAT2	n	6571
PDZD8	chr10	119042605	119134937	92333	PDZ domain containing 8		cytoskeleton organization, intracellular signal transduction, modulation by virus of host morphology or physiology, regulation of cell morphogenesis		metal ion binding		PDZK8, bA129M16.2	n	118987
EMX2OS	chr10	119243803	119304579	60777	EMX2 opposite strand/antisense RNA						EMX2-AS1, NCRNA00045		196047
EMX2	chr10	119301955	119309057	7103	empty spiracles homeobox 2	This gene encodes a homeobox-containing transcription factor that is the homolog to the 'empty spiracles' gene in Drosophila. Research on this gene in humans has focused on its expression in three tissues: dorsal telencephalon, olfactory neuroepithelium, and urogenetial system. It is expressed in the dorsal telencephalon during development in a low rostral-lateral to high caudal-medial gradient a…	anterior/posterior pattern specification, cell proliferation in forebrain, cerebral cortex regionalization, dentate gyrus development, forebrain cell migration, multicellular organismal development, neuron differentiation, renal system development, response to drug	nucleus	DNA binding, protein binding, sequence-specific DNA binding transcription factor activity, transcription regulatory region sequence-specific DNA binding	1		n	2018
RAB11FIP2	chr10	119764426	119806114	41689	RAB11 family interacting protein 2 (class I)		establishment of cell polarity, insulin secretion involved in cellular response to glucose stimulus, protein transport, regulated secretory pathway, transmembrane transport, water transport	cytoplasmic vesicle membrane, endosome, intracellular membrane-bounded organelle, nucleolus, nucleus, plasma membrane, recycling endosome membrane	protein binding, protein homodimerization activity, protein kinase binding		nRip11, Rab11-FIP2	n	22841
CASC2	chr10	119806331	119969665	163335	cancer susceptibility candidate 2 (non-protein coding)						C10orf5		255082
FAM204A	chr10	120068571	120101839	33269	family with sequence similarity 204, member A						C10orf84, bA319I23.1, RP11-319I23.1	n	63877
LINC00867	chr10	120116619	120118715	2097	long intergenic non-protein coding RNA 867						RP11-319I23.2		100506126
PRLHR	chr10	120352915	120355160	2246	prolactin releasing hormone receptor	PRLHR is a 7-transmembrane domain receptor for prolactin-releasing hormone (PRLH; MIM 602663) that is highly expressed in anterior pituitary (Ozawa et al., 2002 [PubMed 11923475]).[supplied by OMIM, Mar 2008]	G-protein coupled receptor signaling pathway, feeding behavior, female pregnancy, hormone metabolic process, neuropeptide signaling pathway	integral component of plasma membrane, plasma membrane	G-protein coupled receptor activity, neuropeptide Y receptor activity, neuropeptide receptor activity, protein binding		GR3, GPR10, PrRPR	n	2834
CACUL1	chr10	120440493	120514758	74266	CDK2-associated, cullin domain 1		G1/S transition of mitotic cell cycle, positive regulation of cell proliferation, positive regulation of protein kinase activity, ubiquitin-dependent protein catabolic process	cullin-RING ubiquitin ligase complex	protein binding, protein kinase binding, ubiquitin protein ligase binding		CAC1, C10orf46		143384
NANOS1	chr10	120789227	120793854	4628	nanos homolog 1 (Drosophila)		cell migration, epithelial cell migration, negative regulation of translation	cytoplasm, perinuclear region of cytoplasm	RNA binding, protein binding, translation repressor activity, zinc ion binding		NOS1, SPGF12	n	340719
EIF3A	chr10	120794540	120840334	45795	eukaryotic translation initiation factor 3, subunit A		cellular protein metabolic process, formation of translation initiation complex, formation of translation preinitiation complex, gene expression, regulation of translational initiation, translation, translational initiation, translational initiation	cytoplasm, cytoplasm, cytosol, eukaryotic 43S preinitiation complex, eukaryotic 48S preinitiation complex, eukaryotic translation initiation factor 3 complex, nucleolus, nucleus	protein binding, structural molecule activity, translation initiation factor activity, translation initiation factor activity		EIF3, P167, p180, p185, TIF32, EIF3S10, eIF3-p170, eIF3-theta	n	8661
SNORA19	chr10	120819524	120819650	127	small nucleolar RNA, H/ACA box 19						ACA19		641451
FAM45A	chr10	120863610	120897223	33614	family with sequence similarity 45, member A							n	404636
FAM45B	chr10	120863628	120897376	33749	family with sequence similarity 45, member A pseudogene						HT011	n	55855
SFXN4	chr10	120900424	120925204	24781	sideroflexin 4		iron ion homeostasis	integral component of membrane, intracellular membrane-bounded organelle, mitochondrial membrane	cation transmembrane transporter activity		BCRM1	n	119559
PRDX3	chr10	120927214	120938377	11164	peroxiredoxin 3	This gene encodes a protein with antioxidant function and is localized in the mitochondrion. This gene shows significant nucleotide sequence similarity to the gene coding for the C22 subunit of Salmonella typhimurium alkylhydroperoxide reductase. Expression of this gene product in E. coli deficient in the C22-subunit gene rescued resistance of the bacteria to alkylhydroperoxide. The human and mou…	cellular response to reactive oxygen species, hydrogen peroxide catabolic process, hydrogen peroxide catabolic process, maternal placenta development, mitochondrion organization, myeloid cell differentiation, negative regulation of apoptotic process, negative regulation of cysteine-type endopeptidase activity involved in apoptotic process, negative regulation of kinase activity, positive regulati…	IkappaB kinase complex, cytoplasm, early endosome, mitochondrion	alkyl hydroperoxide reductase activity, cysteine-type endopeptidase inhibitor activity involved in apoptotic process, identical protein binding, kinase binding, peroxidase activity, peroxiredoxin activity, protein C-terminus binding, protein binding, protein kinase binding		AOP1, MER5, AOP-1, SP-22, HBC189, PRO1748, prx-III	n	10935
GRK5	chr10	120967196	121215131	247936	G protein-coupled receptor kinase 5	This gene encodes a member of the guanine nucleotide-binding protein (G protein)-coupled receptor kinase subfamily of the Ser/Thr protein kinase family. The protein phosphorylates the activated forms of G protein-coupled receptors thus initiating their deactivation. It has also been shown to play a role in regulating the motility of polymorphonuclear leukocytes (PMNs). [provided by RefSeq, Jul 20…	Wnt signaling pathway, adenylate cyclase-modulating G-protein coupled receptor signaling pathway, apoptotic process, negative regulation of apoptotic process, protein autophosphorylation, regulation of G-protein coupled receptor protein signaling pathway, tachykinin receptor signaling pathway, termination of G-protein coupled receptor signaling pathway	cytoplasm, nucleus, plasma membrane	ATP binding, G-protein coupled receptor kinase activity, phospholipid binding, protein binding, protein kinase C binding, protein serine/threonine kinase activity		GPRK5	n	2869
MIR4681	chr10	121137483	121137555	73	microRNA 4681	microRNAs (miRNAs) are short (20-24 nt) non-coding RNAs that are involved in post-transcriptional regulation of gene expression in multicellular organisms by affecting both the stability and translation of mRNAs. miRNAs are transcribed by RNA polymerase II as part of capped and polyadenylated primary transcripts (pri-miRNAs) that can be either protein-coding or non-coding. The primary transcript …							100616398
RGS10	chr10	121259338	121302222	42885	regulator of G-protein signaling 10	Regulator of G protein signaling (RGS) family members are regulatory molecules that act as GTPase activating proteins (GAPs) for G alpha subunits of heterotrimeric G proteins. RGS proteins are able to deactivate G protein subunits of the Gi alpha, Go alpha and Gq alpha subtypes. They drive G proteins into their inactive GDP-bound forms. Regulator of G protein signaling 10 belongs to this family. …	positive regulation of GTPase activity, termination of G-protein coupled receptor signaling pathway	axon terminus, cytoplasm, dendritic spine, neuronal cell body, nucleolus, nucleus, plasma membrane	GTPase activator activity			n	6001
TIAL1	chr10	121332977	121356541	23565	TIA1 cytotoxic granule-associated RNA binding protein-like 1	The protein encoded by this gene is a member of a family of RNA-binding proteins, has three RNA recognition motifs (RRMs), and binds adenine and uridine-rich elements in mRNA and pre-mRNAs of a wide range of genes. It regulates various activities including translational control, splicing and apoptosis. Alternate transcriptional splice variants, encoding different isoforms, have been characterized…	apoptotic process, defense response, germ cell development, positive regulation of cell proliferation, regulation of transcription from RNA polymerase II promoter, stem cell division	cytoplasm, cytoplasmic stress granule, lysosome, nucleus	AU-rich element binding, RNA binding, nucleotide binding		TCBP, TIAR	n	7073
BAG3	chr10	121410881	121437329	26449	BCL2-associated athanogene 3	BAG proteins compete with Hip for binding to the Hsc70/Hsp70 ATPase domain and promote substrate release. All the BAG proteins have an approximately 45-amino acid BAG domain near the C terminus but differ markedly in their N-terminal regions. The protein encoded by this gene contains a WW domain in the N-terminal region and a BAG domain in the C-terminal region. The BAG domains of BAG1, BAG2, and…	brain development, cellular response to mechanical stimulus, extrinsic apoptotic signaling pathway via death domain receptors, negative regulation of apoptotic process, negative regulation of striated muscle cell apoptotic process, protein folding, spinal cord development	Z disc, cytoplasm, cytosol, neuron projection, plasma membrane	chaperone binding, protein binding, protein complex binding	1	BIS, MFM6, BAG-3, CAIR-1	n	9531
INPP5F	chr10	121485558	121588662	103105	inositol polyphosphate-5-phosphatase F	The protein encoded by this gene is an inositol 1,4,5-trisphosphate (InsP3) 5-phosphatase and contains a Sac domain. The activity of this protein is specific for phosphatidylinositol 4,5-bisphosphate and phosphatidylinositol 3,4,5-trisphosphate. Alternatively spliced transcript variants encoding multiple isoforms have been observed for this gene. [provided by RefSeq, Aug 2011]	cardiac muscle hypertrophy in response to stress, phosphatidylinositol catabolic process, phosphatidylinositol-mediated signaling		phosphoric ester hydrolase activity		SAC2, hSAC2, MSTP007, MSTPO47	n	22876
MCMBP	chr10	121588915	121633140	44226	minichromosome maintenance complex binding protein	This gene encodes a protein which is a component of the hexameric minichromosome maintenance (MCM) complex which regulates initiation and elongation of DNA. Multiple transcript variants encoding different isoforms have been found for this gene. [provided by RefSeq, Jan 2012]	DNA-dependent DNA replication, mitosis, mitotic S phase, mitotic S phase, sister chromatid cohesion	MCM complex, cytoplasm, nucleolus, nucleus, plasma membrane	chromatin binding, protein binding		MCM-BP, C10orf119	n	79892
SEC23IP	chr10	121652084	121704170	52087	SEC23 interacting protein	This gene encodes a member of the phosphatidic acid preferring-phospholipase A1 family. The encoded protein is localized to endoplasmic reticulum exit sites and plays a critical role in ER-Golgi transport as part of the multimeric coat protein II complex. An orthologous gene in frogs is required for normal neural crest cell development, suggesting that this gene may play a role in Waardenburg syn…	Golgi organization, intracellular protein transport	ER to Golgi transport vesicle membrane, cytoplasm, endoplasmic reticulum, endoplasmic reticulum-Golgi intermediate compartment, intracellular membrane-bounded organelle	metal ion binding		P125, P125A, MSTP053	n	11196
MIR4682	chr10	121718024	121718104	81	microRNA 4682	microRNAs (miRNAs) are short (20-24 nt) non-coding RNAs that are involved in post-transcriptional regulation of gene expression in multicellular organisms by affecting both the stability and translation of mRNAs. miRNAs are transcribed by RNA polymerase II as part of capped and polyadenylated primary transcripts (pri-miRNAs) that can be either protein-coding or non-coding. The primary transcript …							100616322
PPAPDC1A	chr10	122216465	122349367	132903	phosphatidic acid phosphatase type 2 domain containing 1A		Fc-gamma receptor signaling pathway involved in phagocytosis, innate immune response, phospholipid dephosphorylation	integral component of membrane, plasma membrane	phosphatidate phosphatase activity		DPPL2, PPAPDC1	n	196051
C10orf85	chr10	122357460	122359635	2176	chromosome 10 open reading frame 85								404216
WDR11-AS1	chr10	122521323	122610691	89369	WDR11 antisense RNA 1						RP11-323P17.1		283089
MIR5694	chr10	122344590	122806858	462269	microRNA 5694	microRNAs (miRNAs) are short (20-24 nt) non-coding RNAs that are involved in post-transcriptional regulation of gene expression in multicellular organisms by affecting both the stability and translation of mRNAs. miRNAs are transcribed by RNA polymerase II as part of capped and polyadenylated primary transcripts (pri-miRNAs) that can be either protein-coding or non-coding. The primary transcript …							100847064
WDR11	chr10	122610686	122669038	58353	reserved							n	79207
FGFR2	chr10	123237843	123357972	120130	fibroblast growth factor receptor 2	The protein encoded by this gene is a member of the fibroblast growth factor receptor family, where amino acid sequence is highly conserved between members and throughout evolution. FGFR family members differ from one another in their ligand affinities and tissue distribution. A full-length representative protein consists of an extracellular region, composed of three immunoglobulin-like domains, …	Fc-epsilon receptor signaling pathway, angiogenesis, apoptotic process, axonogenesis, bone development, bone mineralization, bone morphogenesis, branch elongation involved in salivary gland morphogenesis, branching involved in labyrinthine layer morphogenesis, branching involved in prostate gland morphogenesis, branching involved in salivary gland morphogenesis, branching morphogenesis of a nerve…	Golgi apparatus, cell cortex, cell surface, cytoplasm, cytoplasmic membrane-bounded vesicle, excitatory synapse, extracellular matrix, extracellular region, integral component of membrane, integral component of plasma membrane, membrane, nucleus, plasma membrane, plasma membrane	ATP binding, fibroblast growth factor binding, fibroblast growth factor binding, fibroblast growth factor-activated receptor activity, fibroblast growth factor-activated receptor activity, fibroblast growth factor-activated receptor activity, heparin binding, protein binding, protein homodimerization activity, protein tyrosine kinase activity	10	BEK, JWS, BBDS, CEK3, CFD1, ECT1, KGFR, TK14, TK25, BFR-1, CD332, K-SAM	y	2263
ATE1	chr10	123502624	123687546	184923	arginyltransferase 1	This gene encodes an arginyltransferase, an enzyme that is involved in posttranslational conjugation of arginine to N-terminal aspartate or glutamate residues. Conjugation of arginine to the N-terminal aspartate or glutamate targets proteins for ubiquitin-dependent degradation. Alternative splicing results in multiple transcript variants. [provided by RefSeq, Dec 2013]	protein arginylation	cytoplasm, nucleus	arginyltransferase activity, protein binding			n	11101
NSMCE4A	chr10	123716602	123734743	18142	non-SMC element 4 homolog A (S. cerevisiae)		DNA recombination, DNA repair, positive regulation of response to DNA damage stimulus	Smc5-Smc6 complex, chromosome; telomeric region, nucleus	protein binding		NS4EA, NSE4A, C10orf86	n	54780
TACC2	chr10	123748688	124014057	265370	transforming, acidic coiled-coil containing protein 2	Transforming acidic coiled-coil proteins are a conserved family of centrosome- and microtubule-interacting proteins that are implicated in cancer. This gene encodes a protein that concentrates at centrosomes throughout the cell cycle. This gene lies within a chromosomal region associated with tumorigenesis. Expression of this gene is induced by erythropoietin and is thought to affect the progress…	astral microtubule organization, cerebral cortex development, interkinetic nuclear migration, neurogenesis, regulation of microtubule-based process	Golgi apparatus, cytoplasm, microtubule organizing center, nucleolus	nuclear hormone receptor binding, protein domain specific binding		AZU-1, ECTACC	n	10579
BTBD16	chr10	124030820	124097676	66857	BTB (POZ) domain containing 16						C10orf87	n	118663
PLEKHA1	chr10	124134093	124191871	57779	pleckstrin homology domain containing, family A (phosphoinositide binding specific) member 1	This gene encodes a pleckstrin homology domain-containing adapter protein. The encoded protein is localized to the plasma membrane where it specifically binds phosphatidylinositol 3,4-bisphosphate. This protein may be involved in the formation of signaling complexes in the plasma membrane. Polymorphisms in this gene are associated with age-related macular degeneration. Alternate splicing results …	B cell receptor signaling pathway, Leydig cell differentiation, androgen metabolic process, cellular response to hydrogen peroxide, establishment of protein localization, estrogen metabolic process, face morphogenesis, luteinization, multicellular organism growth, negative regulation of protein kinase B signaling, palate development, phosphatidylinositol 3-kinase signaling, platelet-derived growt…	cytoplasm, nucleolus, nucleus, plasma membrane, ruffle membrane	PDZ domain binding, phosphatidylinositol-3;4-bisphosphate binding, protein binding	1	TAPP1	n	59338
MIR3941	chr10	124176480	124176583	104	microRNA 3941	microRNAs (miRNAs) are short (20-24 nt) non-coding RNAs that are involved in post-transcriptional regulation of gene expression in multicellular organisms by affecting both the stability and translation of mRNAs. miRNAs are transcribed by RNA polymerase II as part of capped and polyadenylated primary transcripts (pri-miRNAs) that can be either protein-coding or non-coding. The primary transcript …							100500866
ARMS2	chr10	124214178	124216868	2691	age-related maculopathy susceptibility 2	This gene encodes a protein that is thought to play a role in diseases in the elderly. Mutations in this gene have been associated with age-related macular degeneration. [provided by RefSeq, Oct 2008]	retina homeostasis	mitochondrion, photoreceptor inner segment			ARMD8	n	387715
HTRA1	chr10	124221040	124274424	53385	HtrA serine peptidase 1	This gene encodes a member of the trypsin family of serine proteases. This protein is a secreted enzyme that is proposed to regulate the availability of insulin-like growth factors (IGFs) by cleaving IGF-binding proteins. It has also been suggested to be a regulator of cell growth. Variations in the promoter region of this gene are the cause of susceptibility to age-related macular degeneration t…	negative regulation of BMP signaling pathway, negative regulation of transforming growth factor beta receptor signaling pathway, proteolysis, regulation of cell growth	cytosol, extracellular matrix, extracellular space	insulin-like growth factor binding, serine-type endopeptidase activity, serine-type peptidase activity	2	L56, HtrA, ARMD7, ORF480, PRSS11, CARASIL	n	5654
DMBT1	chr10	124320180	124403252	83073	deleted in malignant brain tumors 1	Loss of sequences from human chromosome 10q has been associated with the progression of human cancers. The gene DMBT1 was originally isolated based on its deletion in a medulloblastoma cell line. DMBT1 is expressed with transcripts of 6.0, 7.5, and 8.0 kb in fetal lung and with one transcript of 8.0 kb in adult lung, although the 7.5 kb transcript has not been characterized. The DMBT1 protein is …	defense response to virus, epithelial cell differentiation, epithelial cell differentiation, induction of bacterial agglutination, innate immune response, inner cell mass cell proliferation, modulation by virus of host morphology or physiology, pattern recognition receptor signaling pathway, positive regulation of epithelial cell differentiation, protein transport	cytoplasm, extracellular region, extrinsic component of membrane, phagocytic vesicle membrane, proteinaceous extracellular matrix, zymogen granule membrane	calcium-dependent protein binding, protein binding, scavenger receptor activity, scavenger receptor activity, signaling pattern recognition receptor activity, zymogen binding		GP340, muclin	n	1755
C10orf120	chr10	124457224	124459338	2115	chromosome 10 open reading frame 120						bA318C4.1	n	399814
DMBT1P1	chr10	124516209	124557161	40953	deleted in malignant brain tumors 1 pseudogene 1			membrane	scavenger receptor activity				375940
CUZD1	chr10	124591670	124605691	14022	CUB and zona pellucida-like domains 1		cell cycle, cell division, cell proliferation, substrate-dependent cell migration; cell attachment to substrate, trypsinogen activation	integral component of membrane, transport vesicle membrane, zymogen granule membrane			ERG-1, UO-44	n	50624
FAM24B-CUZD1	chr10	124591670	124639157	47488	FAM24B-CUZD1 readthrough	This locus represents naturally occurring read-through transcription between the neighboring FAM24B (family with sequence similarity 24, member B) and CUZD1 (CUB and zona pellucida-like domains 1) genes on chromosome 10. The read-transcript is a candidate for nonsense-mediated mRNA decay, and is thus unlikely to produce a protein product. [provided by RefSeq, Feb 2011]							100533195
FAM24B	chr10	124608609	124639157	30549	family with sequence similarity 24, member B			extracellular region				n	196792
LOC399815	chr10	124639148	124658230	19083	chromosome 10 open reading frame 88 pseudogene								399815
FAM24A	chr10	124670216	124672627	2412	family with sequence similarity 24, member A			extracellular region				n	118670
C10orf88	chr10	124690418	124713919	23502	chromosome 10 open reading frame 88				identical protein binding			n	80007
PSTK	chr10	124739555	124749907	10353	phosphoseryl-tRNA kinase		selenocysteine incorporation, selenocysteinyl-tRNA(Sec) biosynthetic process	mitochondrion	ATP binding, kinase activity, tRNA binding		C10orf89	n	118672
IKZF5	chr10	124750321	124768366	18046	IKAROS family zinc finger 5 (Pegasus)	Members of the Ikaros (ZNFN1A1; MIM 603023) family of transcription factors, which includes Pegasus, are expressed in lymphocytes and are implicated in the control of lymphoid development.[supplied by OMIM, Jul 2002]	regulation of transcription; DNA-templated, transcription; DNA-templated	nucleus	DNA binding, metal ion binding		PEGASUS, ZNFN1A5	n	64376
ACADSB	chr10	124768428	124817806	49379	acyl-CoA dehydrogenase, short/branched chain	Short/branched chain acyl-CoA dehydrogenase(ACADSB) is a member of the acyl-CoA dehydrogenase family of enzymes that catalyze the dehydrogenation of acyl-CoA derivatives in the metabolism of fatty acids or branch chained amino acids. Substrate specificity is the primary characteristic used to define members of this gene family. The ACADSB gene product has the greatest activity towards the short b…	branched-chain amino acid catabolic process, cellular nitrogen compound metabolic process, fatty acid metabolic process, small molecule metabolic process	mitochondrial matrix, mitochondrion	acyl-CoA dehydrogenase activity, flavin adenine dinucleotide binding	1	ACAD7, SBCAD, 2-MEBCAD	n	36
HMX3	chr10	124895566	124897247	1682	H6 family homeobox 3		brain development, cell differentiation, embryo implantation, inner ear morphogenesis, maternal process involved in female pregnancy, neuromuscular process controlling balance, transcription; DNA-templated	nucleus	sequence-specific DNA binding, sequence-specific DNA binding transcription factor activity		NKX5.1, Nkx5-1, NKX-5.1	n	340784
HMX2	chr10	124907637	124910188	2552	H6 family homeobox 2	The protein encoded by this gene is a member of the NKL homeobox family of transcription factors. Members in this family are of ancient origin and play an important role in organ development during embryogenesis. A related mouse protein plays a role in patterning of inner ear structures. In humans, variations in a region containing this gene have been associated with inner ear malformations, vest…	brain development, cell differentiation, inner ear morphogenesis, positive regulation of cell proliferation, transcription; DNA-templated	nucleus	sequence-specific DNA binding, sequence-specific DNA binding transcription factor activity		H6L, Nkx5-2	n	3167
BUB3	chr10	124913759	124924886	11128	BUB3 mitotic checkpoint protein	This gene encodes a protein involved in spindle checkpoint function. The encoded protein contains four WD repeat domains and has sequence similarity with the yeast BUB3 protein. Alternate transcriptional splice variants, encoding different isoforms, have been characterized. [provided by RefSeq, Jul 2008]	anaphase-promoting complex-dependent proteasomal ubiquitin-dependent protein catabolic process, attachment of spindle microtubules to kinetochore, meiosis, mitotic cell cycle, mitotic sister chromatid segregation, mitotic spindle assembly checkpoint, negative regulation of ubiquitin-protein ligase activity involved in mitotic cell cycle, regulation of chromosome segregation, regulation of ubiquit…	condensed chromosome kinetochore, cytosol, kinetochore, nucleolus, nucleus	protein binding		BUB3L, hBUB3	n	9184
GPR26	chr10	125425870	125456913	31044	G protein-coupled receptor 26		adenylate cyclase-activating G-protein coupled receptor signaling pathway	integral component of membrane, plasma membrane	G-protein coupled receptor activity			n	2849
CPXM2	chr10	125505151	125651500	146350	carboxypeptidase X (M14 family), member 2		cell adhesion, proteolysis	extracellular matrix, extracellular space	metallocarboxypeptidase activity, zinc ion binding		CPX2, UNQ676	n	119587
CHST15	chr10	125767181	125853123	85943	carbohydrate (N-acetylgalactosamine 4-sulfate 6-O) sulfotransferase 15	Chondroitin sulfate (CS) is a glycosaminoglycan which is an important structural component of the extracellular matrix and which links to proteins to form proteoglycans. Chondroitin sulfate E (CS-E) is an isomer of chondroitin sulfate in which the C-4 and C-6 hydroxyl groups are sulfated. This gene encodes a type II transmembrane glycoprotein that acts as a sulfotransferase to transfer sulfate to…	carbohydrate metabolic process, chondroitin sulfate biosynthetic process, chondroitin sulfate metabolic process, glycosaminoglycan metabolic process, hexose biosynthetic process, small molecule metabolic process	Golgi membrane, integral component of membrane	3'-phosphoadenosine 5'-phosphosulfate binding, N-acetylgalactosamine 4-sulfate 6-O-sulfotransferase activity		BRAG, GALNAC4S-6ST, RP11-47G11.1	n	51363
OAT	chr10	126085871	126107545	21675	ornithine aminotransferase	This gene encodes the mitochondrial enzyme ornithine aminotransferase, which is a key enzyme in the pathway that converts arginine and ornithine into the major excitatory and inhibitory neurotransmitters glutamate and GABA. Mutations that result in a deficiency of this enzyme cause the autosomal recessive eye disease Gyrate Atrophy. Alternatively spliced transcript variants encoding different iso…	L-proline biosynthetic process, cellular amino acid biosynthetic process, cellular nitrogen compound metabolic process, protein hexamerization, small molecule metabolic process, visual perception	mitochondrial matrix, mitochondrion	ornithine-oxo-acid transaminase activity, pyridoxal phosphate binding	1	OKT, GACR, HOGA, OATASE	n	4942
NKX1-2	chr10	126135997	126138550	2554	NK1 homeobox 2		multicellular organismal development	nucleus	sequence-specific DNA binding, sequence-specific DNA binding transcription factor activity		NKX-1.1, C10orf121, bB238F13.2		390010
LHPP	chr10	126150340	126302710	152371	phospholysine phosphohistidine inorganic pyrophosphate phosphatase		phosphate-containing compound metabolic process, protein dephosphorylation	cytoplasm, cytosol, nucleolus, nucleus	inorganic diphosphatase activity, magnesium ion binding, phosphohistidine phosphatase activity, protein homodimerization activity		HDHD2B	n	64077
FAM53B	chr10	126307862	126432930	125069	family with sequence similarity 53, member B		biological_process	cellular_component	molecular_function		KIAA0140, bA12J10.2, RP11-12J10.2	n	9679
METTL10	chr10	126447405	126480439	33035	methyltransferase like 10				methyltransferase activity		C10orf138, Em:AC068896.3	n	399818
FAM175B	chr10	126490353	126525239	34887	family with sequence similarity 175, member B			BRISC complex	polyubiquitin binding		ABRO1, KIAA0157	n	23172
ZRANB1	chr10	126630691	126676005	45315	zinc finger, RAN-binding domain containing 1		Wnt signaling pathway, cell migration, cytoskeleton organization, positive regulation of Wnt signaling pathway, protein K29-linked deubiquitination, protein K33-linked deubiquitination, protein K63-linked deubiquitination, protein K63-linked deubiquitination, protein deubiquitination involved in ubiquitin-dependent protein catabolic process, regulation of cell morphogenesis	cytoplasm, nucleus	K63-linked polyubiquitin binding, protein binding, ubiquitin thiolesterase activity, ubiquitin-specific protease activity, zinc ion binding		TRABID, RP11-298J20.4	n	54764
MIR4296	chr10	126721351	126721439	89	microRNA 4296	microRNAs (miRNAs) are short (20-24 nt) non-coding RNAs that are involved in post-transcriptional regulation of gene expression in multicellular organisms by affecting both the stability and translation of mRNAs. miRNAs are transcribed by RNA polymerase II as part of capped and polyadenylated primary transcripts (pri-miRNAs) that can be either protein-coding or non-coding. The primary transcript …							100423041
CTBP2	chr10	126676417	126849624	173208	C-terminal binding protein 2	This gene produces alternative transcripts encoding two distinct proteins. One protein is a transcriptional repressor, while the other isoform is a major component of specialized synapses known as synaptic ribbons. Both proteins contain a NAD+ binding domain similar to NAD+-dependent 2-hydroxyacid dehydrogenases. A portion of the 3' untranslated region was used to map this gene to chromosome 21q2…	negative regulation of cell proliferation, negative regulation of transcription; DNA-templated, transcription; DNA-templated, viral genome replication, white fat cell differentiation	cell junction, nucleus, synapse, transcriptional repressor complex	NAD binding, oxidoreductase activity; acting on the CH-OH group of donors; NAD or NADP as acceptor, protein binding, transcription corepressor activity			n	1488
TEX36-AS1	chr10	127262939	127267014	4076	TEX36 antisense RNA 1						RP11-118H17.1		100169752
TEX36	chr10	127344262	127371713	27452	testis expressed 36						C10orf122, bA383C5.1		387718
LOC283038	chr10	127371811	127398246	26436	uncharacterized LOC283038								283038
FLJ37035	chr10	127393858	127408062	14205	uncharacterized LOC399821						RP11-383C5.4		399821
EDRF1	chr10	127408083	127452712	44630	erythroid differentiation regulatory factor 1	This gene may play a role in erythroid cell differentiation. The encoded protein inhibits DNA binding of the erythroid transcription factor GATA-1 and may regulate the expression of alpha-globin. Alternatively spliced transcript variants encoding multiple isoforms have been observed for this gene. [provided by RefSeq, Jan 2011]	regulation of transcription; DNA-templated, transcription; DNA-templated	nucleus			C10orf137		26098
MMP21	chr10	127455026	127464390	9365	matrix metallopeptidase 21	This gene encodes a member of the matrix metalloproteinase family. Proteins in this family are involved in the breakdown of extracellular matrix for both normal physiological processes, such as embryonic development, reproduction, and tissue remodeling, and disease processes, such as asthma and tumor metastasis. The encoded protein may play an important role in embryogenesis, particularly in neur…	proteolysis	extracellular matrix, extracellular region	calcium ion binding, metalloendopeptidase activity, zinc ion binding		MMP-21	n	118856
UROS	chr10	127477146	127511837	34692	uroporphyrinogen III synthase	The protein encoded by this gene catalyzes the fourth step of porphyrin biosynthesis in the heme biosynthetic pathway. Defects in this gene cause congenital erythropoietic porphyria (Gunther's disease). [provided by RefSeq, Jul 2008]	cellular response to amine stimulus, cellular response to arsenic-containing substance, heme biosynthetic process, heme biosynthetic process, heme biosynthetic process, porphyrin-containing compound metabolic process, protoporphyrinogen IX biosynthetic process, response to antibiotic, small molecule metabolic process, uroporphyrinogen III biosynthetic process	cytosol, cytosol, mitochondrion	cofactor binding, uroporphyrinogen-III synthase activity	1	UROIIIS	n	7390
MIR4484	chr10	127508308	127508391	84	microRNA 4484	microRNAs (miRNAs) are short (20-24 nt) non-coding RNAs that are involved in post-transcriptional regulation of gene expression in multicellular organisms by affecting both the stability and translation of mRNAs. miRNAs are transcribed by RNA polymerase II as part of capped and polyadenylated primary transcripts (pri-miRNAs) that can be either protein-coding or non-coding. The primary transcript …							100616327
BCCIP	chr10	127512103	127542264	30162	BRCA2 and CDKN1A interacting protein	This gene product was isolated on the basis of its interaction with BRCA2 and p21 proteins. It is an evolutionarily conserved nuclear protein with multiple interacting domains. The N-terminal half shares moderate homology with regions of calmodulin and M-calpain, suggesting that it may also bind calcium. Functional studies indicate that this protein may be an important cofactor for BRCA2 in tumor…	DNA repair, cell cycle, neuroendocrine cell differentiation, regulation of cyclin-dependent protein serine/threonine kinase activity	nuclear cyclin-dependent protein kinase holoenzyme complex, nucleus	kinase regulator activity, protein binding		TOK1, TOK-1	n	56647
DHX32	chr10	127524908	127569884	44977	DEAH (Asp-Glu-Ala-His) box polypeptide 32	DEAD box proteins, characterized by the conserved motif Asp-Glu-Ala-Asp (DEAD), are putative RNA helicases. They are implicated in a number of cellular processes involving alteration of RNA secondary structure such as translation initiation, nuclear and mitochondrial splicing, and ribosome and spliceosome assembly. Based on their distribution patterns, some members of this DEAD box protein family…		mitochondrion, nucleus	ATP binding, helicase activity		DDX32, DHLP1	n	55760
FANK1	chr10	127585107	127698161	113055	fibronectin type III and ankyrin repeat domains 1			cytoplasm, nucleolus, nucleus			HSD13	n	92565
FANK1-AS1	chr10	127660756	127661842	1087	FANK1 antisense RNA 1						RP11-295J3.2		101410540
ADAM12	chr10	127702901	128077127	374227	ADAM metallopeptidase domain 12	This gene encodes a member of the ADAM (a disintegrin and metalloprotease) protein family. Members of this family are membrane-anchored proteins structurally related to snake venom disintegrins, and have been implicated in a variety of biological processes involving cell-cell and cell-matrix interactions, including fertilization, muscle development, and neurogenesis. This gene has two alternative…	cell adhesion, epidermal growth factor receptor signaling pathway, myoblast fusion, proteolysis	extracellular region, integral component of membrane, mitochondrion, nucleolus, nucleus, plasma membrane	SH3 domain binding, metalloendopeptidase activity, metallopeptidase activity, protein binding, zinc ion binding		MCMP, MLTN, MLTNA, MCMPMltna	n	8038
LINC00601	chr10	128102437	128110448	8012	long intergenic non-protein coding RNA 601						RP11-422P15.3		101101772
C10orf90	chr10	128113573	128210010	96438	chromosome 10 open reading frame 90		mitotic G2 DNA damage checkpoint, negative regulation of cell growth, protein stabilization, response to UV, response to ionizing radiation	actin cytoskeleton, centrosome, cytoplasm	histone deacetylase binding		FATS, bA422P15.2, RP11-422P15.2	n	118611
DOCK1	chr10	128594022	129250780	656759	dedicator of cytokinesis 1	This gene product binds to the SH3 domain of CRK protein. It may regulate cell surface extension and may have a role in the cell surface extension of an engulfing cell around a dying cell during apoptosis. [provided by RefSeq, Jul 2008]	Fc-gamma receptor signaling pathway involved in phagocytosis, apoptotic process, axon guidance, blood coagulation, cell migration, innate immune response, integrin-mediated signaling pathway, phagocytosis; engulfment, positive regulation of GTPase activity, signal transduction, small GTPase mediated signal transduction	cytoplasm, cytosol, membrane	GTPase activator activity, SH3 domain binding, guanyl-nucleotide exchange factor activity, protein binding		ced5, DOCK180	n	1793
FAM196A	chr10	128933689	128994422	60734	family with sequence similarity 196, member A						C10orf141	n	642938
NPS	chr10	129347612	129350935	3324	neuropeptide S		neuropeptide signaling pathway, positive regulation of action potential, positive regulation of synaptic transmission; GABAergic, positive regulation of synaptic transmission; glutamatergic, visual learning	extracellular region				n	594857
FOXI2	chr10	129535537	129539450	3914	forkhead box I2		anatomical structure morphogenesis, embryo development, negative regulation of transcription from RNA polymerase II promoter, organ development, pattern specification process, regulation of sequence-specific DNA binding transcription factor activity, tissue development	nucleus, transcription factor complex	DNA binding; bending, RNA polymerase II distal enhancer sequence-specific DNA binding transcription factor activity, double-stranded DNA binding, sequence-specific DNA binding, transcription factor binding			n	399823
CLRN3	chr10	129676113	129691211	15099	clarin 3			integral component of membrane			TMEM12, USH3AL1	n	119467
PTPRE	chr10	129705324	129884164	178841	protein tyrosine phosphatase, receptor type, E	The protein encoded by this gene is a member of the protein tyrosine phosphatase (PTP) family. PTPs are known to be signaling molecules that regulate a variety of cellular processes including cell growth, differentiation, mitotic cycle, and oncogenic transformation. Two alternatively spliced transcript variants of this gene have been reported, one of which encodes a receptor-type PTP that possess…	negative regulation of insulin receptor signaling pathway, protein dephosphorylation, regulation of mast cell activation, transmembrane receptor protein tyrosine phosphatase signaling pathway	cytoplasm, integral component of membrane, intermediate filament cytoskeleton, nucleus, plasma membrane	protein binding, protein homodimerization activity, transmembrane receptor protein tyrosine phosphatase activity		PTPE, HPTPE, R-PTP-EPSILON	n	5791
MKI67	chr10	129894924	129924468	29545	marker of proliferation Ki-67	This gene encodes a nuclear protein that is associated with and may be necessary for cellular proliferation. Alternatively spliced transcript variants have been described. A related pseudogene exists on chromosome X. [provided by RefSeq, Mar 2009]	DNA metabolic process, cell proliferation, cellular response to heat, meiosis, organ regeneration	chromosome; centromeric region, condensed chromosome, cytoplasm, nucleolus, nucleus	ATP binding, protein C-terminus binding, protein binding		KIA, MIB-1	n	4288
MGMT	chr10	131265453	131565783	300331	O-6-methylguanine-DNA methyltransferase		DNA dealkylation involved in DNA repair, DNA ligation, DNA methylation, DNA repair, cellular response to ionizing radiation, cellular response to organic cyclic compound, cellular response to oxidative stress, mammary gland epithelial cell differentiation, negative regulation of cell death, positive regulation of DNA repair, regulation of cysteine-type endopeptidase activity involved in apoptotic…	nucleoplasm, nucleus	DNA binding, DNA-methyltransferase activity, calcium ion binding, methylated-DNA-[protein]-cysteine S-methyltransferase activity, methyltransferase activity			n	4255
MIR4297	chr10	131641562	131641638	77	microRNA 4297	microRNAs (miRNAs) are short (20-24 nt) non-coding RNAs that are involved in post-transcriptional regulation of gene expression in multicellular organisms by affecting both the stability and translation of mRNAs. miRNAs are transcribed by RNA polymerase II as part of capped and polyadenylated primary transcripts (pri-miRNAs) that can be either protein-coding or non-coding. The primary transcript …							100422873
EBF3	chr10	131633495	131762091	128597	early B-cell factor 3						COE3	n	276717
LINC00959	chr10	131862161	131909081	46921	long intergenic non-protein coding RNA 959								387723
CTAGE7P	chr10	131904272	131907101	2830	CTAGE family, member 7, pseudogene						CTAGE7, CTAGEP, rcCTAGE5, bA500G10.2		119437
GLRX3	chr10	131934638	131978646	44009	glutaredoxin 3	This gene encodes a member of the glutaredoxin family. Glutaredoxins are oxidoreductase enzymes that reduce a variety of substrates using glutathione as a cofactor. The encoded protein binds to and modulates the function of protein kinase C theta. The encoded protein may also inhibit apoptosis and play a role in cellular growth, and the expression of this gene may be a marker for cancer. Pseudoge…	cell redox homeostasis, negative regulation of cardiac muscle hypertrophy, regulation of the force of heart contraction	Z disc, cell cortex	electron carrier activity, iron-sulfur cluster binding, metal ion binding, protein binding, protein disulfide oxidoreductase activity, protein kinase C binding		GRX3, GRX4, GLRX4, PICOT, TXNL2, TXNL3	n	10539
MIR378C	chr10	132760850	132760931	82	microRNA 378c	microRNAs (miRNAs) are short (20-24 nt) non-coding RNAs that are involved in post-transcriptional regulation of gene expression in multicellular organisms by affecting both the stability and translation of mRNAs. miRNAs are transcribed by RNA polymerase II as part of capped and polyadenylated primary transcripts (pri-miRNAs) that can be either protein-coding or non-coding. The primary transcript …							100422867
TCERG1L	chr10	132890654	133109984	219331	transcription elongation regulator 1-like							n	256536
FLJ46300	chr10	133604733	133622535	17803	FLJ46300 protein								399827
PPP2R2D	chr10	133747959	133770053	22095	protein phosphatase 2, regulatory subunit B, delta		exit from mitosis, mitosis, mitotic cell cycle, signal transduction	cytoplasm, protein phosphatase type 2A complex	protein phosphatase type 2A regulator activity		MDS026	n	55844
BNIP3	chr10	133781203	133795435	14233	BCL2/adenovirus E1B 19kDa interacting protein 3	This gene is a member of the BCL2/adenovirus E1B 19 kd-interacting protein (BNIP) family. It interacts with the E1B 19 kDa protein, which protects cells from virally-induced cell death. The encoded protein also interacts with E1B 19 kDa-like sequences of BCL2, another apoptotic protector. This protein contains a BH3 domain and a transmembrane domain, which have been associated with pro-apoptotic …	apoptotic DNA fragmentation, apoptotic process, autophagic cell death, brown fat cell differentiation, cell death, cell death, cellular response to cobalt ion, cellular response to hydrogen peroxide, cellular response to hypoxia, cellular response to mechanical stimulus, chromatin remodeling, defense response to virus, granzyme-mediated apoptotic signaling pathway, intrinsic apoptotic signaling p…	cytoplasm, dendrite, integral component of mitochondrial outer membrane, mitochondrial membrane, mitochondrial membrane, mitochondrial outer membrane, mitochondrion, mitochondrion, nuclear envelope, nucleoplasm, nucleus, nucleus	GTPase binding, identical protein binding, protein binding, protein heterodimerization activity, protein homodimerization activity		NIP3	n	664
JAKMIP3	chr10	133918312	133998313	80002	Janus kinase and microtubule interacting protein 3			Golgi apparatus	kinase binding, microtubule binding		NECC2, Jamip3, C10orf14, C10orf39, bA140A10.5	n	282973
DPYSL4	chr10	134000413	134019280	18868	dihydropyrimidinase-like 4		axon guidance, nervous system development, pyrimidine nucleobase catabolic process	cytosol	hydrolase activity; acting on carbon-nitrogen (but not peptide) bonds; in cyclic amides		CRMP3, DRP-4, ULIP4	n	10570
STK32C	chr10	134020995	134121477	100483	serine/threonine kinase 32C	The protein encoded by this gene is a member of the serine/threonine protein kinase family. The specific function of this kinase is not known. [provided by RefSeq, Jul 2008]			ATP binding, metal ion binding, protein serine/threonine kinase activity		PKE, YANK3, RP11-140A10.1	n	282974
LRRC27	chr10	134145613	134195010	49398	leucine rich repeat containing 27							n	80313
PWWP2B	chr10	134210701	134231358	20658	PWWP domain containing 2B						PWWP2, pp8607, bA432J24.1, RP11-273H7.1	n	170394
C10orf91	chr10	134258713	134261825	3113	chromosome 10 open reading frame 91						bA432J24.4, RP11-432J24.4	n	170393
INPP5A	chr10	134351352	134596984	245633	inositol polyphosphate-5-phosphatase, 40kDa	The protein encoded by this gene is a membrane-associated type I inositol 1,4,5-trisphosphate (InsP3) 5-phosphatase. InsP3 5-phosphatases hydrolyze Ins(1,4,5)P3, which mobilizes intracellular calcium and acts as a second messenger mediating cell responses to various stimulation. [provided by RefSeq, Jul 2008]	cell communication, inositol phosphate metabolic process, phosphatidylinositol dephosphorylation, small molecule metabolic process	membrane, plasma membrane	PH domain binding, inositol-1;3;4;5-tetrakisphosphate 5-phosphatase activity, inositol-1;4;5-trisphosphate 5-phosphatase activity, inositol-polyphosphate 5-phosphatase activity, protein binding		5PTASE	n	3632
NKX6-2	chr10	134598319	134599537	1219	NK6 homeobox 2		central nervous system myelination, endocrine pancreas development, negative regulation of cell fate commitment, negative regulation of glial cell differentiation, negative regulation of transcription from RNA polymerase II promoter, neuromuscular process controlling balance, positive regulation of cell fate commitment, positive regulation of glial cell differentiation, regulation of transcriptio…	nucleus	sequence-specific DNA binding transcription factor activity, transcription regulatory region sequence-specific DNA binding		GTX, NKX6B, NKX6.2	n	84504
TTC40	chr10	134621895	134756089	134195	tetratricopeptide repeat domain 40						C10orf92, C10orf93, C10orf123, C10orf124, bA288G11.4, bA288G11.5, bB137A17.2, bB137A17.3, RP11-288G11.4, RP13-137A17.3		54777
LOC399829	chr10	134779037	134790001	10965	uncharacterized LOC399829								399829
GPR123	chr10	134901408	134945179	43772	G protein-coupled receptor 123		G-protein coupled receptor signaling pathway, signal transduction	cytoplasm, integral component of membrane, plasma membrane	G-protein coupled receptor activity			n	84435
KNDC1	chr10	134973970	135039916	65947	kinase non-catalytic C-lobe domain (KIND) containing 1		biological_process, cerebellar granule cell differentiation, positive regulation of protein phosphorylation, regulation of dendrite morphogenesis, small GTPase mediated signal transduction	cellular_component, dendrite, guanyl-nucleotide exchange factor complex, neuronal cell body	Ras guanyl-nucleotide exchange factor activity, molecular_function, protein serine/threonine kinase activity		RASGEF2, C10orf23, bB439H18.3, RP13-439H18.3	n	85442
UTF1	chr10	135043777	135045062	1286	undifferentiated embryonic cell transcription factor 1		male gonad development, positive regulation of transcription from RNA polymerase II promoter, regulation of transcription from RNA polymerase II promoter, transcription; DNA-templated	nucleus, nucleus	HMG box domain binding, protein binding, transcription coactivator activity			n	8433
VENTX	chr10	135051407	135055434	4028	VENT homeobox	This gene encodes a member of the Vent family of homeodomain proteins. The encoded protein may function as a transcriptional repressor and be involved in mesodermal patterning and hemopoietic stem cell maintenance. Multiple pseudogenes exist for this gene. A transcribed pseudogene located on chromosome X may lead to antigen production in certain melanomas. [provided by RefSeq, Jul 2008]	multicellular organismal development	nucleus	sequence-specific DNA binding, sequence-specific DNA binding transcription factor activity		NA88A, HPX42B, VENTX2	n	27287
MIR202HG	chr10	135059982	135061389	1408	MIR202 host gene (non-protein coding)								101927671
MIR202	chr10	135061014	135061124	111	microRNA 202	microRNAs (miRNAs) are short (20-24 nt) non-coding RNAs that are involved in post-transcriptional regulation of gene expression in multicellular organisms by affecting both the stability and translation of mRNAs. miRNAs are transcribed by RNA polymerase II as part of capped and polyadenylated primary transcripts (pri-miRNAs) that can be either protein-coding or non-coding. The primary transcript …					MIRN202, hsa-mir-202		574448
ADAM8	chr10	135075919	135090407	14489	ADAM metallopeptidase domain 8	This gene encodes a member of the ADAM (a disintegrin and metalloprotease domain) family. Members of this family are membrane-anchored proteins structurally related to snake venom disintegrins, and have been implicated in a variety of biological processes involving cell-cell and cell-matrix interactions, including fertilization, muscle development, and neurogenesis. The protein encoded by this ge…	activation of MAPK activity involved in innate immune response, angiogenesis, cell morphogenesis, cell-cell adhesion, cellular response to hypoxia, inflammatory response, leukocyte migration involved in inflammatory response, lymphocyte chemotaxis, negative regulation of neuron apoptotic process, positive regulation of NF-kappaB transcription factor activity, positive regulation of T cell differe…	alpha9-beta1 integrin-ADAM8 complex, alpha9-beta1 integrin-vascular cell adhesion molecule-1 complex, cell surface, cytoplasm, dense core granule membrane, integral component of plasma membrane, phagolysosome, plasma membrane, podosome, specific granule, tertiary granule	calcium ion binding, cell adhesion molecule binding, metalloendopeptidase activity, metallopeptidase activity, protein binding, protein self-association, zinc ion binding		MS2, CD156	n	101
TUBGCP2	chr10	135092133	135125841	33709	tubulin, gamma complex associated protein 2		G2/M transition of mitotic cell cycle, microtubule nucleation, mitotic cell cycle, protein complex assembly	centrosome, cytoplasmic microtubule, cytosol, microtubule organizing center, nucleolus, nucleus, spindle pole	protein binding		GCP2, GCP-2, h103p, hGCP2, SPBC97, Spc97p, hSpc97, Grip103	n	10844
ZNF511	chr10	135122422	135126666	4245	zinc finger protein 511		regulation of transcription; DNA-templated, transcription; DNA-templated	nucleus	DNA binding, metal ion binding			n	118472
CALY	chr10	135138927	135150475	11549	calcyon neuron-specific vesicular protein	The protein encoded by this gene is a type II single transmembrane protein. It is required for maximal stimulated calcium release after stimulation of purinergic or muscarinic but not beta-adrenergic receptors. The encoded protein interacts with D1 dopamine receptor and may interact with other DA receptor subtypes and/or GPCRs. [provided by RefSeq, Jul 2008]	clathrin coat assembly, dopamine receptor signaling pathway, endocytosis, positive regulation of endocytosis	cytoplasmic vesicle, cytoplasmic vesicle membrane, integral component of plasma membrane	clathrin light chain binding		NSG3, DRD1IP, RP11-122K13.5	n	50632
PRAP1	chr10	135160843	135166187	5345	proline-rich acidic protein 1			extracellular region			UPA, PRO1195, RP11-122K13.6	n	118471
FUOM	chr10	135168657	135171529	2873	fucose mutarotase		fucose metabolic process		fucose binding, racemase and epimerase activity; acting on carbohydrates and derivatives		FUCU, FucM, C10orf125		282969
ECHS1	chr10	135175986	135186908	10923	enoyl CoA hydratase, short chain, 1, mitochondrial	The protein encoded by this gene functions in the second step of the mitochondrial fatty acid beta-oxidation pathway. It catalyzes the hydration of 2-trans-enoyl-coenzyme A (CoA) intermediates to L-3-hydroxyacyl-CoAs. The gene product is a member of the hydratase/isomerase superfamily. It localizes to the mitochondrial matrix. Transcript variants utilizing alternative transcription initiation sit…	cellular lipid metabolic process, fatty acid beta-oxidation, fatty acid beta-oxidation, small molecule metabolic process	mitochondrial matrix, mitochondrion, mitochondrion	enoyl-CoA hydratase activity, protein binding		SCEH	n	1892
MIR3944	chr10	135185059	135185167	109	microRNA 3944	microRNAs (miRNAs) are short (20-24 nt) non-coding RNAs that are involved in post-transcriptional regulation of gene expression in multicellular organisms by affecting both the stability and translation of mRNAs. miRNAs are transcribed by RNA polymerase II as part of capped and polyadenylated primary transcripts (pri-miRNAs) that can be either protein-coding or non-coding. The primary transcript …							100500911
PAOX	chr10	135192740	135205200	12461	polyamine oxidase (exo-N4-amino)		cellular nitrogen compound metabolic process, polyamine biosynthetic process, polyamine catabolic process, polyamine metabolic process, positive regulation of spermidine biosynthetic process, putrescine biosynthetic process, putrescine catabolic process, small molecule metabolic process, spermidine catabolic process, spermine catabolic process, xenobiotic metabolic process	peroxisomal matrix	N(1);N(12)-diacetylspermine:oxygen oxidoreductase (3-acetamidopropanal-forming) activity, N1-acetylspermidine:oxygen oxidoreductase (3-acetamidopropanal-forming) activity, N1-acetylspermine:oxygen oxidoreductase (3-acetamidopropanal-forming) activity, polyamine oxidase activity, receptor binding, spermidine:oxygen oxidoreductase (3-aminopropanal-forming) activity, spermine:oxygen oxidoreductase (…		PAO	n	196743
MTG1	chr10	135207620	135234174	26555	mitochondrial ribosome-associated GTPase 1		GTP catabolic process, regulation of mitochondrial translation, regulation of respiratory system process, ribosome biogenesis	mitochondrial inner membrane, mitochondrial matrix, mitochondrial ribosome, mitochondrion, nucleolus, nucleus	GTP binding, GTPase activity, GTPase activity		GTP, GTPBP7, RP11-108K14.2	n	92170
SPRN	chr10	135234169	135238121	3953	shadow of prion protein homolog (zebrafish)			anchored component of membrane, plasma membrane			SHO, SHADOO, bA108K14.1	n	503542
SCART1	chr10	135267431	135281953	14523	scavenger receptor protein family member			integral component of membrane	scavenger receptor activity				619207
CYP2E1	chr10	135340866	135352620	11755	cytochrome P450, family 2, subfamily E, polypeptide 1	This gene encodes a member of the cytochrome P450 superfamily of enzymes. The cytochrome P450 proteins are monooxygenases which catalyze many reactions involved in drug metabolism and synthesis of cholesterol, steroids and other lipids. This protein localizes to the endoplasmic reticulum and is induced by ethanol, the diabetic state, and starvation. The enzyme metabolizes both endogenous substrat…	drug metabolic process, drug metabolic process, heterocycle metabolic process, monoterpenoid metabolic process, oxidation-reduction process, response to drug, response to ethanol, response to organonitrogen compound, response to ozone, small molecule metabolic process, steroid metabolic process, triglyceride metabolic process, xenobiotic metabolic process	Golgi membrane, endoplasmic reticulum membrane, intrinsic component of endoplasmic reticulum membrane, mitochondrion	enzyme binding, heme binding, iron ion binding, monooxygenase activity, oxidoreductase activity, oxidoreductase activity; acting on paired donors; with incorporation or reduction of molecular oxygen; NAD(P)H as one donor; and incorporation of one atom of oxygen, oxidoreductase activity; acting on paired donors; with incorporation or reduction of molecular oxygen; reduced flavin or flavoprotein as…		CPE1, CYP2E, P450-J, P450C2E	n	1571
SYCE1	chr10	135367403	135382876	15474	synaptonemal complex central element protein 1		cell division, synaptonemal complex assembly	central element			CT76, C10orf94	n	93426
SPRNP1	chr10	135380437	135383462	3026	shadow of prion protein homolog (zebrafish) pseudogene 1								399833
FRG2B	chr10	135438602	135440299	1698	FSHD region gene 2 family, member B			nucleus				n	441581
DUX2	chr10	135480557	135485241	4685	double homeobox 2	The human genome contains hundreds of repeats of the 3.3-kb family in regions associated with heterochromatin. The DUX gene family, including DUX2, resides within these 3.3-kb repeated elements (Beckers et al., 2001 [PubMed 11245978]). See DUX4 (MIM 606009).[supplied by OMIM, Mar 2008]		nucleus	sequence-specific DNA binding, sequence-specific DNA binding transcription factor activity				26583
DUX4	chr10	135480557	135485241	4685	double homeobox 4	This gene is located within a D4Z4 repeat array in the subtelomeric region of chromosome 4q. The D4Z4 repeat is polymorphic in length; a similar D4Z4 repeat array has been identified on chromosome 10. Each D4Z4 repeat unit has an open reading frame (named DUX4) that encodes two homeoboxes; the repeat-array and ORF is conserved in other mammals. There is no evidence for transcription of this gene …	transcription; DNA-templated	nucleus	sequence-specific DNA binding transcription factor activity, transcription regulatory region sequence-specific DNA binding		DUX10	y	22947
LOC100653046	chr10	135480557	135485241	4685	double homeobox protein 4-like								100653046
DUX4L2	chr10	135480557	135485241	4685	double homeobox 4 like 2		transcription; DNA-templated	nucleus	sequence-specific DNA binding transcription factor activity, transcription regulatory region sequence-specific DNA binding		DUX4		728410
DUX4L3	chr10	135480557	135485241	4685	double homeobox 4 like 3		transcription; DNA-templated	nucleus	sequence-specific DNA binding transcription factor activity, transcription regulatory region sequence-specific DNA binding				653548
DUX4L5	chr10	135480557	135485241	4685	double homeobox 4 like 5		transcription; DNA-templated	nucleus	sequence-specific DNA binding transcription factor activity, transcription regulatory region sequence-specific DNA binding				653545
DUX4L6	chr10	135480557	135485241	4685	double homeobox 4 like 6		transcription; DNA-templated	nucleus	sequence-specific DNA binding transcription factor activity, transcription regulatory region sequence-specific DNA binding				653544
DUX4L7	chr10	135480557	135485241	4685	double homeobox 4 like 7		transcription; DNA-templated	nucleus	sequence-specific DNA binding transcription factor activity, transcription regulatory region sequence-specific DNA binding				653543
DUX4	chr10	135487176	135491849	4674	double homeobox 4	This gene is located within a D4Z4 repeat array in the subtelomeric region of chromosome 4q. The D4Z4 repeat is polymorphic in length; a similar D4Z4 repeat array has been identified on chromosome 10. Each D4Z4 repeat unit has an open reading frame (named DUX4) that encodes two homeoboxes; the repeat-array and ORF is conserved in other mammals. There is no evidence for transcription of this gene …	transcription; DNA-templated	nucleus	sequence-specific DNA binding transcription factor activity, transcription regulatory region sequence-specific DNA binding		DUX10	y	22947
LOC100653046	chr10	135487176	135491849	4674	double homeobox protein 4-like								100653046
DUX4L2	chr10	135487176	135491849	4674	double homeobox 4 like 2		transcription; DNA-templated	nucleus	sequence-specific DNA binding transcription factor activity, transcription regulatory region sequence-specific DNA binding		DUX4		728410
DUX4L3	chr10	135487176	135491849	4674	double homeobox 4 like 3		transcription; DNA-templated	nucleus	sequence-specific DNA binding transcription factor activity, transcription regulatory region sequence-specific DNA binding				653548
DUX4L5	chr10	135487176	135491849	4674	double homeobox 4 like 5		transcription; DNA-templated	nucleus	sequence-specific DNA binding transcription factor activity, transcription regulatory region sequence-specific DNA binding				653545
DUX4L6	chr10	135487176	135491849	4674	double homeobox 4 like 6		transcription; DNA-templated	nucleus	sequence-specific DNA binding transcription factor activity, transcription regulatory region sequence-specific DNA binding				653544
DUX4L7	chr10	135487176	135491849	4674	double homeobox 4 like 7		transcription; DNA-templated	nucleus	sequence-specific DNA binding transcription factor activity, transcription regulatory region sequence-specific DNA binding				653543
DUX2	chr10	135493785	135498458	4674	double homeobox 2	The human genome contains hundreds of repeats of the 3.3-kb family in regions associated with heterochromatin. The DUX gene family, including DUX2, resides within these 3.3-kb repeated elements (Beckers et al., 2001 [PubMed 11245978]). See DUX4 (MIM 606009).[supplied by OMIM, Mar 2008]		nucleus	sequence-specific DNA binding, sequence-specific DNA binding transcription factor activity				26583
DUX4	chr10	135493785	135498458	4674	double homeobox 4	This gene is located within a D4Z4 repeat array in the subtelomeric region of chromosome 4q. The D4Z4 repeat is polymorphic in length; a similar D4Z4 repeat array has been identified on chromosome 10. Each D4Z4 repeat unit has an open reading frame (named DUX4) that encodes two homeoboxes; the repeat-array and ORF is conserved in other mammals. There is no evidence for transcription of this gene …	transcription; DNA-templated	nucleus	sequence-specific DNA binding transcription factor activity, transcription regulatory region sequence-specific DNA binding		DUX10	y	22947
LOC100653046	chr10	135493785	135498458	4674	double homeobox protein 4-like								100653046
DUX4L2	chr10	135493785	135498458	4674	double homeobox 4 like 2		transcription; DNA-templated	nucleus	sequence-specific DNA binding transcription factor activity, transcription regulatory region sequence-specific DNA binding		DUX4		728410
DUX4L3	chr10	135493785	135498458	4674	double homeobox 4 like 3		transcription; DNA-templated	nucleus	sequence-specific DNA binding transcription factor activity, transcription regulatory region sequence-specific DNA binding				653548
DUX4L5	chr10	135493785	135498458	4674	double homeobox 4 like 5		transcription; DNA-templated	nucleus	sequence-specific DNA binding transcription factor activity, transcription regulatory region sequence-specific DNA binding				653545
DUX4L6	chr10	135493785	135498458	4674	double homeobox 4 like 6		transcription; DNA-templated	nucleus	sequence-specific DNA binding transcription factor activity, transcription regulatory region sequence-specific DNA binding				653544
DUX4L7	chr10	135493785	135498458	4674	double homeobox 4 like 7		transcription; DNA-templated	nucleus	sequence-specific DNA binding transcription factor activity, transcription regulatory region sequence-specific DNA binding				653543
All the following events are subclonal.
Copy number loss event on chromosome 3 containing 592 genes.
#chr3:0-76,531,486 (76,531,486)
Gene Symbol	Chromosome	Start	End	Length	Name	Description	Biological Process	Cellular Component	Molecular Function	OMIM MorbidMap count	Other Aliases	Sanger Gene Census	LocusLink ID
CHL1	chr3	238278	451097	212820	cell adhesion molecule L1-like	The protein encoded by this gene is a member of the L1 gene family of neural cell adhesion molecules. It is a neural recognition molecule that may be involved in signal transduction pathways. The deletion of one copy of this gene may be responsible for mental defects in patients with 3p- syndrome. This protein may also play a role in the growth of certain cancers. Alternate splicing results in bo…	adult locomotory behavior, axon guidance, cell adhesion, cognition, exploration behavior, negative regulation of neuron apoptotic process, neuron migration, signal transduction	apical part of cell, dendrite, integral component of membrane, plasma membrane, proteinaceous extracellular matrix	protease binding		CALL, L1CAM2	n	10752
CNTN6	chr3	1134628	1445278	310651	contactin 6	The protein encoded by this gene is a member of the immunoglobulin superfamily. It is a glycosylphosphatidylinositol (GPI)-anchored neuronal membrane protein that functions as a cell adhesion molecule. It may play a role in the formation of axon connections in the developing nervous system. [provided by RefSeq, Jul 2008]	Notch signaling pathway, axon guidance, cell adhesion, central nervous system development	anchored component of membrane, plasma membrane			NB3	n	27255
CNTN4-AS2	chr3	2152092	2185925	33834	CNTN4 antisense RNA 2						RP11-176P14.1		100873976
CNTN4	chr3	2140549	3099645	959097	contactin 4	This gene encodes a member of the contactin family of immunoglobulins. Contactins are axon-associated cell adhesion molecules that function in neuronal network formation and plasticity. The encoded protein is a glycosylphosphatidylinositol-anchored neuronal membrane protein that may play a role in the formation of axon connections in the developing nervous system. Deletion or mutation of this gen…	axon guidance, axonal fasciculation, axonogenesis, brain development, negative regulation of neuron differentiation, nervous system development, neuron cell-cell adhesion, neuron projection development, regulation of synaptic plasticity	anchored component of membrane, axon, extracellular region, plasma membrane			AXCAM, BIG-2	n	152330
IL5RA	chr3	3108007	3152058	44052	interleukin 5 receptor, alpha	The protein encoded by this gene is an interleukin 5 specific subunit of a heterodimeric cytokine receptor. The receptor is comprised of a ligand specific alpha subunit and a signal transducing beta subunit shared by the receptors for interleukin 3 (IL3), colony stimulating factor 2 (CSF2/GM-CSF), and interleukin 5 (IL5). The binding of this protein to IL5 depends on the beta subunit. The beta su…	cell proliferation, inflammatory response to antigenic stimulus, interleukin-5-mediated signaling pathway, regulation of interleukin-5 production, signal transduction	extracellular space, integral component of membrane, plasma membrane	interleukin-5 receptor activity, protein binding		IL5R, CD125, CDw125, HSIL5R3	n	3568
TRNT1	chr3	3168599	3190706	22108	tRNA nucleotidyl transferase, CCA-adding, 1	The CCA-adding enzyme TRNT1 (EC 2.7.7.25) is an essential enzyme that catalyzes the addition of the CCA terminus to the 3-prime end of tRNA precursors. This reaction is a fundamental prerequisite for mature tRNAs to become aminoacylated and to participate in protein biosynthesis (Lizano et al., 2007 [PubMed 17204286]).[supplied by OMIM, Aug 2009]	protein targeting to mitochondrion, tRNA 3'-end processing, tRNA 3'-terminal CCA addition	centrosome, intracellular, mitochondrion	ATP binding, ATP:3'-cytidine-cytidine-tRNA adenylyltransferase activity, CTP:3'-cytidine-tRNA cytidylyltransferase activity, CTP:tRNA cytidylyltransferase activity, tRNA adenylyltransferase activity, tRNA binding, tRNA nucleotidyltransferase activity	2	CCA1, MtCCA, CGI-47	n	51095
CRBN	chr3	3191316	3221401	30086	cereblon	This gene encodes a protein related to the Lon protease protein family. In rodents and other mammals this gene product is found in the cytoplasm localized with a calcium channel membrane protein, and is thought to play a role in brain development. Mutations in this gene are associated with autosomal recessive nonsyndromic mental retardation. Multiple transcript variants encoding different isoform…	negative regulation of ion transmembrane transport, negative regulation of protein homooligomerization, positive regulation of protein homodimerization activity, proteasome-mediated ubiquitin-dependent protein catabolic process, protein ubiquitination, protein ubiquitination	Cul4A-RING ubiquitin ligase complex, cytoplasm, membrane, nucleolus, nucleus	ATP-dependent peptidase activity, protein binding	1	MRT2, MRT2A	n	51185
LRRN1	chr3	3841120	3889387	48268	leucine rich repeat neuronal 1			integral component of membrane			NLRR-1, FIGLER3	n	57633
SETMAR	chr3	4344987	4358949	13963	SET domain and mariner transposase fusion gene	This gene encodes a fusion protein that contains an N-terminal histone-lysine N-methyltransferase domain and a C-terminal mariner transposase domain. The encoded protein binds DNA and functions in DNA repair activities including non-homologous end joining and double strand break repair. The SET domain portion of this protein specifically methylates histone H3 lysines 4 and 36. This gene exists as…	DNA catabolic process; endonucleolytic, DNA double-strand break processing, DNA integration, negative regulation of cell cycle arrest, negative regulation of chromosome organization, positive regulation of double-strand break repair via nonhomologous end joining, transposition; DNA-mediated	chromosome, nucleus	endonuclease activity, histone-lysine N-methyltransferase activity, protein binding, protein homodimerization activity, structure-specific DNA binding, structure-specific DNA binding, transposase activity, zinc ion binding		Mar1, HsMar1, METNASE	n	6419
SUMF1	chr3	4402828	4508966	106139	sulfatase modifying factor 1	This gene encodes an enzyme that catalyzes the hydrolysis of sulfate esters by oxidizing a cysteine residue in the substrate sulfatase to an active site 3-oxoalanine residue, which is also known as C-alpha-formylglycine. Mutations in this gene cause multiple sulfatase deficiency, a lysosomal storage disorder. Alternative splicing results in multiple transcript variants. [provided by RefSeq, Sep 2…	cellular protein metabolic process, glycosphingolipid metabolic process, post-translational protein modification, small molecule metabolic process, sphingolipid metabolic process	endoplasmic reticulum lumen	metal ion binding, oxidoreductase activity, protein homodimerization activity	1	FGE, UNQ3037, AAPA3037	n	285362
ITPR1-AS1	chr3	4532000	4534847	2848	ITPR1 antisense RNA 1 (head to head)								100996539
ITPR1	chr3	4535031	4889524	354494	inositol 1,4,5-trisphosphate receptor, type 1	This gene encodes an intracellular receptor for inositol 1,4,5-trisphosphate. Upon stimulation by inositol 1,4,5-trisphosphate, this receptor mediates calcium release from the endoplasmic reticulum. Mutations in this gene cause spinocerebellar ataxia type 15, a disease associated with an heterogeneous group of cerebellar disorders. Multiple transcript variants have been identified for this gene. …	Fc-epsilon receptor signaling pathway, Fc-gamma receptor signaling pathway involved in phagocytosis, activation of phospholipase C activity, blood coagulation, calcium ion transport, endoplasmic reticulum calcium ion homeostasis, energy reserve metabolic process, epidermal growth factor receptor signaling pathway, fibroblast growth factor receptor signaling pathway, innate immune response, inosit…	calcineurin complex, endoplasmic reticulum, endoplasmic reticulum membrane, integral component of membrane, nuclear inner membrane, nucleolus, platelet dense granule membrane, platelet dense tubular network, platelet dense tubular network membrane, postsynaptic density, sarcoplasmic reticulum	calcium ion transmembrane transporter activity, inositol 1;4;5-trisphosphate-sensitive calcium-release channel activity, inositol 1;4;5-trisphosphate-sensitive calcium-release channel activity, intracellular ligand-gated calcium channel activity, phosphatidylinositol binding, protein binding	1	IP3R, IP3R1, SCA15, SCA16, SCA29, INSP3R1	n	3708
EGOT	chr3	4790877	4793274	2398	eosinophil granule ontogeny transcript (non-protein coding)						EGO, NCRNA00190		100126791
BHLHE40-AS1	chr3	4939913	4948186	8274	BHLHE40 antisense RNA 1						AC018816.4		100507582
BHLHE40	chr3	5021096	5026865	5770	basic helix-loop-helix family, member e40	This gene encodes a basic helix-loop-helix protein expressed in various tissues. Expression in the chondrocytes is responsive to the addition of Bt2cAMP. The encoded protein is believed to be involved in the control of cell differentiation. [provided by RefSeq, Aug 2008]	circadian regulation of gene expression, entrainment of circadian clock by photoperiod, negative regulation of sequence-specific DNA binding transcription factor activity, negative regulation of transcription from RNA polymerase II promoter, regulation of transcription; DNA-templated, transcription from RNA polymerase II promoter	Golgi apparatus, nucleolus, nucleus, nucleus	E-box binding, MRF binding, RNA polymerase II activating transcription factor binding, RNA polymerase II core promoter proximal region sequence-specific DNA binding transcription factor activity involved in negative regulation of transcription, RNA polymerase II distal enhancer sequence-specific DNA binding transcription factor activity, RNA polymerase II transcription factor binding transcriptio…		DEC1, HLHB2, BHLHB2, STRA13, Stra14, SHARP-2	n	8553
ARL8B	chr3	5163929	5222601	58673	ADP-ribosylation factor-like 8B		GTP catabolic process, cell cycle, cell division, chromosome segregation, small GTPase mediated signal transduction	cytoplasm, late endosome membrane, lysosomal membrane, midbody, spindle midzone	GDP binding, GTP binding, GTPase activity, alpha-tubulin binding, beta-tubulin binding		Gie1, ARL10C	n	55207
EDEM1	chr3	5229358	5261650	32293	ER degradation enhancer, mannosidase alpha-like 1		ER-associated ubiquitin-dependent protein catabolic process, activation of signaling protein activity involved in unfolded protein response, cellular protein metabolic process, endoplasmic reticulum unfolded protein response, post-translational protein modification, protein N-linked glycosylation via asparagine, protein folding	endoplasmic reticulum membrane, integral component of endoplasmic reticulum membrane	calcium ion binding, mannosyl-oligosaccharide 1;2-alpha-mannosidase activity, misfolded protein binding, protein binding		EDEM	n	9695
MIR4790	chr3	5291861	5291940	80	microRNA 4790	microRNAs (miRNAs) are short (20-24 nt) non-coding RNAs that are involved in post-transcriptional regulation of gene expression in multicellular organisms by affecting both the stability and translation of mRNAs. miRNAs are transcribed by RNA polymerase II as part of capped and polyadenylated primary transcripts (pri-miRNAs) that can be either protein-coding or non-coding. The primary transcript …							100616334
GRM7	chr3	6902801	7783218	880418	glutamate receptor, metabotropic 7	L-glutamate is the major excitatory neurotransmitter in the central nervous system, and it activates both ionotropic and metabotropic glutamate receptors. Glutamatergic neurotransmission is involved in most aspects of normal brain function and can be perturbed in many neuropathologic conditions. The metabotropic glutamate receptors are a family of G protein-coupled receptors that have been divide…	adenylate cyclase-inhibiting G-protein coupled glutamate receptor signaling pathway, adult behavior, behavioral fear response, conditioned taste aversion, negative regulation of adenylate cyclase activity, negative regulation of cAMP biosynthetic process, negative regulation of glutamate secretion, sensory perception of smell, sensory perception of sound, short-term memory, synaptic transmission	asymmetric synapse, axon, cell cortex, dendrite, dendritic shaft, integral component of membrane, integral component of plasma membrane, plasma membrane, postsynaptic membrane, presynaptic active zone, presynaptic membrane	PDZ domain binding, adenylate cyclase inhibitor activity, calcium channel regulator activity, calcium ion binding, glutamate binding, glutamate receptor activity, group III metabotropic glutamate receptor activity, serine binding, voltage-gated calcium channel activity		GLUR7, MGLU7, GPRC1G, MGLUR7	n	2917
LMCD1-AS1	chr3	8262833	8543344	280512	LMCD1 antisense RNA 1 (head to head)						AC087859.1		100288428
LMCD1	chr3	8543492	8609811	66320	LIM and cysteine-rich domains 1	This gene encodes a member of the LIM-domain family of zinc finger proteins. The encoded protein contains an N-terminal cysteine-rich domain and two C-terminal LIM domains. The presence of LIM domains suggests involvement in protein-protein interactions. The protein may act as a co-regulator of transcription along with other transcription factors. Alternate splicing results in multiple transcript…	negative regulation of transcription from RNA polymerase II promoter, positive regulation of calcineurin-NFAT signaling cascade, regulation of cardiac muscle hypertrophy, transcription; DNA-templated	cytoplasm, extracellular matrix, extracellular space, nucleus	transcription corepressor activity, zinc ion binding			n	29995
LINC00312	chr3	8613467	8616354	2888	long intergenic non-protein coding RNA 312						NAG7, ERR10, NAG-7, ERR-10, LMCD1DN, LOH3CR2A, NCRNA00312		29931
SSUH2	chr3	8661085	8693764	32680	ssu-2 homolog (C. elegans)			cytoplasm			SSU-2, fls485, C3orf32		51066
CAV3	chr3	8775485	8788451	12967	caveolin 3	This gene encodes a caveolin family member, which functions as a component of the caveolae plasma membranes found in most cell types. Caveolin proteins are proposed to be scaffolding proteins for organizing and concentrating certain caveolin-interacting molecules. Mutations identified in this gene lead to interference with protein oligomerization or intra-cellular routing, disrupting caveolae for…	T-tubule organization, actin filament organization, cardiac muscle cell development, caveola assembly, cell differentiation, cell growth, cholesterol homeostasis, cytoplasmic microtubule organization, endocytosis, establishment of protein localization to plasma membrane, glucose homeostasis, heart trabecula formation, membrane raft organization, muscle cell cellular homeostasis, muscle organ deve…	Golgi membrane, T-tubule, Z disc, caveola, cell surface, dystrophin-associated glycoprotein complex, endoplasmic reticulum, membrane raft, neuromuscular junction, plasma membrane, sarcolemma, vesicle	alpha-tubulin binding, calcium channel regulator activity, connexin binding, ion channel binding, nitric-oxide synthase binding, potassium channel inhibitor activity, protein C-terminus binding, protein binding, protein complex binding, protein complex scaffold, protein complex scaffold, sodium channel regulator activity, sodium channel regulator activity	6	LQT9, VIP21, LGMD1C, VIP-21	n	859
OXTR	chr3	8792094	8811300	19207	oxytocin receptor	The protein encoded by this gene belongs to the G-protein coupled receptor family and acts as a receptor for oxytocin. Its activity is mediated by G proteins which activate a phosphatidylinositol-calcium second messenger system. The oxytocin-oxytocin receptor system plays an important role in the uterus during parturition. [provided by RefSeq, Jul 2008]	ERK1 and ERK2 cascade, cell surface receptor signaling pathway, digestive tract development, eating behavior, estrous cycle phase, female pregnancy, heart development, lactation, maternal behavior, maternal process involved in parturition, memory, muscle contraction, negative regulation of gastric acid secretion, positive regulation of blood pressure, positive regulation of cytosolic calcium ion …	apical plasma membrane, cell-cell adherens junction, integral component of plasma membrane, microvillus, plasma membrane	oxytocin receptor activity, peptide hormone binding, vasopressin receptor activity		OT-R	n	5021
RAD18	chr3	8918879	9005159	86281	RAD18 homolog (S. cerevisiae)	The protein encoded by this gene is highly similar to S. cerevisiae DNA damage repair protein Rad18. Yeast Rad18 functions through its interaction with Rad6, which is an ubiquitin-conjugating enzyme required for post-replication repair of damaged DNA. Similar to its yeast counterpart, this protein is able to interact with the human homolog of yeast Rad6 protein through a conserved ring-finger mot…	DNA repair, negative regulation of DNA recombination, protein ubiquitination, response to UV, spermatogenesis	XY body, chromatin, nucleus, replication fork	Y-form DNA binding, damaged DNA binding, ligase activity, polyubiquitin binding, protein binding, ubiquitin protein ligase binding, zinc ion binding		RNF73	n	56852
SRGAP3	chr3	9022275	9291369	269095	SLIT-ROBO Rho GTPase activating protein 3		regulation of small GTPase mediated signal transduction, small GTPase mediated signal transduction	cytosol	GTPase activator activity		WRP, MEGAP, SRGAP2, ARHGAP14	y	9901
SRGAP3-AS3	chr3	9258578	9261192	2615	SRGAP3 antisense RNA 3						AC037193.2		100288831
THUMPD3	chr3	9404716	9428475	23760	THUMP domain containing 3				RNA binding, methyltransferase activity			n	25917
SETD5-AS1	chr3	9430536	9439174	8639	SETD5 antisense RNA 1						THUMPD3-AS1, RP11-58B17.1		440944
SETD5	chr3	9439402	9519838	80437	SET domain containing 5							n	55209
LHFPL4	chr3	9540044	9595486	55443	lipoma HMGIC fusion partner-like 4	This gene is a member of the lipoma HMGIC fusion partner (LHFP) gene family, which is a subset of the superfamily of tetraspan transmembrane protein encoding genes. Mutations in one LHFP-like gene result in deafness in humans and mice, and a second LHFP-like gene is fused to a high-mobility group gene in a translocation-associated lipoma. [provided by RefSeq, Jul 2008]		integral component of membrane			RP11-58B17.2	n	375323
MTMR14	chr3	9691116	9744078	52963	myotubularin related protein 14	This gene encodes a myotubularin-related protein. The encoded protein is a phosphoinositide phosphatase that specifically dephosphorylates phosphatidylinositol 3,5-biphosphate and phosphatidylinositol 3-phosphate. Mutations in this gene are correlated with autosomal dominant centronuclear myopathy. Alternate splicing results in multiple transcript variants. A pseudogene of this gene is found on c…	phosphatidylinositol biosynthetic process, phospholipid metabolic process, small molecule metabolic process	cytosol, perinuclear region of cytoplasm, ruffle	phosphatidylinositol-3-phosphatase activity, protein tyrosine phosphatase activity	1	C3orf29	n	64419
CPNE9	chr3	9745509	9771592	26084	copine family member IX							n	151835
BRPF1	chr3	9773433	9789699	16267	bromodomain and PHD finger containing, 1	The protein encoded by this gene is expressed ubiquitously and at the highest level in testes and spermatogonia. The protein is localized within nuclei, and it is very similar in structure to two zinc finger proteins, AF10 and AF17. It is suggested that these proteins form a family of regulatory proteins. Two alternatively spliced transcript variants encoding different isoforms have been found fo…	histone H3 acetylation, positive regulation of transcription; DNA-templated, transcription; DNA-templated	MOZ/MORF histone acetyltransferase complex, cytoplasm, nucleus, plasma membrane	DNA binding, zinc ion binding		BR140	n	7862
OGG1	chr3	9791627	9808353	16727	8-oxoguanine DNA glycosylase	This gene encodes the enzyme responsible for the excision of 8-oxoguanine, a mutagenic base byproduct which occurs as a result of exposure to reactive oxygen. The action of this enzyme includes lyase activity for chain cleavage. Alternative splicing of the C-terminal region of this gene classifies splice variants into two major groups, type 1 and type 2, depending on the last exon of the sequence…	DNA repair, acute inflammatory response, base-excision repair, base-excision repair; AP site formation, cellular response to cadmium ion, depurination, nucleotide-excision repair, regulation of protein import into nucleus; translocation, regulation of transcription; DNA-templated, response to drug, response to estradiol, response to ethanol, response to folic acid, response to oxidative stress, r…	mitochondrion, nuclear matrix, nuclear speck, nucleolus, nucleoplasm, nucleoplasm, nucleus	8-oxo-7;8-dihydroguanine DNA N-glycosylase activity, damaged DNA binding, endonuclease activity, microtubule binding, oxidized purine nucleobase lesion DNA N-glycosylase activity, protein binding	1	HMMH, MUTM, OGH1, HOGG1	n	4968
CAMK1	chr3	9799028	9811668	12641	calcium/calmodulin-dependent protein kinase I	Calcium/calmodulin-dependent protein kinase I is expressed in many tissues and is a component of a calmodulin-dependent protein kinase cascade. Calcium/calmodulin directly activates calcium/calmodulin-dependent protein kinase I by binding to the enzyme and indirectly promotes the phosphorylation and synergistic activation of the enzyme by calcium/calmodulin-dependent protein kinase I kinase. [pro…	cell cycle, nucleocytoplasmic transport, positive regulation of dendritic spine development, positive regulation of muscle cell differentiation, positive regulation of neuron projection development, positive regulation of protein export from nucleus, positive regulation of protein serine/threonine kinase activity, positive regulation of synapse structural plasticity, protein phosphorylation, regu…	cytoplasm, nucleus	ATP binding, calmodulin binding, calmodulin-dependent protein kinase activity, protein binding		CAMKI	n	8536
TADA3	chr3	9821647	9834695	13049	transcriptional adaptor 3	DNA-binding transcriptional activator proteins increase the rate of transcription by interacting with the transcriptional machinery bound to the basal promoter in conjunction with adaptor proteins, possibly by acetylation and destabilization of nucleosomes. The protein encoded by this gene is a transcriptional activator adaptor and a component of the histone acetyl transferase (HAT) coactivator c…	histone H3 acetylation, intracellular estrogen receptor signaling pathway, mitosis, positive regulation of gene expression, positive regulation of transcription; DNA-templated, regulation of histone deacetylation, regulation of protein phosphorylation, regulation of protein stability, regulation of transcription from RNA polymerase II promoter, regulation of tubulin deacetylation, transcription; …	Ada2/Gcn5/Ada3 transcription activator complex, STAGA complex, intracellular, mitotic spindle, nucleolus, nucleus, transcription factor TFTC complex	histone acetyltransferase activity, ligand-dependent nuclear receptor binding, ligand-dependent nuclear receptor transcription coactivator activity, protein binding, protein domain specific binding, sequence-specific DNA binding transcription factor activity, transcription coactivator activity		ADA3, NGG1, hADA3, STAF54, TADA3L	n	10474
ARPC4	chr3	9834178	9848789	14612	actin related protein 2/3 complex, subunit 4, 20kDa	This gene encodes one of seven subunits of the human Arp2/3 protein complex. This complex controls actin polymerization in cells and has been conserved throughout eukaryotic evolution. This gene encodes the p20 subunit, which is necessary for actin nucleation and high-affinity binding to F-actin. Alternative splicing results in multiple transcript variants. Naturally occurring read-through transc…	Arp2/3 complex-mediated actin nucleation, Fc-gamma receptor signaling pathway involved in phagocytosis, actin filament polymerization, actin nucleation, innate immune response	Arp2/3 protein complex, cell projection, cytosol	actin filament binding, protein binding, protein binding; bridging		ARC20, P20-ARC	n	10093
ARPC4-TTLL3	chr3	9834231	9878040	43810	ARPC4-TTLL3 readthrough	This locus represents naturally occurring read-through transcription between the neighboring ARPC4 (actin related protein 2/3 complex, subunit 4) and TTLL3 (tubulin tyrosine ligase-like family, member 3) genes. The read-through transcript encodes a fusion protein that shares sequence identity with each individual gene product. [provided by RefSeq, Nov 2010]							100526693
TTLL3	chr3	9851643	9878040	26398	tubulin tyrosine ligase-like family, member 3		axoneme assembly, cilium assembly, protein polyglycylation	axoneme, cilium, microtubule, microtubule cytoskeleton	protein-glycine ligase activity, protein-glycine ligase activity; initiating		HOTTL	n	26140
RPUSD3	chr3	9879532	9885702	6171	RNA pseudouridylate synthase domain containing 3		pseudouridine synthesis		RNA binding, pseudouridine synthase activity			n	285367
CIDEC	chr3	9908393	9921938	13546	cell death-inducing DFFA-like effector c	This gene encodes a member of the cell death-inducing DNA fragmentation factor-like effector family. Members of this family play important roles in apoptosis. The encoded protein promotes lipid droplet formation in adipocytes and may mediate adipocyte apoptosis. This gene is regulated by insulin and its expression is positively correlated with insulin sensitivity. Mutations in this gene may contr…	apoptotic process, execution phase of apoptosis, lipid particle organization, regulation of apoptotic process, regulation of transcription; DNA-templated, transcription; DNA-templated	cytoplasm, cytosol, endoplasmic reticulum, focal adhesion, lipid particle, nucleus	molecular_function		CIDE3, FPLD5, FSP27, CIDE-3	n	63924
JAGN1	chr3	9932270	9936031	3762	jagunal homolog 1 (Drosophila)		endoplasmic reticulum organization	endoplasmic reticulum membrane, integral component of membrane			GL009	n	84522
IL17RE	chr3	9944295	9958084	13790	interleukin 17 receptor E	This gene encodes a transmembrane protein that functions as the receptor for interleukin-17C. The encoded protein signals to downstream components of the mitogen activated protein kinase (MAPK) pathway. Activity of this protein is important in the immune response to bacterial pathogens. Alternatively spliced transcript variants have been described for this gene. [provided by RefSeq, Sep 2013]	inflammatory response	cytoplasm, extracellular region, integral component of membrane, plasma membrane	protein binding			n	132014
IL17RC	chr3	9958757	9975305	16549	interleukin 17 receptor C	This gene encodes a single-pass type I membrane protein that shares similarity with the interleukin-17 receptor (IL-17RA). Unlike IL-17RA, which is predominantly expressed in hemopoietic cells, and binds with high affinity to only IL-17A, this protein is expressed in nonhemopoietic tissues, and binds both IL-17A and IL-17F with similar affinities. The proinflammatory cytokines, IL-17A and IL-17F,…	positive regulation of cytokine production involved in inflammatory response	integral component of membrane, plasma membrane	interleukin-17 receptor activity		IL17RL, IL17-RL	n	84818
CRELD1	chr3	9975523	9987097	11575	cysteine-rich with EGF-like domains 1	This gene encodes a member of a subfamily of epidermal growth factor-related proteins. The encoded protein is characterized by a cysteine-rich with epidermal growth factor-like domain. This protein may function as a cell adhesion molecule. Mutations in this gene are the cause of atrioventricular septal defect. Alternate splicing results in multiple transcript variants.[provided by RefSeq, Apr 201…	cardiac septum development, endocardial cushion development	integral component of membrane	calcium ion binding	2	AVSD2, CIRRIN	n	78987
PRRT3	chr3	9987225	9994078	6854	proline-rich transmembrane protein 3			integral component of membrane				n	285368
PRRT3-AS1	chr3	9989087	9996471	7385	PRRT3 antisense RNA 1						AC018809.6		100874032
EMC3	chr3	10005635	10028522	22888	ER membrane protein complex subunit 3		biological_process	ER membrane protein complex, integral component of membrane	molecular_function		POB, TMEM111		55831
EMC3-AS1	chr3	10028576	10048687	20112	EMC3 antisense RNA 1								442075
AC022007.5	chr3	10048101	10052779	4679	uncharacterized LOC401052								401052
CIDECP	chr3	10059236	10067820	8585	cell death-inducing DFFA-like effector c pseudogene						CICE		152302
FANCD2	chr3	10068112	10143614	75503	Fanconi anemia, complementation group D2	The Fanconi anemia complementation group (FANC) currently includes FANCA, FANCB, FANCC, FANCD1 (also called BRCA2), FANCD2, FANCE, FANCF, FANCG, FANCI, FANCJ (also called BRIP1), FANCL, FANCM and FANCN (also called PALB2). The previously defined group FANCH is the same as FANCA. Fanconi anemia is a genetically heterogeneous recessive disorder characterized by cytogenetic instability, hypersensiti…	DNA repair, gamete generation, response to gamma radiation, synapsis	condensed chromosome, nucleoplasm	protein binding	1	FA4, FAD, FACD, FAD2, FA-D2, FANCD	y	2177
FANCD2OS	chr3	10123003	10149915	26913	FANCD2 opposite strand	This gene encodes a conserved protein of unknown function. [provided by RefSeq, Jan 2013]					C3orf24		115795
BRK1	chr3	10157332	10168874	11543	BRICK1, SCAR/WAVE actin-nucleating complex subunit		Fc-gamma receptor signaling pathway involved in phagocytosis, actin cytoskeleton organization, cell motility, in utero embryonic development, innate immune response, positive regulation of cell proliferation	cytoskeleton, cytosol			MDS027, hHBrk1, C3orf10, HSPC300	n	55845
VHL	chr3	10183318	10195354	12037	von Hippel-Lindau tumor suppressor, E3 ubiquitin protein ligase	Von Hippel-Lindau syndrome (VHL) is a dominantly inherited familial cancer syndrome predisposing to a variety of malignant and benign tumors. A germline mutation of this gene is the basis of familial inheritance of VHL syndrome. The protein encoded by this gene is a component of the protein complex that includes elongin B, elongin C, and cullin-2, and possesses ubiquitin ligase E3 activity. This …	cell morphogenesis, cellular response to hypoxia, negative regulation of apoptotic process, negative regulation of cell proliferation, negative regulation of transcription from RNA polymerase II promoter, negative regulation of transcription from RNA polymerase II promoter in response to hypoxia, positive regulation of cell differentiation, positive regulation of transcription; DNA-templated, pro…	cytosol, endoplasmic reticulum, membrane, mitochondrion, nucleoplasm, nucleus	enzyme binding, protein binding, transcription factor binding, ubiquitin-protein ligase activity	5	RCA1, VHL1, pVHL, HRCA1	y	7428
IRAK2	chr3	10206562	10285427	78866	interleukin-1 receptor-associated kinase 2	IRAK2 encodes the interleukin-1 receptor-associated kinase 2, one of two putative serine/threonine kinases that become associated with the interleukin-1 receptor (IL1R) upon stimulation. IRAK2 is reported to participate in the IL1-induced upregulation of NF-kappaB. [provided by RefSeq, Jul 2008]	I-kappaB kinase/NF-kappaB signaling, JNK cascade, MyD88-dependent toll-like receptor signaling pathway, MyD88-independent toll-like receptor signaling pathway, TRIF-dependent toll-like receptor signaling pathway, activation of MAPK activity, inflammatory response, innate immune response, interleukin-1-mediated signaling pathway, lipopolysaccharide-mediated signaling pathway, negative regulation o…	cytosol, endosome membrane, plasma membrane	ATP binding, protein binding, protein heterodimerization activity, protein homodimerization activity, protein kinase activity		IRAK-2	n	3656
TATDN2	chr3	10290176	10322906	32731	TatD DNase domain containing 2		activation of signaling protein activity involved in unfolded protein response, cellular protein metabolic process, endoplasmic reticulum unfolded protein response	nucleoplasm	endodeoxyribonuclease activity; producing 5'-phosphomonoesters, metal ion binding			n	9797
LINC00852	chr3	10326102	10327430	1329	long intergenic non-protein coding RNA 852						NAG73, C3orf42, GHRLOS2, GHRL-AS2		84657
GHRLOS	chr3	10322635	10335133	12499	ghrelin opposite strand/antisense RNA	This gene is an antisense gene of the ghrelin/obestatin prepropeptide gene. Alternatively spliced transcript variants have been identified and they may function as non-coding regulatory RNAs. [provided by RefSeq, Jan 2013]					GHRLAS, GHRL-AS1, NCRNA00068		100126793
GHRL	chr3	10327433	10334631	7199	ghrelin/obestatin prepropeptide	This gene encodes ghrelin-obestatin preproprotein, which generates ghrelin and obestatin. Ghrelin is an endogenous ligand for the growth hormone secretagogue receptor and is involved in regulating growth hormone release. Obestatin was initially reported to be an endogenous ligand for the orphan G protein-coupled receptor GPR39 and was involved in satiety and decreased food intake; however, these …	G-protein coupled receptor signaling pathway, G-protein coupled receptor signaling pathway, actin polymerization or depolymerization, activation of MAPK activity, adult feeding behavior, cartilage development, cellular protein metabolic process, cortisol secretion, decidualization, dendrite development, gastric acid secretion, glucose metabolic process, growth hormone secretion, hormone-mediated …	axon, endoplasmic reticulum lumen, extracellular region, extracellular region, extracellular space, secretory granule lumen	G-protein coupled receptor binding, ghrelin receptor binding, ghrelin receptor binding, growth hormone-releasing hormone activity, growth hormone-releasing hormone activity, protein tyrosine kinase activator activity	1	MTLRP	n	51738
SEC13	chr3	10342612	10362872	20261	SEC13 homolog (S. cerevisiae)	The protein encoded by this gene belongs to the SEC13 family of WD-repeat proteins. It is a constituent of the endoplasmic reticulum and the nuclear pore complex. It has similarity to the yeast SEC13 protein, which is required for vesicle biogenesis from endoplasmic reticulum during the transport of proteins. Multiple alternatively spliced transcript variants have been found. [provided by RefSeq,…	COPII vesicle coating, ER to Golgi vesicle-mediated transport, antigen processing and presentation of exogenous peptide antigen via MHC class II, antigen processing and presentation of peptide antigen via MHC class I, cellular protein metabolic process, intracellular protein transport, mRNA transport, mitotic cell cycle, post-translational protein modification, protein N-linked glycosylation via …	ER to Golgi transport vesicle membrane, cytosol, endoplasmic reticulum membrane, kinetochore, nuclear envelope, nuclear pore outer ring, nuclear pore outer ring	protein binding		SEC13R, npp-20, SEC13L1, D3S1231E	n	6396
MIR885	chr3	10436172	10436246	75	microRNA 885	microRNAs (miRNAs) are short (20-24 nt) non-coding RNAs that are involved in post-transcriptional regulation of gene expression in multicellular organisms by affecting both the stability and translation of mRNAs. miRNAs are transcribed by RNA polymerase II as part of capped and polyadenylated primary transcripts (pri-miRNAs) that can be either protein-coding or non-coding. The primary transcript …					MIRN885, hsa-mir-885		100126334
ATP2B2	chr3	10365706	10547268	181563	ATPase, Ca++ transporting, plasma membrane 2	The protein encoded by this gene belongs to the family of P-type primary ion transport ATPases characterized by the formation of an aspartyl phosphate intermediate during the reaction cycle. These enzymes remove bivalent calcium ions from eukaryotic cells against very large concentration gradients and play a critical role in intracellular calcium homeostasis. The mammalian plasma membrane calcium…	auditory receptor cell stereocilium organization, blood coagulation, cGMP metabolic process, calcium ion transport, cerebellar Purkinje cell differentiation, cerebellar granule cell differentiation, cochlea development, cytosolic calcium ion homeostasis, detection of mechanical stimulus involved in sensory perception of sound, ion transmembrane transport, lactation, locomotion, locomotory behavio…	apical plasma membrane, cilium, cytoplasm, endoplasmic reticulum, integral component of membrane, neuronal cell body, plasma membrane, plasma membrane, plasma membrane	ATP binding, ATP binding, PDZ domain binding, calcium ion binding, calcium-dependent ATPase activity, calcium-transporting ATPase activity, calcium-transporting ATPase activity, calmodulin binding, calmodulin binding, metal ion binding, protein C-terminus binding, protein binding	1	PMCA2, PMCA2a, PMCA2i	n	491
LINC00606	chr3	10801168	10805877	4710	long intergenic non-protein coding RNA 606						AC018495.2		285370
SLC6A11	chr3	10857916	10980146	122231	solute carrier family 6 (neurotransmitter transporter), member 11	Gamma-aminobutyric acid (GABA) is a major inhibitory neurotransmitter. GABAergic neurotransmission is terminated by the uptake of GABA into the presynaptic terminal and the surrounding astroglial cells by sodium-dependent transporters, such as SLC6A11 (Borden et al., 1994 [PubMed 7874447]).[supplied by OMIM, Nov 2010]	brain development, neurotransmitter secretion, response to drug, synaptic transmission, transmembrane transport	cell projection, cytoplasm, integral component of membrane, integral component of plasma membrane, plasma membrane	gamma-aminobutyric acid:sodium symporter activity, neurotransmitter binding, neurotransmitter:sodium symporter activity		GAT3, GAT4, GAT-3	n	6538
SLC6A1-AS1	chr3	11047783	11060910	13128	SLC6A1 antisense RNA 1						AC024910.2		100874090
SLC6A1	chr3	11034419	11080935	46517	solute carrier family 6 (neurotransmitter transporter), member 1	The SLC6A1 gene encodes a gamma-aminobutyric acid (GABA) transporter, which removes GABA from the synaptic cleft (Hirunsatit et al., 2009 [PubMed 19077666]).[supplied by OMIM, Jul 2009]	gamma-aminobutyric acid import, learning, negative regulation of synaptic transmission; GABAergic, neurotransmitter secretion, positive regulation of gamma-aminobutyric acid secretion, protein homooligomerization, response to calcium ion, response to cocaine, response to estradiol, response to lead ion, response to purine-containing compound, response to sucrose, response to toxic substance, syna…	axon, cell surface, integral component of membrane, integral component of plasma membrane, membrane, plasma membrane	gamma-aminobutyric acid:sodium symporter activity, neurotransmitter:sodium symporter activity		GAT1, GABATR, GABATHG	n	6529
HRH1	chr3	11178778	11304939	126162	histamine receptor H1	Histamine is a ubiquitous messenger molecule released from mast cells, enterochromaffin-like cells, and neurons. Its various actions are mediated by histamine receptors H1, H2, H3 and H4. This gene was thought to be intronless until recently. The protein encoded by this gene is an integral membrane protein and belongs to the G protein-coupled receptor superfamily. It mediates the contraction of s…	G-protein coupled receptor signaling pathway, cellular response to histamine, eosinophil chemotaxis, inflammatory response, inositol phosphate-mediated signaling, memory, phospholipase C-activating G-protein coupled receptor signaling pathway, positive regulation of inositol trisphosphate biosynthetic process, positive regulation of vasoconstriction, regulation of synaptic plasticity, regulation …	cytoplasm, integral component of plasma membrane, nucleolus, nucleus, plasma membrane, plasma membrane	G-protein coupled receptor activity, histamine receptor activity		H1-R, hisH1	n	3269
ATG7	chr3	11314009	11599139	285131	autophagy related 7	This gene was identified based on homology to Pichia pastoris GSA7 and Saccharomyces cerevisiae APG7. In the yeast, the protein appears to be required for fusion of peroxisomal and vacuolar membranes. The protein shows homology to the ATP-binding and catalytic sites of the E1 ubiquitin activating enzymes. [provided by RefSeq, Jan 2009]	adult walking behavior, autophagy, cardiac muscle cell development, cellular amino acid metabolic process, cellular protein modification process, central nervous system neuron axonogenesis, cerebellar Purkinje cell layer development, cerebral cortex development, liver development, membrane fusion, negative regulation of apoptotic process, neurological system process, organelle organization, posit…	axoneme, cytoplasm, pre-autophagosomal structure	APG12 activating enzyme activity, protein binding, protein homodimerization activity, ubiquitin activating enzyme activity		GSA7, APG7L, APG7-LIKE	n	10533
VGLL4	chr3	11597540	11762242	164703	vestigial like 4 (Drosophila)		regulation of transcription; DNA-templated, transcription; DNA-templated	nucleus			VGL-4	n	9686
TAMM41	chr3	11831915	11888393	56479	TAM41, mitochondrial translocator assembly and maintenance protein, homolog (S. cerevisiae)		protein import into mitochondrial matrix	extrinsic component of mitochondrial inner membrane			RAM41, TAM41, C3orf31		132001
SYN2	chr3	12045861	12233532	187672	synapsin II	This gene is a member of the synapsin gene family. Synapsins encode neuronal phosphoproteins which associate with the cytoplasmic surface of synaptic vesicles. Family members are characterized by common protein domains, and they are implicated in synaptogenesis and the modulation of neurotransmitter release, suggesting a potential role in several neuropsychiatric diseases. This member of the syna…	neurotransmitter secretion, synaptic transmission	cell junction, synaptic vesicle	ATP binding, catalytic activity	1	SYNII, SYNIIa, SYNIIb	n	6854
TIMP4	chr3	12194567	12200851	6285	TIMP metallopeptidase inhibitor 4	This gene belongs to the TIMP gene family. The proteins encoded by this gene family are inhibitors of the matrix metalloproteinases, a group of peptidases involved in degradation of the extracellular matrix. The secreted, netrin domain-containing protein encoded by this gene is involved in regulation of platelet aggregation and recruitment and may play role in hormonal regulation and endometrial …	biological_process, central nervous system development, ovulation cycle, response to cytokine, response to drug, response to lipopolysaccharide, response to peptide hormone	extracellular region, extracellular space, sarcomere	metal ion binding, metalloendopeptidase inhibitor activity			n	7079
PPARG	chr3	12329348	12475855	146508	peroxisome proliferator-activated receptor gamma	This gene encodes a member of the peroxisome proliferator-activated receptor (PPAR) subfamily of nuclear receptors. PPARs form heterodimers with retinoid X receptors (RXRs) and these heterodimers regulate transcription of various genes. Three subtypes of PPARs are known: PPAR-alpha, PPAR-delta, and PPAR-gamma. The protein encoded by this gene is PPAR-gamma and is a regulator of adipocyte differen…	activation of cysteine-type endopeptidase activity involved in apoptotic process, brown fat cell differentiation, cell fate commitment, cell maturation, cellular response to insulin stimulus, cellular response to lithium ion, epithelial cell differentiation, fatty acid oxidation, gene expression, glucose homeostasis, heart development, innate immune response, lipid homeostasis, lipid metabolic pr…	cytosol, nucleoplasm, nucleus	DNA binding, DNA binding, RNA polymerase II regulatory region DNA binding, activating transcription factor binding, arachidonic acid binding, chromatin binding, drug binding, enzyme binding, ligand-activated sequence-specific DNA binding RNA polymerase II transcription factor activity, ligand-dependent nuclear receptor transcription coactivator activity, prostaglandin receptor activity, protein b…	7	GLM1, CIMT1, NR1C3, PPARG1, PPARG2, PPARgamma	y	5468
TSEN2	chr3	12525930	12574820	48891	TSEN2 tRNA splicing endonuclease subunit	This gene encodes one of the subunits of the tRNA splicing endonuclease. This endonuclease catalyzes the first step in RNA splicing which is the removal of introns. Mutations in this gene have been associated with pontocerebellar hypoplasia type 2. A pseudogene has been identified on chromosome 4. Multiple transcript variants encoding different isoforms have been found for this gene.[provided by …	mRNA processing, tRNA splicing; via endonucleolytic cleavage and ligation	centrosome, cytoplasm, nucleolus, nucleus, tRNA-intron endonuclease complex	nucleic acid binding, tRNA-intron endonuclease activity	1	SEN2, PCH2B, SEN2L	n	80746
C3orf83	chr3	12581279	12586963	5685	MKRN2 antisense RNA 1						MKRN2-AS1		100129480
MKRN2	chr3	12598512	12625210	26699	makorin ring finger protein 2	This gene encodes a probable E3 ubiquitin ligase containing several zinc finger domains, that is a member of the makorin RING zinc-finger protein family. This gene overlaps the v-raf-1 murine leukemia viral oncogene homolog 1 (RAF1) gene in an antisense orientation and may have a co-regulatory function with RAF1. Alternative splicing results in multiple transcript variants. [provided by RefSeq, N…	biological_process, protein ubiquitination	intracellular	ligase activity, molecular_function, zinc ion binding		RNF62, HSPC070	n	23609
RAF1	chr3	12625099	12705700	80602	v-raf-1 murine leukemia viral oncogene homolog 1	This gene is the cellular homolog of viral raf gene (v-raf). The encoded protein is a MAP kinase kinase kinase (MAP3K), which functions downstream of the Ras family of membrane associated GTPases to which it binds directly. Once activated, the cellular RAF1 protein can phosphorylate to activate the dual specificity protein kinases MEK1 and MEK2, which in turn phosphorylate to activate the serine/…	Fc-epsilon receptor signaling pathway, MAPK cascade, Ras protein signal transduction, activation of MAPKK activity, activation of adenylate cyclase activity, apoptotic process, axon guidance, blood coagulation, cell proliferation, cytoskeleton organization, epidermal growth factor receptor signaling pathway, fibroblast growth factor receptor signaling pathway, heart development, innate immune res…	Golgi apparatus, cytoplasm, cytoplasm, cytosol, mitochondrial outer membrane, nucleus, plasma membrane, plasma membrane, pseudopodium	ATP binding, MAP kinase kinase kinase activity, Ras GTPase binding, identical protein binding, metal ion binding, mitogen-activated protein kinase kinase binding, protein binding, protein heterodimerization activity, protein kinase activity, protein serine/threonine kinase activity	2	NS5, CRAF, Raf-1, c-Raf	y	5894
TMEM40	chr3	12775028	12810956	35929	transmembrane protein 40			integral component of membrane				n	55287
CAND2	chr3	12838170	12876313	38144	cullin-associated and neddylation-dissociated 2 (putative)		positive regulation of transcription; DNA-templated, transcription; DNA-templated	intracellular, nucleus	TBP-class protein binding, protein binding		Tp120b, TIP120B	n	23066
RPL32	chr3	12876443	12883081	6639	ribosomal protein L32	Ribosomes, the organelles that catalyze protein synthesis, consist of a small 40S subunit and a large 60S subunit. Together these subunits are composed of 4 RNA species and approximately 80 structurally distinct proteins. This gene encodes a ribosomal protein that is a component of the 60S subunit. The protein belongs to the L32E family of ribosomal proteins. It is located in the cytoplasm. Altho…	RNA metabolic process, SRP-dependent cotranslational protein targeting to membrane, cellular protein metabolic process, gene expression, mRNA metabolic process, nuclear-transcribed mRNA catabolic process; nonsense-mediated decay, translation, translation, translational elongation, translational initiation, translational termination, viral life cycle, viral process, viral transcription	cytosol, cytosolic large ribosomal subunit	structural constituent of ribosome		L32, PP9932	n	6161
SNORA7A	chr3	12881810	12881949	140	small nucleolar RNA, H/ACA box 7A						ACA7		619563
IQSEC1	chr3	12938541	13114617	176077	IQ motif and Sec7 domain 1		actin cytoskeleton organization, regulation of ARF protein signal transduction, vesicle-mediated transport	cell junction, cytoplasm, intracellular membrane-bounded organelle, nucleolus, trans-Golgi network	ARF guanyl-nucleotide exchange factor activity		BRAG2, GEP100, ARFGEP100, ARF-GEP100	n	9922
NUP210	chr3	13357729	13461819	104091	nucleoporin 210kDa	The nuclear pore complex is a massive structure that extends across the nuclear envelope, forming a gateway that regulates the flow of macromolecules between the nucleus and the cytoplasm. Nucleoporins are the main components of the nuclear pore complex in eukaryotic cells. The protein encoded by this gene is a membrane-spanning glycoprotein that is a major component of the nuclear pore complex. …	carbohydrate metabolic process, cytokine-mediated signaling pathway, glucose transport, hexose transport, mRNA transport, mitotic cell cycle, mitotic nuclear envelope disassembly, protein transport, regulation of glucose transport, small molecule metabolic process, transmembrane transport, viral process	endoplasmic reticulum membrane, nuclear envelope, nuclear membrane, nuclear pore	protein dimerization activity		GP210, POM210	n	23225
HDAC11	chr3	13521714	13547924	26211	histone deacetylase 11	This gene encodes a class IV histone deacetylase. The encoded protein is localized to the nucleus and may be involved in regulating the expression of interleukin 10. Alternative splicing results in multiple transcript variants.[provided by RefSeq, Apr 2009]	chromatin modification, histone deacetylation, oligodendrocyte development, regulation of transcription; DNA-templated, transcription; DNA-templated	histone deacetylase complex, nucleus, plasma membrane	NAD-dependent histone deacetylase activity (H3-K14 specific), NAD-dependent histone deacetylase activity (H3-K18 specific), NAD-dependent histone deacetylase activity (H3-K9 specific), NAD-dependent histone deacetylase activity (H4-K16 specific), histone deacetylase activity, transcription factor binding		HD11	n	79885
FBLN2	chr3	13590624	13679922	89299	fibulin 2	This gene encodes an extracellular matrix protein, which belongs to the fibulin family. This protein binds various extracellular ligands and calcium. It may play a role during organ development, in particular, during the differentiation of heart, skeletal and neuronal structures. Alternatively spliced transcript variants encoding different isoforms have been identified. [provided by RefSeq, Jul 2…	extracellular matrix organization, positive regulation of cell-substrate adhesion	extracellular matrix, extracellular region, proteinaceous extracellular matrix	calcium ion binding, extracellular matrix binding, extracellular matrix structural constituent			n	2199
LINC00620	chr3	13692220	13788132	95913	long intergenic non-protein coding RNA 620						AC093611.1		285375
WNT7A	chr3	13860081	13921618	61538	wingless-type MMTV integration site family, member 7A	This gene is a member of the WNT gene family, which consists of structurally related genes that encode secreted signaling proteins. These proteins have been implicated in oncogenesis and in several developmental processes, including regulation of cell fate and patterning during embryogenesis. This gene is involved in the development of the anterior-posterior axis in the female reproductive tract,…	Wnt signaling pathway involved in wound healing; spreading of epidermal cells, asymmetric protein localization, canonical Wnt signaling pathway, cartilage condensation, cell fate commitment, cell proliferation in forebrain, cellular response to transforming growth factor beta stimulus, central nervous system vasculogenesis, cerebellar granule cell differentiation, chondrocyte differentiation, dor…	Golgi lumen, cell surface, endoplasmic reticulum lumen, extracellular region, extracellular space, plasma membrane, proteinaceous extracellular matrix	cytokine activity, frizzled binding, receptor agonist activity, receptor agonist activity, receptor binding	2		n	7476
FGD5P1	chr3	13974552	13978444	3893	FYVE, RhoGEF and PH domain containing 5 pseudogene 1								100132526
TPRXL	chr3	13978806	14107481	128676	tetra-peptide repeat homeobox-like	Homeobox genes encode DNA-binding proteins, many of which are thought to be involved in early embryonic development. Homeobox genes encode a DNA-binding domain of 60 to 63 amino acids referred to as the homeodomain. This pseudogene is a member of the TPRX homeobox gene family. [provided by RefSeq, Jul 2008]						n	348825
CHCHD4	chr3	14153576	14166371	12796	coiled-coil-helix-coiled-coil-helix domain containing 4	CHCHD4, a component of human mitochondria, belongs to a protein family whose members share 6 highly conserved cysteine residues constituting a -CXC-CX(9)C-CX(9)C- motif in the C terminus (Hofmann et al., 2005 [PubMed 16185709]).[supplied by OMIM, Mar 2008]	'de novo' posttranslational protein folding, cellular protein metabolic process, protein import into mitochondrial intermembrane space, protein maturation by protein folding, protein targeting to mitochondrion	mitochondrial intermembrane space	protein disulfide oxidoreductase activity		MIA40, TIMM40	n	131474
TMEM43	chr3	14166439	14185180	18742	transmembrane protein 43	This gene belongs to the TMEM43 family. Defects in this gene are the cause of familial arrhythmogenic right ventricular dysplasia type 5 (ARVD5), also known as arrhythmogenic right ventricular cardiomyopathy type 5 (ARVC5). Arrhythmogenic right ventricular dysplasia is an inherited disorder, often involving both ventricles, and is characterized by ventricular tachycardia, heart failure, sudden ca…		Golgi apparatus, endoplasmic reticulum, integral component of membrane, nuclear inner membrane	protein binding	1	LUMA, ARVC5, ARVD5, EDMD7	n	79188
XPC	chr3	14186647	14220172	33526	xeroderma pigmentosum, complementation group C	This gene encodes a component of the nucleotide excision repair (NER) pathway. There are multiple components involved in the NER pathway, including Xeroderma pigmentosum (XP) A-G and V, Cockayne syndrome (CS) A and B, and trichothiodystrophy (TTD) group A, etc. This component, XPC, plays an important role in the early steps of global genome NER, especially in damage recognition, open complex form…	DNA repair, intra-S DNA damage checkpoint, nucleotide-excision repair, nucleotide-excision repair, nucleotide-excision repair; DNA damage recognition, nucleotide-excision repair; DNA damage recognition, nucleotide-excision repair; DNA damage removal, regulation of mitotic cell cycle phase transition, response to UV-B, response to drug	XPC complex, cytoplasm, nucleoplasm, nucleus	bubble DNA binding, damaged DNA binding, loop DNA binding, protein binding, single-stranded DNA binding	1	XP3, RAD4, XPCC	y	7508
LSM3	chr3	14220227	14239869	19643	LSM3 homolog, U6 small nuclear RNA associated (S. cerevisiae)	Sm-like proteins were identified in a variety of organisms based on sequence homology with the Sm protein family (see SNRPD2; MIM 601061). Sm-like proteins contain the Sm sequence motif, which consists of 2 regions separated by a linker of variable length that folds as a loop. The Sm-like proteins are thought to form a stable heteromer present in tri-snRNP particles, which are important for pre-m…	RNA metabolic process, exonucleolytic nuclear-transcribed mRNA catabolic process involved in deadenylation-dependent decay, gene expression, mRNA metabolic process, mRNA processing, mRNA splicing; via spliceosome, nuclear-transcribed mRNA catabolic process; deadenylation-dependent decay	catalytic step 2 spliceosome, cytosol, nucleus	RNA binding, protein binding		SMX4, USS2, YLR438C	n	27258
SLC6A6	chr3	14444075	14530857	86783	solute carrier family 6 (neurotransmitter transporter), member 6	This gene encodes a multi-pass membrane protein that is a member of a family of sodium and chloride-ion dependent transporters. The encoded protein transports taurine and beta-alanine. There is a pseudogene for this gene on chromosome 21. Alternative splicing results in multiple transcript variants. [provided by RefSeq, May 2013]	amino acid transport, cellular amino acid metabolic process, ion transport, taurine transport, transmembrane transport, transport	integral component of membrane, integral component of plasma membrane, plasma membrane	neurotransmitter:sodium symporter activity, taurine binding, taurine:sodium symporter activity		TAUT	n	6533
GRIP2	chr3	14530618	14583588	52971	glutamate receptor interacting protein 2		synaptic transmission	cytosol, plasma membrane				n	80852
CCDC174	chr3	14693252	14714166	20915	coiled-coil domain containing 174						C3orf19		51244
C3orf20	chr3	14716605	14814543	97939	chromosome 3 open reading frame 20			cytoplasm, integral component of membrane				n	84077
FGD5	chr3	14860468	14976072	115605	FYVE, RhoGEF and PH domain containing 5		actin cytoskeleton organization, cytoskeleton organization, filopodium assembly, regulation of Cdc42 GTPase activity, regulation of cell shape	Golgi apparatus, cytoplasm, cytoskeleton, early endosome, endoplasmic reticulum, lamellipodium, ruffle, ruffle membrane	Rho guanyl-nucleotide exchange factor activity, guanyl-nucleotide exchange factor activity, metal ion binding, protein binding, small GTPase binding		ZFYVE23	n	152273
FGD5-AS1	chr3	14984285	14989948	5664	FGD5 antisense RNA 1								100505641
NR2C2	chr3	14989235	15090780	101546	nuclear receptor subfamily 2, group C, member 2	Members of the nuclear hormone receptor family, such as NR2C2, act as ligand-activated transcription factors. The proteins have an N-terminal transactivation domain, a central DNA-binding domain with 2 zinc fingers, and a ligand-binding domain at the C terminus. The activated receptor/ligand complex is translocated to the nucleus where it binds to hormone response elements of target genes (Yoshik…	cell differentiation, cerebellum development, gene expression, meiotic cell cycle, nervous system development, positive regulation of behavior, positive regulation of embryonic development, positive regulation of transcription from RNA polymerase II promoter, regulation of transcription; DNA-templated, spermatogenesis, transcription initiation from RNA polymerase II promoter	nucleolus, nucleoplasm, nucleus	protein binding, protein heterodimerization activity, receptor activity, sequence-specific DNA binding, sequence-specific DNA binding transcription factor activity, steroid hormone receptor activity, transcription coactivator activity, zinc ion binding		TR4, TAK1, TR2R1, hTAK1	n	7182
MRPS25	chr3	15090018	15106816	16799	mitochondrial ribosomal protein S25						MRP-S25	n	64950
ZFYVE20	chr3	15111579	15140655	29077	zinc finger, FYVE domain containing 20		blood coagulation, endosomal transport, protein transport	early endosome membrane, endosome, endosome membrane, intracellular membrane-bounded organelle, plasma membrane	Rab GTPase binding, protein binding, zinc ion binding		Rabenosyn-5	n	64145
COL6A4P1	chr3	15206868	15247466	40599	collagen, type VI, alpha 4 pseudogene 1	This transcribed pseudogene represents the 5' end of a presumed ortholog to a mouse gene which encodes a collagen VI alpha 4 chain protein (GeneID 68553). No complete ORF of comparable size to the mouse protein is found in this gene. The predicted protein lacks a signal peptide; however, this truncated collagen polypeptide may have achieved a different function as suggested by PubMed ID: 18622395…					DIVA, DVWA, VWA6, COL6A4, COL6A4P		344875
CAPN7	chr3	15247732	15294423	46692	calpain 7							n	26587
SH3BP5-AS1	chr3	15295690	15306005	10316	SH3BP5 antisense RNA 1						AC087590.3		100505696
SH3BP5	chr3	15295862	15382901	87040	SH3-domain binding protein 5 (BTK-associated)		intracellular signal transduction, signal transduction	cytoplasm, mitochondrion	SH3 domain binding, protein binding, protein kinase inhibitor activity		SAB, SH3BP-5	n	9467
METTL6	chr3	15451376	15469042	17667	methyltransferase like 6				methyltransferase activity			n	131965
EAF1	chr3	15469063	15484120	15058	ELL associated factor 1		regulation of transcription; DNA-templated, transcription; DNA-templated	Cajal body, ELL-EAF complex, nuclear speck	protein binding			n	85403
COLQ	chr3	15491639	15563258	71620	collagen-like tail subunit (single strand of homotrimer) of asymmetric acetylcholinesterase	This gene encodes the subunit of a collagen-like molecule associated with acetylcholinesterase in skeletal muscle. Each molecule is composed of three identical subunits. Each subunit contains a proline-rich attachment domain (PRAD) that binds an acetylcholinesterase tetramer to anchor the catalytic subunit of the enzyme to the basal lamina. Mutations in this gene are associated with endplate acet…	acetylcholine catabolic process in synaptic cleft, asymmetric protein localization	basal lamina, cell junction, collagen, extracellular space, synapse	protein binding	1	EAD	n	8292
MIR4270	chr3	15537745	15537815	71	microRNA 4270	microRNAs (miRNAs) are short (20-24 nt) non-coding RNAs that are involved in post-transcriptional regulation of gene expression in multicellular organisms by affecting both the stability and translation of mRNAs. miRNAs are transcribed by RNA polymerase II as part of capped and polyadenylated primary transcripts (pri-miRNAs) that can be either protein-coding or non-coding. The primary transcript …							100422868
HACL1	chr3	15602210	15643359	41150	2-hydroxyacyl-CoA lyase 1		cellular lipid metabolic process, fatty acid alpha-oxidation, fatty acid alpha-oxidation, protein oligomerization, small molecule metabolic process	peroxisomal matrix, peroxisome	carbon-carbon lyase activity, carbon-carbon lyase activity, cofactor binding, identical protein binding, magnesium ion binding, receptor binding, thiamine pyrophosphate binding		HPCL, HPCL2, PHYH2, 2-HPCL	n	26061
BTD	chr3	15642858	15687328	44471	likely ortholog of mouse buttonhead					1		n	378050
ANKRD28	chr3	15708743	15901053	192311	ankyrin repeat domain 28			nucleoplasm	protein binding		PITK, PPP1R65	n	23243
MIR563	chr3	15915277	15915356	80	microRNA 563	microRNAs (miRNAs) are short (20-24 nt) non-coding RNAs that are involved in post-transcriptional regulation of gene expression in multicellular organisms by affecting both the stability and translation of mRNAs. miRNAs are transcribed by RNA polymerase II as part of capped and polyadenylated primary transcripts (pri-miRNAs) that can be either protein-coding or non-coding. The primary transcript …					MIRN563, hsa-mir-563		693148
GALNT15	chr3	16216183	16271253	55071	UDP-N-acetyl-alpha-D-galactosamine:polypeptide N-acetylgalactosaminyltransferase 15		O-glycan processing, cellular protein metabolic process, post-translational protein modification	Golgi membrane, integral component of membrane, transport vesicle	polypeptide N-acetylgalactosaminyltransferase activity		PIH5, GALNT7, GALNT13, GALNTL2, GALNACT15		117248
DPH3	chr3	16298567	16306496	7930	diphthamide biosynthesis 3	This gene encodes a CSL zinc finger-containing protein that is required for dipthamide biosynthesis. The encoded protein is necessary for the initial step in the modification of a histidine residue in elongation factor-2 to diphthamide. This modified residue is a target for ADP ribosylation by the bacterial toxins diphtheria toxin and Pseudomonas exotoxin A. Alternative splicing results in multip…	negative regulation of protein secretion, peptidyl-diphthamide biosynthetic process from peptidyl-histidine, peptidyl-diphthamide biosynthetic process from peptidyl-histidine, positive regulation of binding	cytoplasm, nucleolus, nucleus	metal ion binding, protein binding		DESR1, DPH3A, KTI11, ZCSL2, DELGIP, DELGIP1	n	285381
OXNAD1	chr3	16306666	16347594	40929	oxidoreductase NAD-binding domain containing 1			mitochondrion	oxidoreductase activity			n	92106
RFTN1	chr3	16357351	16555222	197872	raftlin, lipid raft linker 1		dsRNA transport, response to exogenous dsRNA, toll-like receptor 3 signaling pathway	cytoplasm, endosome, membrane raft, plasma membrane, protein complex	double-stranded RNA binding		MIG2, PIG9, PIB10, RAFTLIN	n	23180
LINC00690	chr3	16577824	16582880	5057	long intergenic non-protein coding RNA 690						RP11-194G10.1		100996597
DAZL	chr3	16628300	16647006	18707	deleted in azoospermia-like	The DAZ (Deleted in AZoospermia) gene family encodes potential RNA binding proteins that are expressed in prenatal and postnatal germ cells of males and females. The protein encoded by this gene is localized to the nucleus and cytoplasm of fetal germ cells and to the cytoplasm of developing oocytes. In the testis, this protein is localized to the nucleus of spermatogonia but relocates to the cyto…	germ cell development, multicellular organismal development, positive regulation of translational initiation, spermatogenesis	cytoplasm, nucleus	RNA binding, nucleotide binding, protein binding, translation activator activity	1	DAZH, DAZL1, DAZLA, SPGYLA	n	1618
MIR3714	chr3	16974687	16974752	66	microRNA 3714	microRNAs (miRNAs) are short (20-24 nt) non-coding RNAs that are involved in post-transcriptional regulation of gene expression in multicellular organisms by affecting both the stability and translation of mRNAs. miRNAs are transcribed by RNA polymerase II as part of capped and polyadenylated primary transcripts (pri-miRNAs) that can be either protein-coding or non-coding. The primary transcript …							100500913
PLCL2	chr3	16926451	17132098	205648	phospholipase C-like 2		intracellular signal transduction, lipid metabolic process	cytoplasm	calcium ion binding, phosphatidylinositol phospholipase C activity, signal transducer activity		PLCE2	n	23228
TBC1D5	chr3	17198653	17784240	585588	TBC1 domain family, member 5			retromer complex	Rab GTPase activator activity, protein binding			n	9779
LOC339862	chr3	18004063	18310410	306348	uncharacterized LOC339862								339862
SATB1	chr3	18389132	18480265	91134	SATB homeobox 1	This gene encodes a matrix protein which binds nuclear matrix and scaffold-associating DNAs through a unique nuclear architecture. The protein recruits chromatin-remodeling factors in order to regulate chromatin structure and gene expression. Multiple transcript variants encoding different isoforms have been found for this gene. [provided by RefSeq, Sep 2010]	CD4-positive; alpha-beta T cell differentiation, CD8-positive; alpha-beta T cell differentiation, activated T cell proliferation, apoptotic process, cellular component disassembly involved in execution phase of apoptosis, chromatin organization, chromatin remodeling, epidermis development, histone methylation, modulation by virus of host morphology or physiology, negative regulation of transcript…	PML body, nuclear heterochromatin, nuclear matrix, nucleoplasm, nucleus	chromatin binding, double-stranded DNA binding, protein binding, sequence-specific DNA binding, sequence-specific DNA binding transcription factor activity			n	6304
MIR4791	chr3	19356339	19356423	85	microRNA 4791	microRNAs (miRNAs) are short (20-24 nt) non-coding RNAs that are involved in post-transcriptional regulation of gene expression in multicellular organisms by affecting both the stability and translation of mRNAs. miRNAs are transcribed by RNA polymerase II as part of capped and polyadenylated primary transcripts (pri-miRNAs) that can be either protein-coding or non-coding. The primary transcript …							100616291
KCNH8	chr3	19190016	19577135	387120	potassium voltage-gated channel, subfamily H (eag-related), member 8	Voltage-gated potassium (Kv) channels represent the most complex class of voltage-gated ion channels from both functional and structural standpoints. Their diverse functions include regulating neurotransmitter release, heart rate, insulin secretion, neuronal excitability, epithelial electrolyte transport, smooth muscle contraction, and cell volume. This gene encodes a member of the potassium chan…	potassium ion transmembrane transport, regulation of membrane potential, synaptic transmission	integral component of plasma membrane, plasma membrane	phosphorelay sensor kinase activity, voltage-gated potassium channel activity		ELK, ELK1, elk3, Kv12.1	n	131096
EFHB	chr3	19920965	19975706	54742	EF-hand domain family, member B				calcium ion binding			n	151651
RAB5A	chr3	19988571	20026667	38097	RAB5A, member RAS oncogene family		GTP catabolic process, GTP catabolic process, blood coagulation, cell differentiation, endocytosis, nervous system development, positive regulation of exocytosis, protein transport, receptor internalization involved in canonical Wnt signaling pathway, regulation of filopodium assembly, small GTPase mediated signal transduction	actin cytoskeleton, cytoplasm, early endosome, early endosome membrane, endocytic vesicle, endosome membrane, melanosome, membrane raft, plasma membrane, ruffle	GDP binding, GTP binding, GTPase activity, protein binding		RAB5	n	5868
PP2D1	chr3	20021452	20053765	32314	protein phosphatase 2C-like domain containing 1				catalytic activity		C3orf48		151649
KAT2B	chr3	20081523	20195896	114374	K(lysine) acetyltransferase 2B	CBP and p300 are large nuclear proteins that bind to many sequence-specific factors involved in cell growth and/or differentiation, including c-jun and the adenoviral oncoprotein E1A. The protein encoded by this gene associates with p300/CBP. It has in vitro and in vivo binding activity with CBP and p300, and competes with E1A for binding sites in p300/CBP. It has histone acetyl transferase activ…	N-terminal peptidyl-lysine acetylation, Notch signaling pathway, cell cycle arrest, cellular response to insulin stimulus, chromatin remodeling, chromatin remodeling, gene expression, histone H3 acetylation, internal peptidyl-lysine acetylation, modulation by virus of host morphology or physiology, negative regulation of cell proliferation, negative regulation of cyclin-dependent protein serine/t…	A band, Ada2/Gcn5/Ada3 transcription activator complex, I band, PCAF complex, actomyosin, kinetochore, nucleoplasm, nucleus	acetyltransferase activity, cyclin-dependent protein serine/threonine kinase inhibitor activity, histone acetyltransferase activity, histone deacetylase binding, lysine N-acetyltransferase activity, lysine N-acetyltransferase activity, protein binding, protein complex binding, protein kinase binding, transcription coactivator activity, transcription cofactor activity, transcription factor binding		P, CAF, PCAF, P/CAF	n	8850
SGOL1	chr3	20202084	20227724	25641	shugoshin-like 1 (S. pombe)		attachment of spindle microtubules to kinetochore, centriole-centriole cohesion, chromosome segregation, meiotic chromosome segregation, mitosis, mitotic cell cycle	centrosome, chromosome; centromeric region, condensed chromosome kinetochore, condensed chromosome; centromeric region, condensed nuclear chromosome; centromeric region, cytosol, kinetochore, kinetochore, mitotic cohesin complex, spindle pole	protein binding		SGO, Sgo1, NY-BR-85	n	151648
SGOL1-AS1	chr3	20215735	20227919	12185	SGOL1 antisense RNA 1						AC099057.8		100874028
VENTXP7	chr3	21447217	21448177	961	VENT homeobox pseudogene 7	Homeobox genes encode DNA-binding proteins, many of which are thought to be involved in early embryonic development. Homeobox genes encode a DNA-binding domain of 60 to 63 amino acids referred to as the homeodomain. This pseudogene is a member of the Vent homeobox gene family. [provided by RefSeq, Jul 2008]					HPX42, VENTX1		391518
ZNF385D	chr3	21462489	21792816	330328	zinc finger protein 385D			nucleus	nucleic acid binding, zinc ion binding		ZNF659	n	79750
UBE2E2	chr3	23244783	23632296	387514	ubiquitin-conjugating enzyme E2E 2		ISG15-protein conjugation, protein K11-linked ubiquitination, protein K48-linked ubiquitination, protein K63-linked ubiquitination		ATP binding, ISG15 ligase activity, ubiquitin-protein ligase activity		UBCH8	n	7325
MIR548AC	chr3	23375625	23648882	273258	microRNA 548ac	microRNAs (miRNAs) are short (20-24 nt) non-coding RNAs that are involved in post-transcriptional regulation of gene expression in multicellular organisms by affecting both the stability and translation of mRNAs. miRNAs are transcribed by RNA polymerase II as part of capped and polyadenylated primary transcripts (pri-miRNAs) that can be either protein-coding or non-coding. The primary transcript …							100616384
UBE2E1	chr3	23847383	23933131	85749	ubiquitin-conjugating enzyme E2E 1	The modification of proteins with ubiquitin is an important cellular mechanism for targeting abnormal or short-lived proteins for degradation. Ubiquitination involves at least three classes of enzymes: ubiquitin-activating enzymes, or E1s, ubiquitin-conjugating enzymes, or E2s, and ubiquitin-protein ligases, or E3s. This gene encodes a member of the E2 ubiquitin-conjugating enzyme family. Three a…	ISG15-protein conjugation, anaphase-promoting complex-dependent proteasomal ubiquitin-dependent protein catabolic process, cytokine-mediated signaling pathway, histone H2B ubiquitination, histone monoubiquitination, mitotic cell cycle, mitotic spindle assembly checkpoint, negative regulation of ubiquitin-protein ligase activity involved in mitotic cell cycle, positive regulation of ubiquitin-prot…	cytosol, nucleoplasm, nucleus, ubiquitin ligase complex	ATP binding, ISG15 ligase activity, protein binding, ubiquitin-protein ligase activity		UBCH6	n	7324
NKIRAS1	chr3	23933571	23958537	24967	NFKB inhibitor interacting Ras-like 1		I-kappaB kinase/NF-kappaB signaling, small GTPase mediated signal transduction	cellular_component, cytoplasm, membrane	GTP binding, GTPase activity		KBRAS1, kappaB-Ras1	n	28512
RPL15	chr3	23958294	23965187	6894	ribosomal protein L15	Ribosomes, the organelles that catalyze protein synthesis, consist of a small 40S subunit and a large 60S subunit. Together these subunits are composed of 4 RNA species and approximately 80 structurally distinct proteins. This gene encodes a ribosomal protein that is a component of the 60S subunit. The protein belongs to the L15E family of ribosomal proteins. It is located in the cytoplasm. This …	RNA metabolic process, SRP-dependent cotranslational protein targeting to membrane, cellular protein metabolic process, gene expression, mRNA metabolic process, nuclear-transcribed mRNA catabolic process; nonsense-mediated decay, translation, translation, translational elongation, translational initiation, translational termination, viral life cycle, viral process, viral transcription	cytosol, cytosolic large ribosomal subunit, ribosome	RNA binding, protein binding, structural constituent of ribosome		L15, EC45, DBA12, RPL10, RPLY10, RPYL10	n	6138
NR1D2	chr3	23986750	24022109	35360	nuclear receptor subfamily 1, group D, member 2	This gene encodes a member of the nuclear hormone receptor family, specifically the NR1 subfamily of receptors. The encoded protein functions as a transcriptional repressor and may play a role in circadian rhythms and carbohydrate and lipid metabolism. Alternatively spliced transcript variants have been described. [provided by RefSeq, Feb 2009]	gene expression, intracellular receptor signaling pathway, lipid homeostasis, negative regulation of transcription; DNA-templated, positive regulation of transcription; DNA-templated, regulation of circadian rhythm, regulation of energy homeostasis, regulation of inflammatory response, regulation of lipid metabolic process, regulation of skeletal muscle cell differentiation, regulation of transcr…	nucleoplasm, nucleus, nucleus	core promoter sequence-specific DNA binding, ligand-activated sequence-specific DNA binding RNA polymerase II transcription factor activity, protein binding, steroid hormone receptor activity, zinc ion binding		RVR, BD73, EAR-1R	n	9975
LINC00691	chr3	24141464	24144738	3275	long intergenic non-protein coding RNA 691								152024
THRB	chr3	24158644	24536313	377670	thyroid hormone receptor, beta	The protein encoded by this gene is a nuclear hormone receptor for triiodothyronine. It is one of the several receptors for thyroid hormone, and has been shown to mediate the biological activities of thyroid hormone. Knockout studies in mice suggest that the different receptors, while having certain extent of redundancy, may mediate different functions of thyroid hormone. Mutations in this gene a…	female courtship behavior, gene expression, negative regulation of female receptivity, negative regulation of transcription from RNA polymerase II promoter, organ morphogenesis, positive regulation of transcription from RNA polymerase II promoter, regulation of heart contraction, sensory perception of sound, transcription initiation from RNA polymerase II promoter, transcription; DNA-templated	nucleoplasm, nucleus	DNA binding, chromatin DNA binding, enzyme binding, protein binding, sequence-specific DNA binding, sequence-specific DNA binding transcription factor activity, steroid hormone receptor activity, thyroid hormone binding, thyroid hormone receptor activity, transcription corepressor activity, zinc ion binding	3	GRTH, PRTH, THR1, ERBA2, NR1A2, THRB1, THRB2, C-ERBA-2, C-ERBA-BETA	n	7068
THRB-AS1	chr3	24535577	24541502	5926	THRB antisense RNA 1								644990
MIR4792	chr3	24562852	24562926	75	microRNA 4792	microRNAs (miRNAs) are short (20-24 nt) non-coding RNAs that are involved in post-transcriptional regulation of gene expression in multicellular organisms by affecting both the stability and translation of mRNAs. miRNAs are transcribed by RNA polymerase II as part of capped and polyadenylated primary transcripts (pri-miRNAs) that can be either protein-coding or non-coding. The primary transcript …					miR-4792		100616448
RARB	chr3	25469753	25639422	169670	retinoic acid receptor, beta	This gene encodes retinoic acid receptor beta, a member of the thyroid-steroid hormone receptor superfamily of nuclear transcriptional regulators. This receptor localizes to the cytoplasm and to subnuclear compartments. It binds retinoic acid, the biologically active form of vitamin A which mediates cellular signalling in embryonic morphogenesis, cell growth and differentiation. It is thought tha…	embryonic digestive tract development, embryonic eye morphogenesis, embryonic hindlimb morphogenesis, gene expression, growth plate cartilage development, multicellular organism growth, negative regulation of cartilage development, negative regulation of cell proliferation, negative regulation of chondrocyte differentiation, negative regulation of transcription from RNA polymerase II promoter, ne…	cytoplasm, nucleoplasm, nucleus	DNA binding, protein binding, retinoic acid receptor activity, sequence-specific DNA binding, steroid hormone receptor activity, zinc ion binding		HAP, RRB2, NR1B2, MCOPS12	n	5915
TOP2B	chr3	25639395	25705863	66469	topoisomerase (DNA) II beta 180kDa	This gene encodes a DNA topoisomerase, an enzyme that controls and alters the topologic states of DNA during transcription. This nuclear enzyme is involved in processes such as chromosome condensation, chromatid separation, and the relief of torsional stress that occurs during DNA transcription and replication. It catalyzes the transient breaking and rejoining of two strands of duplex DNA which a…	DNA topological change, DNA topological change, DNA-dependent DNA replication, axonogenesis, chromosome segregation, forebrain development, mitotic recombination, neuron migration, resolution of meiotic recombination intermediates, sister chromatid segregation	WINAC complex, cytosol, heterochromatin, nucleoid, nucleolus, nucleoplasm, nucleus, synaptonemal complex	ATP binding, DNA binding; bending, DNA topoisomerase type II (ATP-hydrolyzing) activity, DNA topoisomerase type II (ATP-hydrolyzing) activity, chromatin binding, enzyme binding, histone deacetylase binding, metal ion binding, protein C-terminus binding, protein heterodimerization activity, protein kinase C binding		TOPIIB, top2beta	n	7155
MIR4442	chr3	25706363	25706430	68	microRNA 4442	microRNAs (miRNAs) are short (20-24 nt) non-coding RNAs that are involved in post-transcriptional regulation of gene expression in multicellular organisms by affecting both the stability and translation of mRNAs. miRNAs are transcribed by RNA polymerase II as part of capped and polyadenylated primary transcripts (pri-miRNAs) that can be either protein-coding or non-coding. The primary transcript …							100616477
NGLY1	chr3	25760434	25831530	71097	N-glycanase 1	This gene encodes an enzyme that catalyzes hydrolysis of an N(4)-(acetyl-beta-D-glucosaminyl) asparagine residue to N-acetyl-beta-D-glucosaminylamine and a peptide containing an aspartate residue. The encoded enzyme may play a role in the proteasome-mediated degradation of misfolded glycoproteins. Multiple transcript variants encoding different isoforms have been found for this gene.[provided by …	glycoprotein catabolic process	cytoplasm	metal ion binding, peptide-N4-(N-acetyl-beta-glucosaminyl)asparagine amidase activity, protein binding		PNG1, CDG1V, PNGase	n	55768
OXSM	chr3	25831562	25836025	4464	3-oxoacyl-ACP synthase, mitochondrial	This gene encodes a beta-ketoacyl synthetase. The encoded enzyme is required for elongation of fatty acid chains in the mitochondria. Alternatively spliced transcript variants have been described.[provided by RefSeq, Feb 2009]	acyl-CoA metabolic process, medium-chain fatty acid biosynthetic process, short-chain fatty acid biosynthetic process	cytoplasm, mitochondrion, mitochondrion	3-oxoacyl-[acyl-carrier-protein] synthase activity		KS, KASI, FASN2D	n	54995
LINC00692	chr3	25900022	25915186	15165	long intergenic non-protein coding RNA 692								285326
LRRC3B	chr3	26664299	26752265	87967	leucine rich repeat containing 3B			integral component of membrane			LRP15	n	116135
NEK10	chr3	27257096	27410912	153817	NIMA (never in mitosis gene a)- related kinase 10						FLJ32685	n	245712
SLC4A7	chr3	27414211	27525911	111701	solute carrier family 4, sodium bicarbonate cotransporter, member 7	This locus encodes a sodium bicarbonate cotransporter. The encoded transmembrane protein appears to transport sodium and bicarbonate ions in a 1:1 ratio, and is thus considered an electroneutral cotransporter. The encoded protein likely plays a critical role in regulation of intracellular pH involved in visual and auditory sensory transmission. Alternatively spliced transcript variants encoding d…	auditory receptor cell development, bicarbonate transport, bicarbonate transport, cochlear nucleus development, ion transport, retina vasculature morphogenesis in camera-type eye, retinal cell programmed cell death, transmembrane transport	apical plasma membrane, basolateral plasma membrane, integral component of membrane, plasma membrane, stereocilium	inorganic anion exchanger activity, sodium:bicarbonate symporter activity		NBC2, NBC3, SBC2, NBCN1, SLC4A6	n	9497
EOMES	chr3	27757439	27764206	6768	eomesodermin	This gene belongs to the TBR1 (T-box brain protein 1) sub-family of T-box genes that share the common DNA-binding T-box domain. The encoded protein is a transcription factor which is crucial for embryonic development of mesoderm and the central nervous system in vertebrates. The protein may also be necessary for the differentiation of effector CD8+ T cells which are involved in defense against vi…	CD8-positive; alpha-beta T cell differentiation involved in immune response, brain development, cardioblast differentiation, cell differentiation involved in embryonic placenta development, cerebral cortex neuron differentiation, endoderm formation, endodermal cell fate specification, interferon-gamma production, mesoderm formation, mesodermal to mesenchymal transition involved in gastrulation, n…	nucleus	DNA binding, RNA polymerase II activating transcription factor binding, RNA polymerase II regulatory region sequence-specific DNA binding, RNA polymerase II transcription factor binding transcription factor activity involved in negative regulation of transcription, chromatin binding, sequence-specific DNA binding, sequence-specific DNA binding transcription factor activity		TBR2	n	8320
CMC1	chr3	28283123	28361263	78141	C-x(9)-C motif containing 1			mitochondrion	metal ion binding		C3orf68	n	152100
AZI2	chr3	28363843	28390618	26776	5-azacytidine induced 2	AZI2, or NAP1, contributes to the activation of NFKB (see MIM 164011)-dependent gene expression by activating IKK-related kinases, such as NAK (TBK1; MIM 604834) (Fujita et al., 2003 [PubMed 14560022]).[supplied by OMIM, Mar 2008]	I-kappaB kinase/NF-kappaB signaling	cytoplasm, mitochondrion, plasma membrane			AZ2, NAP1, TILP	n	64343
ZCWPW2	chr3	28431986	28566632	134647	zinc finger, CW type with PWWP domain 2				zinc ion binding		ZCW2	n	152098
LINC00693	chr3	28616768	28799828	183061	long intergenic non-protein coding RNA 693						AC109586.1		645206
RBMS3-AS3	chr3	29305684	29322430	16747	RBMS3 antisense RNA 3								100873979
RBMS3	chr3	29322802	30051886	729085	RNA binding motif, single stranded interacting protein 3	This gene encodes an RNA-binding protein that belongs to the c-myc gene single-strand binding protein family. These proteins are characterized by the presence of two sets of ribonucleoprotein consensus sequence (RNP-CS) that contain conserved motifs, RNP1 and RNP2, originally described in RNA binding proteins, and required for DNA binding. These proteins have been implicated in such diverse funct…		cytoplasm, intracellular membrane-bounded organelle	RNA binding, nucleotide binding			n	27303
TGFBR2	chr3	30647993	30735633	87641	transforming growth factor, beta receptor II (70/80kDa)	This gene encodes a member of the Ser/Thr protein kinase family and the TGFB receptor subfamily. The encoded protein is a transmembrane protein that has a protein kinase domain, forms a heterodimeric complex with another receptor protein, and binds TGF-beta. This receptor/ligand complex phosphorylates proteins, which then enter the nucleus and regulate the transcription of a subset of genes relat…	activation of protein kinase activity, aging, apoptotic process, blood vessel development, brain development, bronchus morphogenesis, cartilage development, common-partner SMAD protein phosphorylation, digestive tract development, embryo implantation, embryonic cranial skeleton morphogenesis, embryonic hemopoiesis, gastrulation, heart development, in utero embryonic development, lens development …	caveola, cytosol, external side of plasma membrane, integral component of membrane, plasma membrane, receptor complex, transforming growth factor beta receptor homodimeric complex	ATP binding, SMAD binding, glycosaminoglycan binding, metal ion binding, mitogen-activated protein kinase kinase kinase binding, protein binding, protein binding, receptor signaling protein serine/threonine kinase activity, transforming growth factor beta binding, transforming growth factor beta binding, transforming growth factor beta receptor activity; type II, transforming growth factor beta-a…	4	AAT3, FAA3, MFS2, RIIC, LDS1B, LDS2B, TAAD2, TGFR-2, TGFbeta-RII	n	7048
GADL1	chr3	30767691	30936153	168463	glutamate decarboxylase-like 1		carboxylic acid metabolic process		carboxy-lyase activity, pyridoxal phosphate binding			n	339896
STT3B	chr3	31574490	31677556	103067	STT3B, subunit of the oligosaccharyltransferase complex (catalytic)	The SIMP protein contains a highly immunogenic minor histocompatibility antigen epitope of 9 amino acids, B6(dom1). Like ITM1 (MIM 601134), SIMP is homologous to yeast STT3, an oligosaccharyltransferase essential for cell proliferation (McBride et al., 2002 [PubMed 12439619]).[supplied by OMIM, Mar 2008]	ER-associated ubiquitin-dependent protein catabolic process, co-translational protein modification, glycoprotein catabolic process, post-translational protein modification, protein N-linked glycosylation via asparagine, protein N-linked glycosylation via asparagine, response to unfolded protein	endoplasmic reticulum, integral component of membrane, oligosaccharyltransferase complex, oligosaccharyltransferase complex	dolichyl-diphosphooligosaccharide-protein glycotransferase activity, dolichyl-diphosphooligosaccharide-protein glycotransferase activity		SIMP, STT3-B	n	201595
OSBPL10-AS1	chr3	31745704	31763078	17375	OSBPL10 antisense RNA 1						AC092024.2		100874206
OSBPL10	chr3	31702316	32023342	321027	oxysterol binding protein-like 10	This gene encodes a member of the oxysterol-binding protein (OSBP) family, a group of intracellular lipid receptors. Like most members, the encoded protein contains an N-terminal pleckstrin homology domain and a highly conserved C-terminal OSBP-like sterol-binding domain. Multiple transcript variants encoding different isoforms have been found for this gene. [provided by RefSeq, Mar 2010]	lipid transport		cholesterol binding		ORP10, OSBP9	n	114884
ZNF860	chr3	32023265	32033228	9964	zinc finger protein 860							n	728665
GPD1L	chr3	32148002	32210207	62206	glycerol-3-phosphate dehydrogenase 1-like	The protein encoded by this gene catalyzes the conversion of sn-glycerol 3-phosphate to glycerone phosphate. The encoded protein is found in the cytoplasm, associated with the plasma membrane, where it binds the sodium channel, voltage-gated, type V, alpha subunit (SCN5A). Defects in this gene are a cause of Brugada syndrome type 2 (BRS2) as well as sudden infant death syndrome (SIDS). [provided …	NAD metabolic process, NADH metabolic process, carbohydrate metabolic process, cellular lipid metabolic process, glycerol-3-phosphate catabolic process, glycerophospholipid biosynthetic process, negative regulation of peptidyl-serine phosphorylation, negative regulation of protein kinase C signaling, phosphatidic acid biosynthetic process, phospholipid metabolic process, positive regulation of pr…	cytoplasm, cytosol, glycerol-3-phosphate dehydrogenase complex, plasma membrane	NAD binding, glycerol-3-phosphate dehydrogenase [NAD+] activity, ion channel binding, protein homodimerization activity, sodium channel regulator activity	1	GPD1-L	n	23171
CMTM8	chr3	32280170	32411813	131644	CKLF-like MARVEL transmembrane domain containing 8	This gene belongs to the chemokine-like factor gene superfamily, a novel family that is similar to the chemokine and the transmembrane 4 superfamilies. This gene is one of several chemokine-like factor genes located in a cluster on chromosome 3. This gene is widely expressed in many tissues, but the exact function of the encoded protein is unknown. [provided by RefSeq, Jul 2008]	chemotaxis	cytoplasm, extracellular space, integral component of membrane, nucleus	cytokine activity		CKLFSF8, CKLFSF8-V2	n	152189
CMTM7	chr3	32433162	32496333	63172	CKLF-like MARVEL transmembrane domain containing 7	This gene belongs to the chemokine-like factor gene superfamily, a novel family that is similar to the chemokine and transmembrane 4 superfamilies. This gene is one of several chemokine-like factor genes located in a cluster on chromosome 3. The protein encoded by this gene is highly expressed in leukocytes, but its exact function is unknown. Alternatively spliced transcript variants encoding dif…	chemotaxis	extracellular space, integral component of membrane	cytokine activity		CKLFSF7	n	112616
CMTM6	chr3	32522803	32544403	21601	CKLF-like MARVEL transmembrane domain containing 6	This gene belongs to the chemokine-like factor gene superfamily, a novel family that is similar to the chemokine and transmembrane 4 superfamilies. This gene is one of several chemokine-like factor genes located in a cluster on chromosome 3. This gene is widely expressed in many tissues, but the exact function of the encoded protein is unknown. [provided by RefSeq, Jul 2008]	chemotaxis	extracellular space, integral component of membrane	cytokine activity		CKLFSF6, PRO2219	n	54918
DYNC1LI1	chr3	32567462	32612366	44905	dynein, cytoplasmic 1, light intermediate chain 1		microtubule-based movement, mitosis, modulation by virus of host morphology or physiology, positive regulation of mitotic cell cycle spindle assembly checkpoint, transport	centrosome, condensed chromosome kinetochore, cytoplasm, cytoplasmic dynein complex, kinetochore, microtubule, plasma membrane, spindle pole	ATP binding, microtubule motor activity		LIC1, DNCLI1	n	51143
CNOT10	chr3	32726636	32815367	88732	CCR4-NOT transcription complex, subunit 10		RNA metabolic process, gene expression, gene silencing by RNA, mRNA metabolic process, nuclear-transcribed mRNA catabolic process; deadenylation-dependent decay, nuclear-transcribed mRNA poly(A) tail shortening, regulation of transcription; DNA-templated, regulation of translation, transcription; DNA-templated	CCR4-NOT complex, cytosol, nucleus	protein binding			n	25904
TRIM71	chr3	32859509	32933771	74263	tripartite motif containing 71, E3 ubiquitin protein ligase		G1/S transition of mitotic cell cycle, fibroblast growth factor receptor signaling pathway, miRNA metabolic process, negative regulation of translation involved in gene silencing by miRNA, neural tube closure, neural tube development, positive regulation of gene silencing by miRNA, protein autoubiquitination, regulation of gene silencing by miRNA, regulation of neural precursor cell proliferation…	cytoplasmic mRNA processing body	miRNA binding, ubiquitin-protein ligase activity, zinc ion binding		LIN41, LIN-41	n	131405
CCR4	chr3	32993065	32996403	3339	chemokine (C-C motif) receptor 4	The protein encoded by this gene belongs to the G-protein-coupled receptor family . It is a receptor for the CC chemokine - MIP-1, RANTES, TARC and MCP-1. Chemokines are a group of small polypeptide, structurally related molecules that regulate cell trafficking of various types of leukocytes. The chemokines also play fundamental roles in the development, homeostasis, and function of the immune sy…	chemokine-mediated signaling pathway, chemotaxis, immune response, inflammatory response, neuron migration, positive regulation of cytosolic calcium ion concentration, tolerance induction	external side of plasma membrane, integral component of plasma membrane, plasma membrane	C-C chemokine receptor activity, chemokine receptor activity		CKR4, K5-5, CD194, CMKBR4, ChemR13, CC-CKR-4, HGCN:14099	n	1233
GLB1	chr3	33038099	33138694	100596	galactosidase, beta 1	This gene encodes beta-galactosidase-1, a lysosomal enzyme that hydrolyzes the terminal beta-galactose from ganglioside substrates and other glycoconjugates. Defects in this gene are the cause of GM1-gangliosidosis and Morquio B syndrome. Multiple transcript variants encoding different isoforms have been found for this gene. [provided by RefSeq, Oct 2008]	carbohydrate metabolic process, galactose catabolic process, glycosaminoglycan catabolic process, glycosaminoglycan metabolic process, glycosphingolipid metabolic process, keratan sulfate catabolic process, keratan sulfate metabolic process, small molecule metabolic process, sphingolipid metabolic process	lysosomal lumen, perinuclear region of cytoplasm	beta-galactosidase activity, galactoside binding, protein binding	4	EBP, ELNR1, MPS4B	n	2720
TMPPE	chr3	33131907	33138293	6387	transmembrane protein with metallophosphoesterase domain			integral component of membrane	hydrolase activity, metal ion binding			n	643853
CRTAP	chr3	33155449	33189265	33817	cartilage associated protein	The protein encoded by this gene is similar to the chicken and mouse CRTAP genes. The encoded protein is a scaffolding protein that may influence the activity of at least one member of the cytohesin/ARNO family in response to specific cellular stimuli. Defects in this gene are associated with osteogenesis imperfecta, a connective tissue disorder characterized by bone fragility and low bone mass. …	extracellular matrix organization, peptidyl-proline hydroxylation to 3-hydroxy-L-proline, spermatogenesis	endoplasmic reticulum lumen, proteinaceous extracellular matrix		2	OI7, CASP, LEPREL3	n	10491
SUSD5	chr3	33191536	33260707	69172	sushi domain containing 5		cell adhesion	integral component of membrane	hyaluronic acid binding			n	26032
FBXL2	chr3	33318933	33428757	109825	F-box and leucine-rich repeat protein 2	This gene encodes a member of the F-box protein family which is characterized by an approximately 40 amino acid motif, the F-box. The F-box proteins constitute one of the four subunits of ubiquitin protein ligase complex called SCFs (SKP1-cullin-F-box), which function in phosphorylation-dependent ubiquitination. The F-box proteins are divided into 3 classes: Fbws containing WD-40 domains, Fbls co…	cellular protein modification process, modulation by virus of host morphology or physiology, protein monoubiquitination, proteolysis, ubiquitin-dependent protein catabolic process	cytoplasm, membrane	calmodulin binding, protein binding, ubiquitin-protein ligase activity		FBL2, FBL3	n	25827
UBP1	chr3	33429828	33481897	52070	upstream binding protein 1 (LBP-1a)		angiogenesis, negative regulation of transcription; DNA-templated, regulation of transcription from RNA polymerase II promoter, transcription; DNA-templated, viral genome replication	nucleus	DNA binding, sequence-specific DNA binding transcription factor activity, transcription corepressor activity		LBP1A, LBP1B, LBP-1B, LBP-1a	n	7342
CLASP2	chr3	33537738	33759705	221968	cytoplasmic linker associated protein 2		axon guidance, establishment or maintenance of cell polarity, microtubule anchoring, microtubule nucleation, microtubule organizing center organization, mitosis, mitotic cell cycle, negative regulation of microtubule depolymerization, regulation of microtubule polymerization or depolymerization, regulation of microtubule-based process	Golgi apparatus, cell cortex, condensed chromosome kinetochore, cytoplasm, cytoplasmic microtubule, cytosol, kinetochore microtubule, microtubule, microtubule organizing center, plasma membrane, ruffle membrane, trans-Golgi network	galactoside 2-alpha-L-fucosyltransferase activity, kinetochore binding, microtubule plus-end binding, protein binding			n	23122
PDCD6IP	chr3	33840062	33911199	71138	programmed cell death 6 interacting protein	This gene encodes a protein that functions within the ESCRT pathway in the abscission stage of cytokinesis, in intralumenal endosomal vesicle formation, and in enveloped virus budding. Studies using mouse cells have shown that overexpression of this protein can block apoptosis. In addition, the product of this gene binds to the product of the PDCD6 gene, a protein required for apoptosis, in a cal…	apoptotic process, cell cycle, cell division, modulation by virus of host morphology or physiology, protein transport, viral process	cytoplasm, cytosol, melanosome, microtubule organizing center	SH3 domain binding, calcium-dependent protein binding, protein binding, protein dimerization activity		AIP1, ALIX, HP95, DRIP4	n	10015
ARPP21	chr3	35680665	35835988	155324	cAMP-regulated phosphoprotein, 21kDa	This gene encodes a cAMP-regulated phosphoprotein. The encoded protein is enriched in the caudate nucleus and cerebellar cortex. A similar protein in mouse may be involved in regulating the effects of dopamine in the basal ganglia. Alternate splicing results in multiple transcript variants. [provided by RefSeq, Jun 2012]	biological_process, cellular response to heat	cellular_component, cytoplasm	calmodulin binding, molecular_function, nucleic acid binding		RCS, TARPP, R3HDM3, ARPP-21	n	10777
MIR128-2	chr3	35785967	35786051	85	microRNA 128-2	microRNAs (miRNAs) are short (20-24 nt) non-coding RNAs that are involved in post-transcriptional regulation of gene expression in multicellular organisms by affecting both the stability and translation of mRNAs. miRNAs are transcribed by RNA polymerase II as part of capped and polyadenylated primary transcripts (pri-miRNAs) that can be either protein-coding or non-coding. The primary transcript …					MIR128B, MIRN128B, mir-128b, MIRN128-2		406916
STAC	chr3	36422096	36589496	167401	SH3 and cysteine rich domain		cellular response to heat, intracellular signal transduction, signal transduction	cytosol	metal ion binding, protein binding		STAC1	n	6769
DCLK3	chr3	36753912	36781352	27441	doublecortin-like kinase 3			cytoplasm, nucleus	ATP binding, protein serine/threonine kinase activity		CLR, DCK3, DCDC3C, DCAMKL3	n	85443
TRANK1	chr3	36868307	36986548	118242	tetratricopeptide repeat and ankyrin repeat containing 1				ATP binding, hydrolase activity		LBA1	n	9881
[truncated: 5,542 more rows]
